# Supplementary material for: Sn catalyst reconstruction and microenvironment modulation for efficient amino acid electrosynthesis via C–N coupling
Source: Nat Commun. 2026 Apr 21;17:3614. doi: 10.1038/s41467-026-71694-4 (PMC13100173; doi:10.1038/s41467-026-71694-4)
Supplement: Supplementary file 3 — Supplementary Data 1–12 [file 41467_2026_71694_MOESM3_ESM.zip]

Archive with 25 entries (12 files):
- NC 2026-3-27/
- NC 2026-3-27/Supplementary Data 1/
- NC 2026-3-27/Supplementary Data 1/c-H2X-MD.cif
- NC 2026-3-27/Supplementary Data 10/
- NC 2026-3-27/Supplementary Data 10/a-HX-opt.cif
- NC 2026-3-27/Supplementary Data 11/
- NC 2026-3-27/Supplementary Data 11/a-H2A-opt.cif
- NC 2026-3-27/Supplementary Data 12/
- NC 2026-3-27/Supplementary Data 12/a-HA-opt.cif
- NC 2026-3-27/Supplementary Data 2/
- NC 2026-3-27/Supplementary Data 2/c-Sn-MD.cif
- NC 2026-3-27/Supplementary Data 3/
- NC 2026-3-27/Supplementary Data 3/a-Sn-MD-IS.cif
- NC 2026-3-27/Supplementary Data 4/
- NC 2026-3-27/Supplementary Data 4/a-Sn-MD-FS.cif
- NC 2026-3-27/Supplementary Data 5/
- NC 2026-3-27/Supplementary Data 5/c-H2X-opt.cif
- NC 2026-3-27/Supplementary Data 6/
- NC 2026-3-27/Supplementary Data 6/c-HX-OPT.cif
- NC 2026-3-27/Supplementary Data 7/
- NC 2026-3-27/Supplementary Data 7/c-H2A-opt.cif
- NC 2026-3-27/Supplementary Data 8/
- NC 2026-3-27/Supplementary Data 8/c-HA-opt.cif
- NC 2026-3-27/Supplementary Data 9/
- NC 2026-3-27/Supplementary Data 9/a-H2X-opt.cif
