# Supplementary material for: Sn catalyst reconstruction and microenvironment modulation for efficient amino acid electrosynthesis via C–N coupling
Source: Nat Commun. 2026 Apr 21;17:3614. doi: 10.1038/s41467-026-71694-4 (PMC13100173; doi:10.1038/s41467-026-71694-4)
Supplement: Supplementary file 3 — Supplementary Data 1–12 [file 41467_2026_71694_MOESM3_ESM.zip › NC 2026-3-27/Supplementary Data 10/a-HX-opt.cif]

data_a-HX-opt
_audit_creation_date              2026-03-27
_audit_creation_method            'Materials Studio'
_symmetry_space_group_name_H-M    'P1'
_symmetry_Int_Tables_number       1
_symmetry_cell_setting            triclinic
loop_
_symmetry_equiv_pos_as_xyz
  x,y,z
_cell_length_a                    8.8721
_cell_length_b                    12.5471
_cell_length_c                    34.7928
_cell_angle_alpha                 90.0000
_cell_angle_beta                  90.0000
_cell_angle_gamma                 90.0000
loop_
_atom_site_label
_atom_site_type_symbol
_atom_site_fract_x
_atom_site_fract_y
_atom_site_fract_z
_atom_site_U_iso_or_equiv
_atom_site_adp_type
_atom_site_occupancy
Sn1    Sn    0.36023   0.95289   0.22881   0.01267  Uiso   1.00
Sn2    Sn    0.06580   0.05548   0.24332   0.01267  Uiso   1.00
Sn3    Sn    0.07948   0.03982   0.43424   0.01267  Uiso   1.00
Sn4    Sn    0.14346   0.28481   0.18192   0.01267  Uiso   1.00
Sn5    Sn    0.57291   0.30488   0.38459   0.01267  Uiso   1.00
Sn6    Sn    0.22306   0.25821   0.26756   0.01267  Uiso   1.00
Sn7    Sn    0.82382   0.17187   0.18600   0.01267  Uiso   1.00
Sn8    Sn    0.88118   0.16800   0.35102   0.01267  Uiso   1.00
Sn9    Sn    0.50883   0.22735   0.22456   0.01267  Uiso   1.00
Sn10   Sn    0.25450   0.30879   0.36226   0.01267  Uiso   1.00
Sn11   Sn    0.14578   0.48780   0.30817   0.01267  Uiso   1.00
Sn12   Sn    0.65216   0.95027   0.18408   0.01267  Uiso   1.00
Sn13   Sn    0.65893   0.90713   0.27125   0.01267  Uiso   1.00
Sn14   Sn    0.75363   0.15747   0.43726   0.01267  Uiso   1.00
Sn15   Sn    0.77624   0.44981   0.43526   0.01267  Uiso   1.00
Sn16   Sn    0.76551   0.13864   0.27093   0.01267  Uiso   1.00
Sn17   Sn    0.44693   0.08862   0.30443   0.01267  Uiso   1.00
Sn18   Sn    0.39183   0.08442   0.40304   0.01267  Uiso   1.00
Sn19   Sn    0.92085   0.35119   0.24821   0.01267  Uiso   1.00
Sn20   Sn    0.31636   0.48038   0.44082   0.01267  Uiso   1.00
Sn21   Sn    0.78147   0.63704   0.36072   0.01267  Uiso   1.00
Sn22   Sn    0.36747   0.47842   0.23640   0.01267  Uiso   1.00
Sn23   Sn    0.23297   0.72477   0.32090   0.01267  Uiso   1.00
Sn24   Sn    0.89486   0.40472   0.35460   0.01267  Uiso   1.00
Sn25   Sn    0.50058   0.75082   0.15073   0.01267  Uiso   1.00
Sn26   Sn    0.95336   0.84153   0.38263   0.01267  Uiso   1.00
Sn27   Sn    0.23517   0.72507   0.20893   0.01267  Uiso   1.00
Sn28   Sn    0.06882   0.52383   0.18796   0.01267  Uiso   1.00
Sn29   Sn    0.88068   0.61167   0.25839   0.01267  Uiso   1.00
Sn30   Sn    0.57326   0.65157   0.43601   0.01267  Uiso   1.00
Sn31   Sn    0.14172   0.01849   0.34580   0.01267  Uiso   1.00
Sn32   Sn    0.53513   0.78118   0.34028   0.01267  Uiso   1.00
Sn33   Sn    0.67775   0.44492   0.19966   0.01267  Uiso   1.00
Sn34   Sn    0.43546   0.53839   0.35669   0.01267  Uiso   1.00
Sn35   Sn    0.03872   0.29695   0.43025   0.01267  Uiso   1.00
Sn36   Sn    0.80422   0.65263   0.16549   0.01267  Uiso   1.00
Sn37   Sn    0.40317   0.86065   0.42959   0.01267  Uiso   1.00
Sn38   Sn    0.97984   0.84193   0.27971   0.01267  Uiso   1.00
Sn39   Sn    0.57155   0.69497   0.23489   0.01267  Uiso   1.00
Sn40   Sn    0.63025   0.40836   0.29686   0.01267  Uiso   1.00
Sn41   Sn    0.18685   0.68607   0.40640   0.01267  Uiso   1.00
Sn42   Sn    0.97000   0.85582   0.19131   0.01267  Uiso   1.00
Sn43   Sn    0.75381   0.92598   0.45595   0.01267  Uiso   1.00
Sn44   Sn    0.67172   0.98086   0.37329   0.01267  Uiso   1.00
C1     C     0.23466   0.70781   0.53337   0.01267  Uiso   1.00
C2     C     0.36160   0.76309   0.51026   0.01267  Uiso   1.00
O1     O     0.11491   0.75463   0.54028   0.01267  Uiso   1.00
O2     O     0.26859   0.60943   0.54217   0.01267  Uiso   1.00
O3     O     0.48692   0.71833   0.50671   0.01267  Uiso   1.00
O4     O     0.32121   0.84946   0.49286   0.01267  Uiso   1.00
O5     O     0.42565   0.83773   0.58430   0.01267  Uiso   1.00
O6     O     0.66974   0.96470   0.56842   0.01267  Uiso   1.00
O7     O     0.42599   0.30499   0.56492   0.01267  Uiso   1.00
O8     O     0.23415   0.18040   0.60563   0.01267  Uiso   1.00
O9     O     0.82156   0.44401   0.52665   0.01267  Uiso   1.00
O10    O     0.48397   0.03822   0.51292   0.01267  Uiso   1.00
O11    O     0.60851   0.92566   0.68762   0.01267  Uiso   1.00
O12    O     0.56640   0.55620   0.62200   0.01267  Uiso   1.00
O13    O     0.85101   0.47260   0.68385   0.01267  Uiso   1.00
O14    O     0.73391   0.28731   0.57293   0.01267  Uiso   1.00
O15    O     0.96624   0.95149   0.54301   0.01267  Uiso   1.00
O16    O     0.49196   0.75742   0.65111   0.01267  Uiso   1.00
O17    O     0.44885   0.53276   0.73655   0.01267  Uiso   1.00
O18    O     0.94174   0.57785   0.77620   0.01267  Uiso   1.00
O19    O     0.38618   0.23146   0.49541   0.01267  Uiso   1.00
O20    O     0.19540   0.97408   0.59423   0.01267  Uiso   1.00
O21    O     0.41659   0.94258   0.74923   0.01267  Uiso   1.00
O22    O     0.84208   0.76100   0.73334   0.01267  Uiso   1.00
O23    O     0.83830   0.28628   0.76275   0.01267  Uiso   1.00
O24    O     0.66102   0.11802   0.75430   0.01267  Uiso   1.00
O25    O     0.92362   0.15926   0.52904   0.01267  Uiso   1.00
O26    O     0.66397   0.60449   0.55503   0.01267  Uiso   1.00
O27    O     0.66677   0.34227   0.65401   0.01267  Uiso   1.00
O28    O     0.13512   0.38367   0.69209   0.01267  Uiso   1.00
O29    O     0.62335   0.16668   0.68262   0.01267  Uiso   1.00
O30    O     0.90891   0.67483   0.59179   0.01267  Uiso   1.00
O31    O     0.03839   0.92433   0.65636   0.01267  Uiso   1.00
O32    O     0.07301   0.50408   0.57654   0.01267  Uiso   1.00
O33    O     0.34834   0.16257   0.67542   0.01267  Uiso   1.00
O34    O     0.95054   0.21019   0.62670   0.01267  Uiso   1.00
O35    O     0.79276   0.03337   0.63351   0.01267  Uiso   1.00
O36    O     0.98218   0.72099   0.66595   0.01267  Uiso   1.00
O37    O     0.26533   0.63712   0.67773   0.01267  Uiso   1.00
O38    O     0.18175   0.45977   0.76222   0.01267  Uiso   1.00
O39    O     0.99813   0.19447   0.70704   0.01267  Uiso   1.00
O40    O     0.86050   0.95561   0.76396   0.01267  Uiso   1.00
O41    O     0.17771   0.02384   0.71353   0.01267  Uiso   1.00
O42    O     0.26737   0.46433   0.63106   0.01267  Uiso   1.00
O43    O     0.53189   0.73903   0.73868   0.01267  Uiso   1.00
O44    O     0.08967   0.30004   0.80753   0.01267  Uiso   1.00
H1     H     0.17760   0.56617   0.55668   0.01267  Uiso   1.00
H2     H     0.34204   0.89074   0.58751   0.01267  Uiso   1.00
H3     H     0.46073   0.78578   0.62460   0.01267  Uiso   1.00
H4     H     0.51842   0.87882   0.57808   0.01267  Uiso   1.00
H5     H     0.70429   0.99517   0.59373   0.01267  Uiso   1.00
H6     H     0.76565   0.94237   0.55634   0.01267  Uiso   1.00
H7     H     0.39407   0.37734   0.57110   0.01267  Uiso   1.00
H8     H     0.40675   0.29032   0.53671   0.01267  Uiso   1.00
H9     H     0.30198   0.22285   0.58874   0.01267  Uiso   1.00
H10    H     0.30953   0.17119   0.64850   0.01267  Uiso   1.00
H11    H     0.92100   0.45773   0.53819   0.01267  Uiso   1.00
H12    H     0.75721   0.50628   0.53531   0.01267  Uiso   1.00
H13    H     0.41773   0.97593   0.50997   0.01267  Uiso   1.00
H14    H     0.55350   0.02184   0.53483   0.01267  Uiso   1.00
H15    H     0.53817   0.93941   0.70939   0.01267  Uiso   1.00
H16    H     0.70469   0.90822   0.69960   0.01267  Uiso   1.00
H17    H     0.55252   0.62447   0.63578   0.01267  Uiso   1.00
H18    H     0.48018   0.51028   0.62837   0.01267  Uiso   1.00
H19    H     0.72641   0.46108   0.74807   0.01267  Uiso   1.00
H20    H     0.80570   0.47342   0.71066   0.01267  Uiso   1.00
H21    H     0.62201   0.28363   0.57078   0.01267  Uiso   1.00
H22    H     0.76336   0.34965   0.55604   0.01267  Uiso   1.00
H23    H     0.11406   0.96498   0.57464   0.01267  Uiso   1.00
H24    H     0.01955   0.90024   0.52665   0.01267  Uiso   1.00
H25    H     0.54263   0.82025   0.66333   0.01267  Uiso   1.00
H26    H     0.50995   0.73921   0.71108   0.01267  Uiso   1.00
H27    H     0.48071   0.60448   0.74517   0.01267  Uiso   1.00
H28    H     0.54552   0.49064   0.73800   0.01267  Uiso   1.00
H29    H     0.92262   0.64626   0.76314   0.01267  Uiso   1.00
H30    H     0.85546   0.53164   0.76745   0.01267  Uiso   1.00
H31    H     0.45356   0.25563   0.47502   0.01267  Uiso   1.00
H32    H     0.42054   0.15639   0.50173   0.01267  Uiso   1.00
H33    H     0.14377   0.95293   0.61902   0.01267  Uiso   1.00
H34    H     0.23021   0.10385   0.59701   0.01267  Uiso   1.00
H35    H     0.31836   0.97132   0.73911   0.01267  Uiso   1.00
H36    H     0.46514   0.00026   0.76353   0.01267  Uiso   1.00
H37    H     0.73337   0.74313   0.73539   0.01267  Uiso   1.00
H38    H     0.88005   0.73849   0.70755   0.01267  Uiso   1.00
H39    H     0.79146   0.36032   0.75803   0.01267  Uiso   1.00
H40    H     0.92249   0.29301   0.78188   0.01267  Uiso   1.00
H41    H     0.71823   0.18299   0.76316   0.01267  Uiso   1.00
H42    H     0.73465   0.05824   0.75687   0.01267  Uiso   1.00
H43    H     0.96080   0.02375   0.53122   0.01267  Uiso   1.00
H44    H     0.84486   0.19557   0.54480   0.01267  Uiso   1.00
H45    H     0.58999   0.64465   0.53934   0.01267  Uiso   1.00
H46    H     0.61100   0.58190   0.57986   0.01267  Uiso   1.00
H47    H     0.68923   0.33458   0.62655   0.01267  Uiso   1.00
H49    H     0.11032   0.30752   0.69678   0.01267  Uiso   1.00
H50    H     0.16007   0.41318   0.71834   0.01267  Uiso   1.00
H51    H     0.64471   0.15085   0.71129   0.01267  Uiso   1.00
H52    H     0.65194   0.24782   0.67176   0.01267  Uiso   1.00
H53    H     0.97497   0.71403   0.57365   0.01267  Uiso   1.00
H54    H     0.81165   0.66109   0.57789   0.01267  Uiso   1.00
H55    H     0.93926   0.95891   0.65000   0.01267  Uiso   1.00
H56    H     0.01844   0.84533   0.65945   0.01267  Uiso   1.00
H57    H     0.00223   0.56063   0.58680   0.01267  Uiso   1.00
H58    H     0.13825   0.47913   0.59921   0.01267  Uiso   1.00
H59    H     0.29067   0.10458   0.68873   0.01267  Uiso   1.00
H60    H     0.50159   0.16071   0.67914   0.01267  Uiso   1.00
H61    H     0.88654   0.25064   0.60884   0.01267  Uiso   1.00
H62    H     0.05518   0.20693   0.61568   0.01267  Uiso   1.00
H63    H     0.85427   0.09989   0.62874   0.01267  Uiso   1.00
H64    H     0.71867   0.05454   0.65336   0.01267  Uiso   1.00
H65    H     0.94208   0.69503   0.64093   0.01267  Uiso   1.00
H66    H     0.07644   0.68141   0.67172   0.01267  Uiso   1.00
H67    H     0.34232   0.69004   0.66871   0.01267  Uiso   1.00
H68    H     0.31641   0.59520   0.69807   0.01267  Uiso   1.00
H69    H     0.10080   0.51490   0.76748   0.01267  Uiso   1.00
H70    H     0.28323   0.49292   0.75925   0.01267  Uiso   1.00
H71    H     0.92915   0.23087   0.72597   0.01267  Uiso   1.00
H72    H     0.95501   0.20043   0.68105   0.01267  Uiso   1.00
H73    H     0.89468   0.94814   0.79034   0.01267  Uiso   1.00
H74    H     0.86333   0.88212   0.75260   0.01267  Uiso   1.00
H75    H     0.12586   0.97777   0.69387   0.01267  Uiso   1.00
H76    H     0.10360   0.08269   0.71809   0.01267  Uiso   1.00
H77    H     0.26317   0.53549   0.64405   0.01267  Uiso   1.00
H78    H     0.23003   0.41786   0.65287   0.01267  Uiso   1.00
H79    H     0.48350   0.80528   0.74830   0.01267  Uiso   1.00
H81    H     0.14077   0.35923   0.79292   0.01267  Uiso   1.00
H82    H     0.15808   0.23951   0.80607   0.01267  Uiso   1.00
H83    H     0.95344   0.44097   0.68676   0.01267  Uiso   1.00
H84    H     0.94024   0.20484   0.50680   0.01267  Uiso   1.00
loop_
_geom_bond_atom_site_label_1
_geom_bond_atom_site_label_2
_geom_bond_distance
_geom_bond_site_symmetry_2
_ccdc_geom_bond_type
Sn1    Sn2     2.956   1_565 S
Sn1    Sn9     3.690   1_565 S
Sn1    Sn12    3.022   .     S
Sn1    Sn13    3.088   .     S
Sn1    Sn17    3.227   1_565 S
Sn1    Sn27    3.143   .     S
Sn1    Sn39    3.746   .     S
Sn2    Sn1     2.956   1_545 S
Sn2    Sn4     3.649   .     S
Sn2    Sn6     3.021   .     S
Sn2    Sn7     3.274   1_455 S
Sn2    Sn16    3.018   1_455 S
Sn2    Sn31    3.658   .     S
Sn2    Sn38    3.060   1_445 S
Sn2    Sn42    3.205   1_445 S
Sn3    Sn8     3.750   1_455 S
Sn3    Sn14    3.248   1_455 S
Sn3    Sn18    3.028   .     S
Sn3    Sn26    3.266   1_445 S
Sn3    Sn31    3.138   .     S
Sn3    Sn35    3.249   .     S
Sn3    Sn37    3.651   1_545 S
Sn3    Sn43    3.310   1_445 S
Sn4    Sn6     3.080   .     S
Sn4    Sn7     3.173   1_455 S
Sn4    Sn9     3.637   .     S
Sn4    Sn19    3.149   1_455 S
Sn4    Sn22    3.667   .     S
Sn4    Sn28    3.078   .     S
Sn5    Sn8     3.434   .     S
Sn5    Sn10    2.930   .     S
Sn5    Sn14    3.058   .     S
Sn5    Sn15    3.109   .     S
Sn5    Sn18    3.263   .     S
Sn5    Sn20    3.722   .     S
Sn5    Sn24    3.289   .     S
Sn5    Sn34    3.319   .     S
Sn5    Sn40    3.356   .     S
Sn6    Sn9     2.969   .     S
Sn6    Sn10    3.367   .     S
Sn6    Sn11    3.281   .     S
Sn6    Sn17    3.181   .     S
Sn6    Sn19    3.001   1_455 S
Sn6    Sn22    3.233   .     S
Sn7    Sn4     3.173   1_655 S
Sn7    Sn2     3.274   1_655 S
Sn7    Sn9     3.177   .     S
Sn7    Sn12    3.171   1_545 S
Sn7    Sn16    3.029   .     S
Sn7    Sn19    3.239   .     S
Sn7    Sn33    3.694   .     S
Sn8    Sn3     3.750   1_655 S
Sn8    Sn10    3.774   1_655 S
Sn8    Sn14    3.209   .     S
Sn8    Sn16    2.992   .     S
Sn8    Sn24    2.975   .     S
Sn8    Sn31    2.982   1_655 S
Sn8    Sn35    3.488   1_655 S
Sn8    Sn44    3.093   1_545 S
Sn9    Sn1     3.690   1_545 S
Sn9    Sn16    3.005   .     S
Sn9    Sn17    3.325   .     S
Sn9    Sn22    3.416   .     S
Sn9    Sn33    3.232   .     S
Sn9    Sn40    3.556   .     S
Sn10   Sn8     3.774   1_455 S
Sn10   Sn11    3.085   .     S
Sn10   Sn17    3.820   .     S
Sn10   Sn18    3.380   .     S
Sn10   Sn20    3.523   .     S
Sn10   Sn24    3.421   1_455 S
Sn10   Sn31    3.820   .     S
Sn10   Sn34    3.304   .     S
Sn10   Sn35    3.047   .     S
Sn11   Sn19    3.357   1_455 S
Sn11   Sn22    3.181   .     S
Sn11   Sn23    3.104   .     S
Sn11   Sn24    2.941   1_455 S
Sn11   Sn29    3.309   1_455 S
Sn11   Sn34    3.140   .     S
Sn12   Sn7     3.171   1_565 S
Sn12   Sn13    3.081   .     S
Sn12   Sn25    3.069   .     S
Sn12   Sn39    3.728   .     S
Sn12   Sn42    3.069   .     S
Sn13   Sn16    3.055   1_565 S
Sn13   Sn17    3.171   1_565 S
Sn13   Sn32    3.078   .     S
Sn13   Sn38    2.977   .     S
Sn13   Sn39    3.048   .     S
Sn13   Sn44    3.671   .     S
Sn14   Sn3     3.248   1_655 S
Sn14   Sn15    3.674   .     S
Sn14   Sn18    3.544   .     S
Sn14   Sn35    3.085   1_655 S
Sn14   Sn43    2.976   1_545 S
Sn14   Sn44    3.224   1_545 S
Sn15   Sn21    3.499   .     S
Sn15   Sn24    3.050   .     S
Sn15   Sn30    3.107   .     S
Sn15   Sn35    3.022   1_655 S
Sn16   Sn2     3.018   1_655 S
Sn16   Sn13    3.055   1_545 S
Sn16   Sn17    3.121   .     S
Sn16   Sn19    3.104   .     S
Sn16   Sn40    3.702   .     S
Sn17   Sn13    3.171   1_545 S
Sn17   Sn1     3.227   1_545 S
Sn17   Sn18    3.466   .     S
Sn17   Sn31    3.190   .     S
Sn17   Sn44    3.398   1_545 S
Sn18   Sn31    3.094   .     S
Sn18   Sn37    2.957   1_545 S
Sn18   Sn44    2.988   1_545 S
Sn19   Sn11    3.357   1_655 S
Sn19   Sn6     3.001   1_655 S
Sn19   Sn4     3.149   1_655 S
Sn19   Sn24    3.769   .     S
Sn19   Sn28    3.288   1_655 S
Sn19   Sn29    3.307   .     S
Sn19   Sn33    2.981   .     S
Sn19   Sn40    3.167   .     S
Sn20   Sn30    3.136   .     S
Sn20   Sn34    3.196   .     S
Sn20   Sn35    3.391   .     S
Sn20   Sn41    3.068   .     S
Sn21   Sn24    3.091   .     S
Sn21   Sn26    3.080   .     S
Sn21   Sn29    3.682   .     S
Sn21   Sn30    3.210   .     S
Sn21   Sn32    2.925   .     S
Sn21   Sn34    3.313   .     S
Sn22   Sn27    3.445   .     S
Sn22   Sn28    3.191   .     S
Sn22   Sn33    3.064   .     S
Sn22   Sn39    3.266   .     S
Sn22   Sn40    3.261   .     S
Sn23   Sn26    3.593   1_455 S
Sn23   Sn32    2.854   .     S
Sn23   Sn34    3.201   .     S
Sn23   Sn38    3.043   1_455 S
Sn23   Sn41    3.042   .     S
Sn24   Sn10    3.421   1_655 S
Sn24   Sn11    2.941   1_655 S
Sn24   Sn35    3.223   1_655 S
Sn24   Sn40    3.090   .     S
Sn25   Sn27    3.122   .     S
Sn25   Sn36    3.006   .     S
Sn25   Sn39    3.076   .     S
Sn26   Sn3     3.266   1_665 S
Sn26   Sn23    3.593   1_655 S
Sn26   Sn31    3.060   1_665 S
Sn26   Sn38    3.588   .     S
Sn26   Sn41    2.963   1_655 S
Sn26   Sn43    3.281   .     S
Sn26   Sn44    3.067   .     S
Sn27   Sn28    3.014   .     S
Sn27   Sn38    3.653   1_455 S
Sn27   Sn39    3.141   .     S
Sn27   Sn42    2.933   1_455 S
Sn28   Sn19    3.288   1_455 S
Sn28   Sn29    3.163   1_455 S
Sn28   Sn33    3.631   1_455 S
Sn28   Sn36    2.955   1_455 S
Sn29   Sn11    3.309   1_655 S
Sn29   Sn28    3.163   1_655 S
Sn29   Sn33    3.434   .     S
Sn29   Sn36    3.342   .     S
Sn29   Sn38    3.110   .     S
Sn29   Sn39    3.047   .     S
Sn29   Sn40    3.638   .     S
Sn30   Sn32    3.722   .     S
Sn30   Sn34    3.336   .     S
Sn30   Sn37    3.035   .     S
Sn30   Sn41    3.606   .     S
Sn30   O3      2.709   .     S
Sn31   Sn8     2.982   1_455 S
Sn31   Sn26    3.060   1_445 S
Sn31   Sn38    3.501   1_445 S
Sn32   Sn34    3.223   .     S
Sn32   Sn37    3.467   .     S
Sn32   Sn39    3.837   .     S
Sn32   Sn44    3.011   .     S
Sn33   Sn28    3.631   1_655 S
Sn33   Sn36    3.076   .     S
Sn33   Sn39    3.498   .     S
Sn33   Sn40    3.439   .     S
Sn34   Sn40    3.159   .     S
Sn34   Sn41    3.360   .     S
Sn35   Sn8     3.488   1_455 S
Sn35   Sn14    3.085   1_455 S
Sn35   Sn15    3.022   1_455 S
Sn35   Sn24    3.223   1_455 S
Sn36   Sn28    2.955   1_655 S
Sn36   Sn39    3.221   .     S
Sn36   Sn42    3.077   .     S
Sn37   Sn3     3.651   1_565 S
Sn37   Sn18    2.957   1_565 S
Sn37   Sn41    3.022   .     S
Sn37   Sn43    3.345   .     S
Sn37   Sn44    3.434   .     S
Sn37   O4      2.323   .     S
Sn38   Sn23    3.043   1_655 S
Sn38   Sn2     3.060   1_665 S
Sn38   Sn27    3.653   1_655 S
Sn38   Sn31    3.501   1_665 S
Sn38   Sn42    3.082   .     S
Sn41   Sn26    2.963   1_455 S
Sn42   Sn27    2.933   1_655 S
Sn42   Sn2     3.205   1_665 S
Sn43   Sn14    2.976   1_565 S
Sn43   Sn3     3.310   1_665 S
Sn43   Sn44    3.046   .     S
Sn44   Sn14    3.224   1_565 S
Sn44   Sn18    2.988   1_565 S
Sn44   Sn8     3.093   1_565 S
Sn44   Sn17    3.398   1_565 S
C1     C2      1.548   .     S
C1     O1      1.238   .     D
C1     O2      1.307   .     S
C2     O3      1.252   .     S
C2     O4      1.292   .     D
O2     H1      1.096   .     S
O5     H2      1.002   .     S
O5     H4      0.995   .     S
O6     H5      1.008   .     S
O6     H6      0.989   .     S
O7     H7      0.975   .     S
O7     H8      1.013   .     S
O8     H9      0.995   .     S
O8     H34     1.007   .     S
O9     H11     0.984   .     S
O9     H12     1.013   .     S
O10    H13     0.983   1_545 S
O10    H14     1.002   .     S
O11    H15     0.996   .     S
O11    H16     0.975   .     S
O12    H17     0.989   .     S
O12    H18     0.983   .     S
O13    H20     1.016   .     S
O13    H83     0.997   .     S
O14    H21     0.997   .     S
O14    H22     1.013   .     S
O15    H24     0.980   1_655 S
O15    H43     0.996   1_565 S
O16    H3      1.027   .     S
O16    H25     1.002   .     S
O17    H27     0.990   .     S
O17    H28     1.009   .     S
O18    H29     0.986   .     S
O18    H30     1.007   .     S
O19    H31     0.976   .     S
O19    H32     1.014   .     S
O20    H23     0.999   .     S
O20    H33     1.012   .     S
O21    H35     1.007   .     S
O21    H36     0.978   1_565 S
O22    H37     0.993   .     S
O22    H38     0.999   .     S
O23    H39     1.031   .     S
O23    H40     1.004   .     S
O24    H41     1.009   .     S
O24    H42     0.999   .     S
O25    H44     0.998   .     S
O25    H84     0.973   .     S
O26    H45     0.991   .     S
O26    H46     1.023   .     S
O27    H47     0.981   .     S
O27    H52     1.343   .     S
O28    H49     0.994   .     S
O28    H50     1.010   .     S
O29    H51     1.035   .     S
O29    H52     1.115   .     S
O29    H60     1.090   .     S
O30    H53     0.992   .     S
O30    H54     1.004   .     S
O31    H55     1.005   1_455 S
O31    H56     1.012   .     S
O32    H1      1.395   .     S
O32    H57     1.012   .     S
O32    H58     1.027   .     S
O33    H10     1.004   .     S
O33    H59     1.003   .     S
O33    H60     1.366   .     S
O34    H61     0.983   .     S
O34    H62     1.005   1_655 S
O35    H63     1.011   .     S
O35    H64     0.990   .     S
O36    H65     0.995   .     S
O36    H66     0.993   1_655 S
O37    H67     1.003   .     S
O37    H68     0.991   .     S
O38    H69     1.014   .     S
O38    H70     0.997   .     S
O39    H71     1.009   .     S
O39    H72     0.985   .     S
O40    H73     0.971   .     S
O40    H74     1.004   .     S
O41    H75     1.007   1_545 S
O41    H76     1.001   .     S
O42    H77     1.002   .     S
O42    H78     1.013   .     S
O43    H26     0.980   .     S
O43    H79     0.994   .     S
O44    H81     1.008   .     S
O44    H82     0.974   .     S
H13    O10     0.983   1_565 S
H24    O15     0.980   1_455 S
H36    O21     0.978   1_545 S
H43    O15     0.996   1_545 S
H55    O31     1.005   1_655 S
H62    O34     1.005   1_455 S
H66    O36     0.993   1_455 S
H75    O41     1.007   1_565 S
