# Supplementary material for: Sn catalyst reconstruction and microenvironment modulation for efficient amino acid electrosynthesis via C–N coupling
Source: Nat Commun. 2026 Apr 21;17:3614. doi: 10.1038/s41467-026-71694-4 (PMC13100173; doi:10.1038/s41467-026-71694-4)
Supplement: Supplementary file 3 — Supplementary Data 1–12 [file 41467_2026_71694_MOESM3_ESM.zip › NC 2026-3-27/Supplementary Data 12/a-HA-opt.cif]

data_a-HA-opt
_audit_creation_date              2026-03-27
_audit_creation_method            'Materials Studio'
_symmetry_space_group_name_H-M    'P1'
_symmetry_Int_Tables_number       1
_symmetry_cell_setting            triclinic
loop_
_symmetry_equiv_pos_as_xyz
  x,y,z
_cell_length_a                    9.1799
_cell_length_b                    12.9824
_cell_length_c                    36.0000
_cell_angle_alpha                 90.0000
_cell_angle_beta                  90.0000
_cell_angle_gamma                 90.0000
loop_
_atom_site_label
_atom_site_type_symbol
_atom_site_fract_x
_atom_site_fract_y
_atom_site_fract_z
_atom_site_U_iso_or_equiv
_atom_site_adp_type
_atom_site_occupancy
Sn1    Sn    0.41668  -0.00116   0.26600   0.01267  Uiso   1.00
Sn2    Sn    0.13722   0.10633   0.26372   0.01267  Uiso   1.00
Sn3    Sn    0.98632   0.15100   0.46387   0.01267  Uiso   1.00
Sn4    Sn    0.30211   0.30210   0.23004   0.01267  Uiso   1.00
Sn5    Sn    0.53689   0.29753   0.40755   0.01267  Uiso   1.00
Sn6    Sn    0.30244   0.28721   0.31361   0.01267  Uiso   1.00
Sn7    Sn    0.85948   0.16780   0.21082   0.01267  Uiso   1.00
Sn8    Sn    0.79461   0.13400   0.39131   0.01267  Uiso   1.00
Sn9    Sn    0.58122   0.20894   0.25561   0.01267  Uiso   1.00
Sn10   Sn    0.10415   0.24247   0.38677   0.01267  Uiso   1.00
Sn11   Sn    0.14771   0.50801   0.33232   0.01267  Uiso   1.00
Sn12   Sn    0.71437   0.96399   0.22669   0.01267  Uiso   1.00
Sn13   Sn    0.68989   0.90937   0.30814   0.01267  Uiso   1.00
Sn14   Sn    0.62221   0.08197   0.46466   0.01267  Uiso   1.00
Sn15   Sn    0.69677   0.45010   0.45329   0.01267  Uiso   1.00
Sn16   Sn    0.84626   0.12806   0.29971   0.01267  Uiso   1.00
Sn17   Sn    0.50706   0.10829   0.34101   0.01267  Uiso   1.00
Sn18   Sn    0.34258   0.09038   0.41546   0.01267  Uiso   1.00
Sn19   Sn    0.98441   0.34127   0.28010   0.01267  Uiso   1.00
Sn20   Sn    0.22006   0.60425   0.46680   0.01267  Uiso   1.00
Sn21   Sn    0.58605   0.57288   0.38238   0.01267  Uiso   1.00
Sn22   Sn    0.41285   0.48940   0.27666   0.01267  Uiso   1.00
Sn23   Sn    0.26957   0.71902   0.33195   0.01267  Uiso   1.00
Sn24   Sn    0.87386   0.43505   0.37601   0.01267  Uiso   1.00
Sn25   Sn    0.52218   0.77394   0.20208   0.01267  Uiso   1.00
Sn26   Sn    0.81494   0.73971   0.40232   0.01267  Uiso   1.00
Sn27   Sn    0.26240   0.79127   0.25323   0.01267  Uiso   1.00
Sn28   Sn    0.11836   0.56384   0.24656   0.01267  Uiso   1.00
Sn29   Sn    0.86054   0.61759   0.30127   0.01267  Uiso   1.00
Sn30   Sn    0.54883   0.65282   0.46731   0.01267  Uiso   1.00
Sn31   Sn    0.06227   0.98651   0.39717   0.01267  Uiso   1.00
Sn32   Sn    0.36668   0.77292   0.40792   0.01267  Uiso   1.00
Sn33   Sn    0.72211   0.43602   0.24962   0.01267  Uiso   1.00
Sn34   Sn    0.28966   0.44622   0.40415   0.01267  Uiso   1.00
Sn35   Sn    0.01965   0.39921   0.45327   0.01267  Uiso   1.00
Sn36   Sn    0.80597   0.64477   0.21506   0.01267  Uiso   1.00
Sn37   Sn    0.39821   0.89300   0.48299   0.01267  Uiso   1.00
Sn38   Sn    0.98134   0.82652   0.33540   0.01267  Uiso   1.00
Sn39   Sn    0.57242   0.70227   0.28249   0.01267  Uiso   1.00
Sn40   Sn    0.62565   0.37061   0.32577   0.01267  Uiso   1.00
Sn41   Sn    0.07460   0.80506   0.44894   0.01267  Uiso   1.00
Sn42   Sn    0.94723   0.82352   0.25158   0.01267  Uiso   1.00
Sn43   Sn    0.74614   0.84419   0.47740   0.01267  Uiso   1.00
Sn44   Sn    0.61316   0.92753   0.40199   0.01267  Uiso   1.00
C1     C     0.24893   0.61863   0.54947   0.01267  Uiso   1.00
C2     C     0.23907   0.73561   0.54394   0.01267  Uiso   1.00
H1     H     0.14093   0.58014   0.55090   0.01267  Uiso   1.00
H2     H     0.15627   0.02244   0.59880   0.01267  Uiso   1.00
H3     H     0.11919   0.87558   0.61436   0.01267  Uiso   1.00
H4     H     0.08388   0.87893   0.57202   0.01267  Uiso   1.00
H5     H     0.52341   0.75941   0.55462   0.01267  Uiso   1.00
H6     H     0.68055   0.72993   0.54088   0.01267  Uiso   1.00
H7     H     0.33274   0.38501   0.61028   0.01267  Uiso   1.00
H8     H     0.37220   0.44998   0.57453   0.01267  Uiso   1.00
H9     H     0.39364   0.24947   0.56959   0.01267  Uiso   1.00
H10    H     0.50008   0.15420   0.57415   0.01267  Uiso   1.00
H11    H     0.28266   0.11962   0.58567   0.01267  Uiso   1.00
H12    H     0.27732   0.08153   0.62929   0.01267  Uiso   1.00
H13    H     0.72138   0.86048   0.58207   0.01267  Uiso   1.00
H14    H     0.86392   0.91366   0.59937   0.01267  Uiso   1.00
H15    H     0.63818   0.66721   0.59687   0.01267  Uiso   1.00
H16    H     0.66410   0.55047   0.61008   0.01267  Uiso   1.00
H17    H     0.57640   0.39857   0.60065   0.01267  Uiso   1.00
H18    H     0.73647   0.37585   0.58649   0.01267  Uiso   1.00
H19    H     0.77492   0.22141   0.56262   0.01267  Uiso   1.00
H20    H     0.80711   0.30096   0.53028   0.01267  Uiso   1.00
H21    H     0.73079   0.14180   0.61209   0.01267  Uiso   1.00
H22    H     0.70920   0.04593   0.58667   0.01267  Uiso   1.00
H23    H     0.20345   0.84812   0.66723   0.01267  Uiso   1.00
H24    H     0.32988   0.84171   0.63810   0.01267  Uiso   1.00
H25    H     0.31740   0.66146   0.64550   0.01267  Uiso   1.00
H26    H     0.47914   0.61673   0.63802   0.01267  Uiso   1.00
H27    H     0.34883   0.48108   0.66088   0.01267  Uiso   1.00
H28    H     0.41388   0.36530   0.66612   0.01267  Uiso   1.00
H29    H     0.56103   0.25823   0.69943   0.01267  Uiso   1.00
H30    H     0.64145   0.24235   0.66194   0.01267  Uiso   1.00
H31    H     0.45164   0.01839   0.65404   0.01267  Uiso   1.00
H32    H     0.44670   0.14227   0.66136   0.01267  Uiso   1.00
H33    H     0.52921   0.85265   0.66782   0.01267  Uiso   1.00
H34    H     0.61644   0.89817   0.63274   0.01267  Uiso   1.00
H35    H     0.81716   0.65525   0.64406   0.01267  Uiso   1.00
H36    H     0.91106   0.67325   0.68066   0.01267  Uiso   1.00
H37    H     0.87146   0.52255   0.66366   0.01267  Uiso   1.00
H38    H     0.76948   0.43106   0.64869   0.01267  Uiso   1.00
H39    H     0.96824   0.37293   0.67467   0.01267  Uiso   1.00
H40    H     0.13621   0.34067   0.67480   0.01267  Uiso   1.00
H41    H     0.83392   0.12285   0.67294   0.01267  Uiso   1.00
H42    H     0.90404   0.22078   0.65545   0.01267  Uiso   1.00
H43    H     0.15325   0.88262   0.72735   0.01267  Uiso   1.00
H44    H     0.08658   0.97552   0.70487   0.01267  Uiso   1.00
H45    H     0.44204   0.73766   0.73161   0.01267  Uiso   1.00
H46    H     0.44915   0.68714   0.69038   0.01267  Uiso   1.00
H47    H     0.38844   0.48079   0.75955   0.01267  Uiso   1.00
H48    H     0.37230   0.44181   0.71656   0.01267  Uiso   1.00
H49    H     0.54802   0.34394   0.74573   0.01267  Uiso   1.00
H50    H     0.57674   0.23705   0.76646   0.01267  Uiso   1.00
H51    H     0.40368   0.00946   0.71789   0.01267  Uiso   1.00
H52    H     0.52460   0.08644   0.72940   0.01267  Uiso   1.00
H53    H     0.62694   0.81026   0.71786   0.01267  Uiso   1.00
H54    H     0.62994   0.92545   0.72965   0.01267  Uiso   1.00
H55    H     0.83734   0.76090   0.73242   0.01267  Uiso   1.00
H56    H     0.81700   0.63936   0.73456   0.01267  Uiso   1.00
H57    H     0.61338   0.51636   0.73147   0.01267  Uiso   1.00
H58    H     0.76032   0.48692   0.71170   0.01267  Uiso   1.00
H59    H     0.81785   0.27079   0.74259   0.01267  Uiso   1.00
H60    H     0.97415   0.27997   0.72297   0.01267  Uiso   1.00
H61    H     0.85262   0.01092   0.72905   0.01267  Uiso   1.00
H62    H     0.92055   0.12125   0.72714   0.01267  Uiso   1.00
H63    H     0.22620   0.77781   0.77204   0.01267  Uiso   1.00
H64    H     0.07358   0.74449   0.75420   0.01267  Uiso   1.00
H65    H     0.48772   0.77964   0.79184   0.01267  Uiso   1.00
H66    H     0.40948   0.67004   0.79122   0.01267  Uiso   1.00
H67    H     0.51097   0.51953   0.80968   0.01267  Uiso   1.00
H68    H     0.35142   0.52595   0.82793   0.01267  Uiso   1.00
H69    H     0.68143   0.30477   0.87051   0.01267  Uiso   1.00
H70    H     0.63208   0.25013   0.83311   0.01267  Uiso   1.00
H71    H     0.45753   0.12967   0.80644   0.01267  Uiso   1.00
H72    H     0.62892   0.10464   0.79990   0.01267  Uiso   1.00
H73    H     0.72240   0.78222   0.81251   0.01267  Uiso   1.00
H74    H     0.67868   0.84190   0.77587   0.01267  Uiso   1.00
H75    H     0.89335   0.68209   0.79612   0.01267  Uiso   1.00
H76    H     0.78851   0.60975   0.81808   0.01267  Uiso   1.00
H77    H     0.71320   0.48484   0.78147   0.01267  Uiso   1.00
H78    H     0.70056   0.42149   0.82002   0.01267  Uiso   1.00
H79    H     0.88141   0.22365   0.82998   0.01267  Uiso   1.00
H80    H     0.95712   0.21004   0.79163   0.01267  Uiso   1.00
H81    H     0.74017   0.96676   0.80243   0.01267  Uiso   1.00
H82    H     0.83948   0.07274   0.80382   0.01267  Uiso   1.00
O1     O     0.36432   0.57396   0.55817   0.01267  Uiso   1.00
O2     O     0.35991   0.78641   0.54027   0.01267  Uiso   1.00
O3     O     0.11307   0.77338   0.54508   0.01267  Uiso   1.00
O4     O     0.06746   0.91991   0.59533   0.01267  Uiso   1.00
O5     O     0.62832   0.75314   0.56312   0.01267  Uiso   1.00
O6     O     0.39037   0.38244   0.58737   0.01267  Uiso   1.00
O7     O     0.40165   0.17437   0.56512   0.01267  Uiso   1.00
O8     O     0.20990   0.09010   0.60548   0.01267  Uiso   1.00
O9     O     0.75584   0.91727   0.59833   0.01267  Uiso   1.00
O10    O     0.64493   0.62163   0.61932   0.01267  Uiso   1.00
O11    O     0.68018   0.41607   0.60551   0.01267  Uiso   1.00
O12    O     0.81630   0.29070   0.55699   0.01267  Uiso   1.00
O13    O     0.68554   0.12094   0.58811   0.01267  Uiso   1.00
O14    O     0.23258   0.81290   0.64338   0.01267  Uiso   1.00
O15    O     0.38862   0.60980   0.65399   0.01267  Uiso   1.00
O16    O     0.32473   0.40842   0.66811   0.01267  Uiso   1.00
O17    O     0.54228   0.25545   0.67206   0.01267  Uiso   1.00
O18    O     0.38627   0.07883   0.65846   0.01267  Uiso   1.00
O19    O     0.52115   0.89781   0.64599   0.01267  Uiso   1.00
O20    O     0.91221   0.64026   0.65592   0.01267  Uiso   1.00
O21    O     0.83220   0.45125   0.67010   0.01267  Uiso   1.00
O22    O     0.03768   0.31443   0.67989   0.01267  Uiso   1.00
O23    O     0.81512   0.17799   0.65424   0.01267  Uiso   1.00
O24    O     0.16869   0.92635   0.70471   0.01267  Uiso   1.00
O25    O     0.48280   0.74539   0.70612   0.01267  Uiso   1.00
O26    O     0.43968   0.45232   0.73773   0.01267  Uiso   1.00
O27    O     0.60774   0.27988   0.74474   0.01267  Uiso   1.00
O28    O     0.48901   0.01709   0.73419   0.01267  Uiso   1.00
O29    O     0.69369   0.86300   0.72905   0.01267  Uiso   1.00
O30    O     0.89117   0.69531   0.73274   0.01267  Uiso   1.00
O31    O     0.72046   0.52239   0.73433   0.01267  Uiso   1.00
O32    O     0.92017   0.24779   0.74422   0.01267  Uiso   1.00
O33    O     0.90998   0.05578   0.71277   0.01267  Uiso   1.00
O34    O     0.12902   0.80293   0.76407   0.01267  Uiso   1.00
O35    O     0.40811   0.73939   0.77970   0.01267  Uiso   1.00
O36    O     0.40602   0.54085   0.80543   0.01267  Uiso   1.00
O37    O     0.70131   0.30195   0.84399   0.01267  Uiso   1.00
O38    O     0.55224   0.16315   0.80484   0.01267  Uiso   1.00
O39    O     0.65872   0.83926   0.80321   0.01267  Uiso   1.00
O40    O     0.83770   0.67749   0.81928   0.01267  Uiso   1.00
O41    O     0.68514   0.48983   0.80819   0.01267  Uiso   1.00
O42    O     0.94781   0.17761   0.81647   0.01267  Uiso   1.00
O43    O     0.75611   0.03624   0.79154   0.01267  Uiso   1.00
loop_
_geom_bond_atom_site_label_1
_geom_bond_atom_site_label_2
_geom_bond_distance
_geom_bond_site_symmetry_2
_ccdc_geom_bond_type
Sn1    Sn2     2.922   .     S
Sn1    Sn9     3.140   .     S
Sn1    Sn12    3.111   1_545 S
Sn1    Sn13    3.153   1_545 S
Sn1    Sn17    3.162   .     S
Sn1    Sn25    3.842   1_545 S
Sn1    Sn27    3.079   1_545 S
Sn2    Sn4     3.197   .     S
Sn2    Sn6     3.323   .     S
Sn2    Sn7     3.281   1_455 S
Sn2    Sn16    2.982   1_455 S
Sn2    Sn19    3.409   1_455 S
Sn3    Sn8     3.157   .     S
Sn3    Sn10    3.207   1_655 S
Sn3    Sn14    3.461   .     S
Sn3    Sn18    3.789   1_655 S
Sn3    Sn31    3.288   1_645 S
Sn3    Sn35    3.259   1_655 S
Sn4    Sn6     3.015   .     S
Sn4    Sn9     2.979   .     S
Sn4    Sn19    3.466   1_455 S
Sn4    Sn22    3.124   .     S
Sn4    Sn28    3.840   .     S
Sn5    Sn8     3.232   .     S
Sn5    Sn14    3.560   .     S
Sn5    Sn15    2.965   .     S
Sn5    Sn17    3.442   .     S
Sn5    Sn18    3.240   .     S
Sn5    Sn21    3.715   .     S
Sn5    Sn24    3.748   .     S
Sn5    Sn34    2.982   .     S
Sn5    Sn40    3.199   .     S
Sn6    Sn9     3.456   .     S
Sn6    Sn10    3.254   .     S
Sn6    Sn11    3.269   .     S
Sn6    Sn17    3.146   .     S
Sn6    Sn19    3.236   1_455 S
Sn6    Sn22    3.112   .     S
Sn6    Sn40    3.189   .     S
Sn7    Sn2     3.281   1_655 S
Sn7    Sn9     3.068   .     S
Sn7    Sn12    3.017   1_545 S
Sn7    Sn16    3.244   .     S
Sn7    Sn19    3.551   .     S
Sn8    Sn10    3.176   1_655 S
Sn8    Sn14    3.152   .     S
Sn8    Sn16    3.332   .     S
Sn8    Sn17    3.218   .     S
Sn8    Sn31    3.122   1_645 S
Sn8    Sn44    3.179   1_545 S
Sn9    Sn12    3.562   1_545 S
Sn9    Sn16    3.089   .     S
Sn9    Sn17    3.409   .     S
Sn9    Sn33    3.227   .     S
Sn9    Sn40    3.309   .     S
Sn10   Sn8     3.176   1_455 S
Sn10   Sn3     3.207   1_455 S
Sn10   Sn18    3.123   .     S
Sn10   Sn24    3.297   1_455 S
Sn10   Sn31    3.366   1_545 S
Sn10   Sn34    3.208   .     S
Sn10   Sn35    3.236   .     S
Sn11   Sn19    3.235   1_455 S
Sn11   Sn22    3.162   .     S
Sn11   Sn23    2.959   .     S
Sn11   Sn24    3.113   1_455 S
Sn11   Sn28    3.183   .     S
Sn11   Sn29    3.197   1_455 S
Sn11   Sn34    3.005   .     S
Sn12   Sn1     3.111   1_565 S
Sn12   Sn9     3.562   1_565 S
Sn12   Sn7     3.017   1_565 S
Sn12   Sn13    3.025   .     S
Sn12   Sn16    3.594   1_565 S
Sn12   Sn25    3.160   .     S
Sn12   Sn42    2.949   .     S
Sn13   Sn1     3.153   1_565 S
Sn13   Sn16    3.196   1_565 S
Sn13   Sn17    3.299   1_565 S
Sn13   Sn38    3.046   .     S
Sn13   Sn39    3.040   .     S
Sn13   Sn42    3.312   .     S
Sn13   Sn44    3.460   .     S
Sn14   Sn18    3.121   .     S
Sn14   Sn37    3.268   1_545 S
Sn14   Sn43    3.322   1_545 S
Sn14   Sn44    3.019   1_545 S
Sn15   Sn21    3.176   .     S
Sn15   Sn24    3.228   .     S
Sn15   Sn30    3.004   .     S
Sn15   Sn35    3.037   1_655 S
Sn16   Sn2     2.982   1_655 S
Sn16   Sn12    3.594   1_545 S
Sn16   Sn13    3.196   1_545 S
Sn16   Sn17    3.460   .     S
Sn16   Sn19    3.126   .     S
Sn17   Sn13    3.299   1_545 S
Sn17   Sn18    3.085   .     S
Sn17   Sn40    3.617   .     S
Sn17   Sn44    3.358   1_545 S
Sn18   Sn3     3.789   1_455 S
Sn18   Sn31    2.979   1_545 S
Sn18   Sn37    3.569   1_545 S
Sn18   Sn44    3.298   1_545 S
Sn19   Sn4     3.466   1_655 S
Sn19   Sn2     3.409   1_655 S
Sn19   Sn6     3.236   1_655 S
Sn19   Sn11    3.235   1_655 S
Sn19   Sn24    3.799   .     S
Sn19   Sn28    3.364   1_655 S
Sn19   Sn29    3.840   .     S
Sn19   Sn33    2.918   .     S
Sn19   Sn40    3.701   .     S
Sn20   Sn30    3.083   .     S
Sn20   Sn32    3.332   .     S
Sn20   Sn34    3.115   .     S
Sn20   Sn35    3.272   .     S
Sn20   Sn41    2.999   .     S
Sn21   Sn24    3.199   .     S
Sn21   Sn26    3.102   .     S
Sn21   Sn30    3.247   .     S
Sn21   Sn32    3.413   .     S
Sn21   Sn34    3.274   .     S
Sn21   Sn40    3.344   .     S
Sn22   Sn23    3.818   .     S
Sn22   Sn28    3.069   .     S
Sn22   Sn33    3.080   .     S
Sn22   Sn39    3.135   .     S
Sn22   Sn40    3.053   .     S
Sn23   Sn27    2.986   .     S
Sn23   Sn32    2.960   .     S
Sn23   Sn38    2.994   1_455 S
Sn23   Sn39    3.309   .     S
Sn24   Sn11    3.113   1_655 S
Sn24   Sn10    3.297   1_655 S
Sn24   Sn29    3.587   .     S
Sn24   Sn35    3.122   1_655 S
Sn24   Sn40    3.027   .     S
Sn25   Sn1     3.842   1_565 S
Sn25   Sn27    3.021   .     S
Sn25   Sn36    3.133   .     S
Sn25   Sn39    3.075   .     S
Sn26   Sn30    3.566   .     S
Sn26   Sn38    3.067   .     S
Sn26   Sn41    3.036   1_655 S
Sn26   Sn43    3.089   .     S
Sn26   Sn44    3.062   .     S
Sn27   Sn1     3.079   1_565 S
Sn27   Sn28    3.244   .     S
Sn27   Sn39    3.247   .     S
Sn27   Sn42    2.924   1_455 S
Sn28   Sn19    3.364   1_455 S
Sn28   Sn29    3.157   1_455 S
Sn28   Sn36    3.258   1_455 S
Sn28   Sn42    3.724   1_455 S
Sn29   Sn28    3.157   1_655 S
Sn29   Sn11    3.197   1_655 S
Sn29   Sn33    3.260   .     S
Sn29   Sn36    3.163   .     S
Sn29   Sn38    3.178   .     S
Sn29   Sn39    2.943   .     S
Sn29   Sn42    3.314   .     S
Sn30   Sn32    3.130   .     S
Sn30   Sn37    3.457   .     S
Sn30   Sn43    3.096   .     S
Sn31   Sn18    2.979   1_565 S
Sn31   Sn8     3.122   1_465 S
Sn31   Sn10    3.366   1_565 S
Sn31   Sn3     3.288   1_465 S
Sn31   Sn38    3.132   1_455 S
Sn31   Sn41    3.006   .     S
Sn32   Sn37    3.133   .     S
Sn32   Sn41    3.089   .     S
Sn32   Sn44    3.032   .     S
Sn33   Sn36    3.080   .     S
Sn33   Sn40    3.003   .     S
Sn34   Sn35    3.105   .     S
Sn35   Sn15    3.037   1_455 S
Sn35   Sn3     3.259   1_455 S
Sn35   Sn24    3.122   1_455 S
Sn36   Sn28    3.258   1_655 S
Sn36   Sn39    3.323   .     S
Sn36   Sn42    2.966   .     S
Sn37   Sn14    3.268   1_565 S
Sn37   Sn18    3.569   1_565 S
Sn37   Sn41    3.410   .     S
Sn37   Sn43    3.262   .     S
Sn37   Sn44    3.549   .     S
Sn37   O2      2.508   .     S
Sn38   Sn23    2.994   1_655 S
Sn38   Sn31    3.132   1_655 S
Sn38   Sn42    3.034   .     S
Sn41   Sn26    3.036   1_455 S
Sn41   Sn43    3.225   1_455 S
Sn42   Sn27    2.924   1_655 S
Sn42   Sn28    3.724   1_655 S
Sn43   Sn41    3.225   1_655 S
Sn43   Sn14    3.322   1_565 S
Sn43   Sn44    3.167   .     S
Sn44   Sn8     3.179   1_565 S
Sn44   Sn17    3.358   1_565 S
Sn44   Sn18    3.298   1_565 S
Sn44   Sn14    3.019   1_565 S
C1     C2      1.534   .     S
C1     H1      1.111   .     S
C1     O1      1.247   .     D
C2     O2      1.297   .     S
C2     O3      1.257   .     D
H2     O8      1.035   .     S
H3     O4      1.013   .     S
H4     O4      1.005   .     S
H5     O5      1.014   .     S
H6     O5      0.981   .     S
H7     O6      0.981   .     S
H8     O6      1.005   .     S
H9     O7      0.991   .     S
H10    O7      0.995   .     S
H11    O7      1.499   .     S
H11    O8      1.050   .     S
H12    O8      1.063   .     S
H12    O18     1.451   .     S
H13    O9      0.993   .     S
H14    O9      0.994   .     S
H15    O10     1.004   .     S
H16    O10     0.997   .     S
H17    O11     0.995   .     S
H18    O11     1.004   .     S
H19    O12     0.997   .     S
H20    O12     0.975   .     S
H21    O13     0.996   .     S
H22    O13     0.999   .     S
H23    O14     1.009   .     S
H24    O14     0.987   .     S
H25    O15     0.985   .     S
H26    O15     1.014   .     S
H27    O16     1.003   .     S
H28    O16     0.994   .     S
H29    O17     1.001   .     S
H30    O17     0.995   .     S
H31    O18     1.001   .     S
H32    O18     0.998   .     S
H33    O19     0.983   .     S
H34    O19     0.996   .     S
H35    O20     0.991   .     S
H36    O20     0.988   .     S
H37    O21     1.020   .     S
H38    O21     0.997   .     S
H39    O22     1.009   1_655 S
H40    O22     0.984   .     S
H41    O23     0.998   .     S
H42    O23     0.988   .     S
H43    O24     1.003   .     S
H44    O24     0.988   .     S
H45    O25     0.996   .     S
H46    O25     0.994   .     S
H47    O26     0.987   .     S
H48    O26     0.991   .     S
H49    O27     0.997   .     S
H50    O27     1.001   .     S
H51    O28     0.984   .     S
H52    O28     0.973   .     S
H53    O29     1.003   .     S
H54    O29     1.000   .     S
H55    O30     0.985   .     S
H56    O30     0.998   .     S
H57    O31     0.991   .     S
H58    O31     1.005   .     S
H59    O32     0.987   .     S
H60    O32     1.003   .     S
H61    O33     0.980   .     S
H62    O33     1.000   .     S
H63    O34     0.992   .     S
H64    O34     0.980   .     S
H65    O35     0.999   .     S
H66    O35     0.991   .     S
H67    O36     1.014   .     S
H68    O36     0.972   .     S
H69    O37     0.973   .     S
H70    O37     1.005   .     S
H71    O38     0.974   .     S
H72    O38     1.051   .     S
H72    O43     1.497   .     S
H73    O39     1.001   .     S
H74    O39     1.002   .     S
H75    O40     0.980   .     S
H76    O40     0.989   .     S
H77    O41     0.998   .     S
H78    O41     0.994   .     S
H79    O42     0.982   .     S
H80    O42     0.992   .     S
H81    O43     0.994   1_565 S
H82    O43     1.003   .     S
O22    H39     1.009   1_455 S
O43    H81     0.994   1_545 S
