# Supplementary material for: Sn catalyst reconstruction and microenvironment modulation for efficient amino acid electrosynthesis via C–N coupling
Source: Nat Commun. 2026 Apr 21;17:3614. doi: 10.1038/s41467-026-71694-4 (PMC13100173; doi:10.1038/s41467-026-71694-4)
Supplement: Supplementary file 3 — Supplementary Data 1–12 [file 41467_2026_71694_MOESM3_ESM.zip › NC 2026-3-27/Supplementary Data 2/c-Sn-MD.cif]

data_c-Sn-MD
_audit_creation_date              2026-03-27
_audit_creation_method            'Materials Studio'
_symmetry_space_group_name_H-M    'P1'
_symmetry_Int_Tables_number       1
_symmetry_cell_setting            triclinic
loop_
_symmetry_equiv_pos_as_xyz
  x,y,z
_cell_length_a                    9.1799
_cell_length_b                    12.9824
_cell_length_c                    36.0000
_cell_angle_alpha                 90.0000
_cell_angle_beta                  90.0000
_cell_angle_gamma                 90.0000
loop_
_atom_site_label
_atom_site_type_symbol
_atom_site_fract_x
_atom_site_fract_y
_atom_site_fract_z
_atom_site_U_iso_or_equiv
_atom_site_adp_type
_atom_site_occupancy
Sn1    Sn    0.00000   0.00000   0.19125   0.01267  Uiso   1.00
Sn2    Sn    0.00112   0.99792   0.31758   0.01267  Uiso   1.00
Sn3    Sn    0.99775   0.01483   0.46015   0.01267  Uiso   1.00
Sn4    Sn    0.25000   0.25000   0.12750   0.01267  Uiso   1.00
Sn5    Sn    0.24946   0.24684   0.38523   0.01267  Uiso   1.00
Sn6    Sn    0.25000   0.25000   0.25500   0.01267  Uiso   1.00
Sn7    Sn    0.00000   0.12500   0.12750   0.01267  Uiso   1.00
Sn8    Sn    0.00000   0.12500   0.25500   0.01267  Uiso   1.00
Sn9    Sn    0.01973   0.09754   0.38713   0.01267  Uiso   1.00
Sn10   Sn    0.25000   0.37500   0.19125   0.01267  Uiso   1.00
Sn11   Sn    0.24703   0.31374   0.46304   0.01267  Uiso   1.00
Sn12   Sn    0.25014   0.37186   0.32048   0.01267  Uiso   1.00
Sn13   Sn    0.50000   0.00000   0.19125   0.01267  Uiso   1.00
Sn14   Sn    0.49931   0.99980   0.31889   0.01267  Uiso   1.00
Sn15   Sn    0.49986   0.03846   0.46699   0.01267  Uiso   1.00
Sn16   Sn    0.75000   0.25000   0.12750   0.01267  Uiso   1.00
Sn17   Sn    0.74871   0.19725   0.37490   0.01267  Uiso   1.00
Sn18   Sn    0.75000   0.25000   0.25500   0.01267  Uiso   1.00
Sn19   Sn    0.50000   0.12500   0.12750   0.01267  Uiso   1.00
Sn20   Sn    0.50000   0.12500   0.25500   0.01267  Uiso   1.00
Sn21   Sn    0.47914   0.09724   0.39038   0.01267  Uiso   1.00
Sn22   Sn    0.75000   0.37500   0.19125   0.01267  Uiso   1.00
Sn23   Sn    0.74885   0.37214   0.41767   0.01267  Uiso   1.00
Sn24   Sn    0.75068   0.37070   0.32241   0.01267  Uiso   1.00
Sn25   Sn    0.00000   0.50000   0.19125   0.01267  Uiso   1.00
Sn26   Sn    0.00028   0.50426   0.32263   0.01267  Uiso   1.00
Sn27   Sn    0.00176   0.48101   0.44797   0.01267  Uiso   1.00
Sn28   Sn    0.25000   0.75000   0.12750   0.01267  Uiso   1.00
Sn29   Sn    0.24776   0.77195   0.38690   0.01267  Uiso   1.00
Sn30   Sn    0.25000   0.75000   0.25500   0.01267  Uiso   1.00
Sn31   Sn    0.00000   0.62500   0.12750   0.01267  Uiso   1.00
Sn32   Sn    0.00000   0.62500   0.25500   0.01267  Uiso   1.00
Sn33   Sn    0.00209   0.63394   0.38794   0.01267  Uiso   1.00
Sn34   Sn    0.25000   0.87500   0.19125   0.01267  Uiso   1.00
Sn35   Sn    0.28327   0.85033   0.46166   0.01267  Uiso   1.00
Sn36   Sn    0.24973   0.87292   0.31773   0.01267  Uiso   1.00
Sn37   Sn    0.50000   0.50000   0.19125   0.01267  Uiso   1.00
Sn38   Sn    0.50099   0.50277   0.32117   0.01267  Uiso   1.00
Sn39   Sn    0.45585   0.46886   0.42555   0.01267  Uiso   1.00
Sn40   Sn    0.75000   0.75000   0.12750   0.01267  Uiso   1.00
Sn41   Sn    0.76232   0.77802   0.39201   0.01267  Uiso   1.00
Sn42   Sn    0.75000   0.75000   0.25500   0.01267  Uiso   1.00
Sn43   Sn    0.50000   0.62500   0.12750   0.01267  Uiso   1.00
Sn44   Sn    0.50000   0.62500   0.25500   0.01267  Uiso   1.00
Sn45   Sn    0.50599   0.64883   0.38218   0.01267  Uiso   1.00
Sn46   Sn    0.75000   0.87500   0.19125   0.01267  Uiso   1.00
Sn47   Sn    0.74974   0.84325   0.46805   0.01267  Uiso   1.00
Sn48   Sn    0.75026   0.87180   0.32001   0.01267  Uiso   1.00
O5     O     0.21221   0.86301   0.57001   0.01267  Uiso   1.00
O6     O     0.42527   0.69324   0.56404   0.01267  Uiso   1.00
O7     O     0.30297   0.48061   0.57513   0.01267  Uiso   1.00
O8     O     0.45439   0.27891   0.58189   0.01267  Uiso   1.00
O9     O     0.33087   0.09484   0.56017   0.01267  Uiso   1.00
O10    O     0.56001   0.89156   0.57581   0.01267  Uiso   1.00
O11    O     0.70914   0.69527   0.59350   0.01267  Uiso   1.00
O12    O     0.60405   0.47795   0.58167   0.01267  Uiso   1.00
O13    O     0.75292   0.30196   0.60171   0.01267  Uiso   1.00
O14    O     0.66679   0.11460   0.57857   0.01267  Uiso   1.00
O15    O     0.28892   0.80910   0.63828   0.01267  Uiso   1.00
O16    O     0.45604   0.63929   0.63769   0.01267  Uiso   1.00
O17    O     0.41410   0.43775   0.64353   0.01267  Uiso   1.00
O18    O     0.53580   0.24826   0.66128   0.01267  Uiso   1.00
O19    O     0.44173   0.06627   0.63623   0.01267  Uiso   1.00
O20    O     0.58109   0.85411   0.65214   0.01267  Uiso   1.00
O21    O     0.75519   0.67695   0.66900   0.01267  Uiso   1.00
O22    O     0.70586   0.47730   0.65394   0.01267  Uiso   1.00
O23    O     0.85710   0.28986   0.67654   0.01267  Uiso   1.00
O24    O     0.74425   0.08967   0.65637   0.01267  Uiso   1.00
O25    O     0.32930   0.85012   0.71819   0.01267  Uiso   1.00
O26    O     0.49878   0.67917   0.71812   0.01267  Uiso   1.00
O27    O     0.39337   0.49534   0.74113   0.01267  Uiso   1.00
O28    O     0.53608   0.27531   0.74262   0.01267  Uiso   1.00
O29    O     0.45240   0.07526   0.71658   0.01267  Uiso   1.00
O30    O     0.62589   0.87690   0.73410   0.01267  Uiso   1.00
O31    O     0.77383   0.68529   0.75287   0.01267  Uiso   1.00
O32    O     0.68836   0.47754   0.74429   0.01267  Uiso   1.00
O33    O     0.85536   0.29537   0.76018   0.01267  Uiso   1.00
O34    O     0.73348   0.11982   0.73656   0.01267  Uiso   1.00
O35    O     0.36923   0.84893   0.79639   0.01267  Uiso   1.00
O36    O     0.51374   0.66728   0.79524   0.01267  Uiso   1.00
O37    O     0.49392   0.46787   0.81277   0.01267  Uiso   1.00
O38    O     0.62546   0.26609   0.81608   0.01267  Uiso   1.00
O39    O     0.50305   0.08012   0.80286   0.01267  Uiso   1.00
O40    O     0.66733   0.85409   0.81028   0.01267  Uiso   1.00
O41    O     0.82385   0.68051   0.83045   0.01267  Uiso   1.00
O42    O     0.79252   0.47692   0.81596   0.01267  Uiso   1.00
O43    O     0.96053   0.27634   0.83172   0.01267  Uiso   1.00
O44    O     0.80680   0.10389   0.81253   0.01267  Uiso   1.00
H3     H     0.16130   0.84324   0.59262   0.01267  Uiso   1.00
H4     H     0.30914   0.84358   0.57596   0.01267  Uiso   1.00
H5     H     0.38684   0.71426   0.58762   0.01267  Uiso   1.00
H6     H     0.45544   0.62640   0.57179   0.01267  Uiso   1.00
H7     H     0.34692   0.52718   0.59271   0.01267  Uiso   1.00
H8     H     0.37148   0.42934   0.56569   0.01267  Uiso   1.00
H9     H     0.45524   0.34562   0.59275   0.01267  Uiso   1.00
H10    H     0.51878   0.24082   0.59790   0.01267  Uiso   1.00
H11    H     0.28919   0.15973   0.56677   0.01267  Uiso   1.00
H12    H     0.41162   0.08241   0.57706   0.01267  Uiso   1.00
H13    H     0.49845   0.84022   0.58724   0.01267  Uiso   1.00
H14    H     0.66187   0.87195   0.58116   0.01267  Uiso   1.00
H15    H     0.66665   0.75763   0.60373   0.01267  Uiso   1.00
H16    H     0.62561   0.67199   0.57966   0.01267  Uiso   1.00
H17    H     0.54037   0.52849   0.59375   0.01267  Uiso   1.00
H18    H     0.60555   0.41600   0.59717   0.01267  Uiso   1.00
H19    H     0.66328   0.31412   0.61411   0.01267  Uiso   1.00
H20    H     0.82927   0.33102   0.61824   0.01267  Uiso   1.00
H21    H     0.64264   0.12816   0.60373   0.01267  Uiso   1.00
H22    H     0.58300   0.11467   0.56171   0.01267  Uiso   1.00
H23    H     0.33020   0.78577   0.66122   0.01267  Uiso   1.00
H24    H     0.37035   0.83305   0.62421   0.01267  Uiso   1.00
H25    H     0.47376   0.68748   0.65681   0.01267  Uiso   1.00
H26    H     0.55779   0.61468   0.63447   0.01267  Uiso   1.00
H27    H     0.47649   0.47324   0.66092   0.01267  Uiso   1.00
H28    H     0.47565   0.38334   0.63442   0.01267  Uiso   1.00
H29    H     0.58151   0.31496   0.66127   0.01267  Uiso   1.00
H30    H     0.58388   0.20038   0.64490   0.01267  Uiso   1.00
H31    H     0.51577   0.06417   0.65494   0.01267  Uiso   1.00
H32    H     0.45530   0.13118   0.62388   0.01267  Uiso   1.00
H33    H     0.56274   0.80036   0.67069   0.01267  Uiso   1.00
H34    H     0.54157   0.82891   0.62923   0.01267  Uiso   1.00
H35    H     0.66054   0.70050   0.67118   0.01267  Uiso   1.00
H36    H     0.76740   0.61738   0.68614   0.01267  Uiso   1.00
H37    H     0.72978   0.52880   0.63452   0.01267  Uiso   1.00
H38    H     0.67005   0.41619   0.64011   0.01267  Uiso   1.00
H39    H     0.76951   0.31739   0.66567   0.01267  Uiso   1.00
H40    H     0.90691   0.24671   0.65783   0.01267  Uiso   1.00
H41    H     0.66735   0.09314   0.67584   0.01267  Uiso   1.00
H42    H     0.75108   0.15764   0.64513   0.01267  Uiso   1.00
H43    H     0.32596   0.78590   0.73258   0.01267  Uiso   1.00
H44    H     0.39409   0.84331   0.69711   0.01267  Uiso   1.00
H45    H     0.49401   0.72888   0.73830   0.01267  Uiso   1.00
H46    H     0.56049   0.62658   0.72810   0.01267  Uiso   1.00
H47    H     0.45336   0.54333   0.75533   0.01267  Uiso   1.00
H48    H     0.40837   0.42926   0.75384   0.01267  Uiso   1.00
H49    H     0.55964   0.33112   0.75948   0.01267  Uiso   1.00
H50    H     0.51304   0.21585   0.75887   0.01267  Uiso   1.00
H51    H     0.47659   0.07871   0.74320   0.01267  Uiso   1.00
H52    H     0.51650   0.11842   0.70239   0.01267  Uiso   1.00
H53    H     0.59684   0.83064   0.75408   0.01267  Uiso   1.00
H54    H     0.56241   0.86512   0.71286   0.01267  Uiso   1.00
H55    H     0.68764   0.72870   0.74767   0.01267  Uiso   1.00
H56    H     0.75022   0.62894   0.76964   0.01267  Uiso   1.00
H57    H     0.64059   0.52898   0.75934   0.01267  Uiso   1.00
H58    H     0.68829   0.41458   0.75910   0.01267  Uiso   1.00
H59    H     0.74984   0.30042   0.76347   0.01267  Uiso   1.00
H60    H     0.91235   0.34529   0.77481   0.01267  Uiso   1.00
H61    H     0.73267   0.15723   0.75944   0.01267  Uiso   1.00
H62    H     0.68718   0.16136   0.71795   0.01267  Uiso   1.00
H63    H     0.43274   0.82909   0.81654   0.01267  Uiso   1.00
H64    H     0.43240   0.86504   0.77533   0.01267  Uiso   1.00
H65    H     0.55893   0.72936   0.78627   0.01267  Uiso   1.00
H66    H     0.58114   0.61238   0.79064   0.01267  Uiso   1.00
H67    H     0.57791   0.49998   0.82450   0.01267  Uiso   1.00
H68    H     0.53382   0.43014   0.79124   0.01267  Uiso   1.00
H69    H     0.63954   0.32938   0.80202   0.01267  Uiso   1.00
H70    H     0.63863   0.21436   0.79660   0.01267  Uiso   1.00
H71    H     0.53682   0.10053   0.82703   0.01267  Uiso   1.00
H72    H     0.58188   0.08347   0.78548   0.01267  Uiso   1.00
H73    H     0.60741   0.81464   0.82719   0.01267  Uiso   1.00
H74    H     0.70611   0.80456   0.79262   0.01267  Uiso   1.00
H75    H     0.85503   0.72908   0.81169   0.01267  Uiso   1.00
H76    H     0.74957   0.64318   0.81698   0.01267  Uiso   1.00
H77    H     0.72745   0.51726   0.80098   0.01267  Uiso   1.00
H78    H     0.79197   0.41442   0.80120   0.01267  Uiso   1.00
H79    H     0.87155   0.30101   0.82143   0.01267  Uiso   1.00
H80    H     0.03450   0.27175   0.81222   0.01267  Uiso   1.00
H81    H     0.73250   0.11524   0.83197   0.01267  Uiso   1.00
H82    H     0.83595   0.17079   0.80172   0.01267  Uiso   1.00
loop_
_geom_bond_atom_site_label_1
_geom_bond_atom_site_label_2
_geom_bond_distance
_geom_bond_site_symmetry_2
_ccdc_geom_bond_type
Sn1    Sn7     2.811   .     S
Sn1    Sn8     2.811   .     S
Sn1    Sn34    2.811   1_545 S
Sn1    Sn46    2.811   1_445 S
Sn2    Sn36    2.800   .     S
Sn2    Sn8     2.792   1_565 S
Sn2    Sn9     2.823   1_565 S
Sn2    Sn48    2.827   1_455 S
Sn3    Sn9     2.847   1_655 S
Sn3    Sn47    3.198   1_545 S
Sn4    Sn7     2.811   .     S
Sn4    Sn10    2.811   .     S
Sn4    Sn19    2.811   .     S
Sn5    Sn9     2.865   .     S
Sn5    Sn11    2.933   .     S
Sn5    Sn12    2.840   .     S
Sn5    Sn21    2.873   .     S
Sn6    Sn8     2.811   .     S
Sn6    Sn10    2.811   .     S
Sn6    Sn12    2.839   .     S
Sn6    Sn20    2.811   .     S
Sn7    Sn16    2.811   1_455 S
Sn8    Sn2     2.792   1_545 S
Sn8    Sn18    2.811   1_455 S
Sn9    Sn2     2.823   1_545 S
Sn9    Sn3     2.847   1_455 S
Sn9    Sn17    2.839   1_455 S
Sn10   Sn25    2.811   .     S
Sn10   Sn37    2.811   .     S
Sn11   Sn27    3.175   .     S
Sn11   Sn39    3.091   .     S
Sn12   Sn26    2.867   .     S
Sn12   Sn38    2.862   .     S
Sn13   Sn19    2.811   .     S
Sn13   Sn20    2.811   .     S
Sn13   Sn34    2.811   1_545 S
Sn13   Sn46    2.811   1_545 S
Sn14   Sn36    2.822   .     S
Sn14   Sn48    2.841   .     S
Sn14   Sn20    2.816   1_565 S
Sn14   Sn21    2.874   1_565 S
Sn15   Sn21    2.868   .     S
Sn15   Sn35    3.155   1_545 S
Sn16   Sn19    2.811   .     S
Sn16   Sn22    2.811   .     S
Sn16   Sn7     2.811   1_655 S
Sn17   Sn21    2.850   .     S
Sn17   Sn23    2.743   .     S
Sn17   Sn24    2.940   .     S
Sn17   Sn9     2.839   1_655 S
Sn18   Sn20    2.811   .     S
Sn18   Sn22    2.811   .     S
Sn18   Sn24    2.889   .     S
Sn18   Sn8     2.811   1_655 S
Sn20   Sn14    2.816   1_545 S
Sn21   Sn14    2.874   1_545 S
Sn22   Sn37    2.811   .     S
Sn22   Sn25    2.811   1_655 S
Sn23   Sn39    2.982   .     S
Sn23   Sn27    2.929   1_655 S
Sn24   Sn38    2.863   .     S
Sn24   Sn26    2.873   1_655 S
Sn25   Sn31    2.811   .     S
Sn25   Sn32    2.811   .     S
Sn25   Sn22    2.811   1_455 S
Sn26   Sn32    2.896   .     S
Sn26   Sn33    2.892   .     S
Sn26   Sn24    2.873   1_455 S
Sn27   Sn33    2.935   .     S
Sn27   Sn23    2.929   1_455 S
Sn28   Sn31    2.811   .     S
Sn28   Sn34    2.811   .     S
Sn28   Sn43    2.811   .     S
Sn29   Sn33    2.881   .     S
Sn29   Sn35    2.896   .     S
Sn29   Sn36    2.814   .     S
Sn29   Sn45    2.864   .     S
Sn30   Sn32    2.811   .     S
Sn30   Sn34    2.811   .     S
Sn30   Sn36    2.765   .     S
Sn30   Sn44    2.811   .     S
Sn31   Sn40    2.811   1_455 S
Sn32   Sn42    2.811   1_455 S
Sn33   Sn41    2.892   1_455 S
Sn34   Sn1     2.811   1_565 S
Sn34   Sn13    2.811   1_565 S
Sn35   Sn15    3.155   1_565 S
Sn37   Sn43    2.811   .     S
Sn37   Sn44    2.811   .     S
Sn38   Sn44    2.862   .     S
Sn38   Sn45    2.902   .     S
Sn39   Sn45    2.848   .     S
Sn40   Sn43    2.811   .     S
Sn40   Sn46    2.811   .     S
Sn40   Sn31    2.811   1_655 S
Sn41   Sn45    2.911   .     S
Sn41   Sn47    2.868   .     S
Sn41   Sn48    2.866   .     S
Sn41   Sn33    2.892   1_655 S
Sn42   Sn44    2.811   .     S
Sn42   Sn46    2.811   .     S
Sn42   Sn48    2.824   .     S
Sn42   Sn32    2.811   1_655 S
Sn46   Sn1     2.811   1_665 S
Sn46   Sn13    2.811   1_565 S
Sn47   Sn3     3.198   1_565 S
Sn48   Sn2     2.827   1_655 S
O5     H3      0.973   .     S
O5     H4      0.949   .     S
O6     H5      0.959   .     S
O6     H6      0.953   .     S
O7     H7      0.964   .     S
O7     H8      0.977   .     S
O8     H9      0.950   .     S
O8     H10     0.962   .     S
O9     H11     0.955   .     S
O9     H12     0.972   .     S
O10    H13     0.966   .     S
O10    H14     0.988   .     S
O11    H15     0.971   .     S
O11    H16     0.963   .     S
O12    H17     0.980   .     S
O12    H18     0.979   .     S
O13    H19     0.949   .     S
O13    H20     0.994   .     S
O14    H21     0.949   .     S
O14    H22     0.980   .     S
O15    H23     0.958   .     S
O15    H24     0.955   .     S
O16    H25     0.944   .     S
O16    H26     0.994   .     S
O17    H27     0.966   .     S
O17    H28     0.962   .     S
O18    H29     0.962   .     S
O18    H30     0.964   .     S
O19    H31     0.957   .     S
O19    H32     0.961   .     S
O20    H33     0.980   .     S
O20    H34     0.959   .     S
O21    H35     0.924   .     S
O21    H36     0.996   .     S
O22    H37     0.992   .     S
O22    H38     0.993   .     S
O23    H39     0.963   .     S
O23    H40     0.988   .     S
O24    H41     0.996   .     S
O24    H42     0.973   .     S
O25    H43     0.982   .     S
O25    H44     0.968   .     S
O26    H45     0.973   .     S
O26    H46     0.957   .     S
O27    H47     0.976   .     S
O27    H48     0.982   .     S
O28    H49     0.970   .     S
O28    H50     0.991   .     S
O29    H51     0.985   .     S
O29    H52     0.960   .     S
O30    H53     0.974   .     S
O30    H54     0.973   .     S
O31    H55     0.989   .     S
O31    H56     0.973   .     S
O32    H57     0.965   .     S
O32    H58     0.976   .     S
O33    H59     0.978   .     S
O33    H60     0.985   .     S
O34    H61     0.956   .     S
O34    H62     0.959   .     S
O35    H63     0.966   .     S
O35    H64     0.977   .     S
O36    H65     0.962   .     S
O36    H66     0.958   .     S
O37    H67     0.973   .     S
O37    H68     0.987   .     S
O38    H69     0.974   .     S
O38    H70     0.978   .     S
O39    H71     0.961   .     S
O39    H72     0.958   .     S
O40    H73     0.967   .     S
O40    H74     0.972   .     S
O41    H75     0.967   .     S
O41    H76     0.967   .     S
O42    H77     0.960   .     S
O42    H78     0.970   .     S
O43    H79     0.952   .     S
O43    H80     0.978   1_655 S
O44    H81     0.988   .     S
O44    H82     0.989   .     S
H80    O43     0.978   1_455 S
