# Supplementary material for: Sn catalyst reconstruction and microenvironment modulation for efficient amino acid electrosynthesis via C–N coupling
Source: Nat Commun. 2026 Apr 21;17:3614. doi: 10.1038/s41467-026-71694-4 (PMC13100173; doi:10.1038/s41467-026-71694-4)
Supplement: Supplementary file 3 — Supplementary Data 1–12 [file 41467_2026_71694_MOESM3_ESM.zip › NC 2026-3-27/Supplementary Data 3/a-Sn-MD-IS.cif]

data_a-Sn-MD-IS
_audit_creation_date              2026-03-27
_audit_creation_method            'Materials Studio'
_symmetry_space_group_name_H-M    'P1'
_symmetry_Int_Tables_number       1
_symmetry_cell_setting            triclinic
loop_
_symmetry_equiv_pos_as_xyz
  x,y,z
_cell_length_a                    9.1799
_cell_length_b                    12.9824
_cell_length_c                    36.0000
_cell_angle_alpha                 90.0000
_cell_angle_beta                  90.0000
_cell_angle_gamma                 90.0000
loop_
_atom_site_label
_atom_site_type_symbol
_atom_site_fract_x
_atom_site_fract_y
_atom_site_fract_z
_atom_site_U_iso_or_equiv
_atom_site_adp_type
_atom_site_occupancy
Sn1    Sn    0.33635   0.00111   0.22412   0.01267  Uiso   1.00
Sn2    Sn    0.04190   0.06160   0.25019   0.01267  Uiso   1.00
Sn3    Sn    0.04014   0.10206   0.43771   0.01267  Uiso   1.00
Sn4    Sn    0.06724   0.25722   0.18717   0.01267  Uiso   1.00
Sn5    Sn    0.55663   0.26118   0.36095   0.01267  Uiso   1.00
Sn6    Sn    0.20784   0.25197   0.26199   0.01267  Uiso   1.00
Sn7    Sn    0.79409   0.13122   0.19304   0.01267  Uiso   1.00
Sn8    Sn    0.85208   0.14076   0.35588   0.01267  Uiso   1.00
Sn9    Sn    0.50533   0.20684   0.22737   0.01267  Uiso   1.00
Sn10   Sn    0.23025   0.25610   0.34831   0.01267  Uiso   1.00
Sn11   Sn    0.15875   0.47315   0.29712   0.01267  Uiso   1.00
Sn12   Sn    0.68612   0.91894   0.18485   0.01267  Uiso   1.00
Sn13   Sn    0.59944   0.88616   0.26256   0.01267  Uiso   1.00
Sn14   Sn    0.70495   0.12706   0.43162   0.01267  Uiso   1.00
Sn15   Sn    0.72828   0.42862   0.40061   0.01267  Uiso   1.00
Sn16   Sn    0.74877   0.14304   0.27526   0.01267  Uiso   1.00
Sn17   Sn    0.44494   0.06971   0.30318   0.01267  Uiso   1.00
Sn18   Sn    0.41221   0.06668   0.39337   0.01267  Uiso   1.00
Sn19   Sn    0.86046   0.39679   0.22900   0.01267  Uiso   1.00
Sn20   Sn    0.24699   0.48988   0.42145   0.01267  Uiso   1.00
Sn21   Sn    0.76516   0.61503   0.34792   0.01267  Uiso   1.00
Sn22   Sn    0.31100   0.51662   0.22453   0.01267  Uiso   1.00
Sn23   Sn    0.19788   0.71365   0.30290   0.01267  Uiso   1.00
Sn24   Sn    0.89680   0.35862   0.32345   0.01267  Uiso   1.00
Sn25   Sn    0.48507   0.75977   0.15491   0.01267  Uiso   1.00
Sn26   Sn    0.95979   0.80600   0.36670   0.01267  Uiso   1.00
Sn27   Sn    0.25255   0.75647   0.21429   0.01267  Uiso   1.00
Sn28   Sn    0.04323   0.55780   0.18215   0.01267  Uiso   1.00
Sn29   Sn    0.89404   0.61772   0.26109   0.01267  Uiso   1.00
Sn30   Sn    0.53060   0.61066   0.40398   0.01267  Uiso   1.00
Sn31   Sn    0.12513   0.02758   0.35917   0.01267  Uiso   1.00
Sn32   Sn    0.49798   0.74419   0.33919   0.01267  Uiso   1.00
Sn33   Sn    0.57333   0.41129   0.19252   0.01267  Uiso   1.00
Sn34   Sn    0.39536   0.48619   0.35397   0.01267  Uiso   1.00
Sn35   Sn    0.02007   0.32987   0.41122   0.01267  Uiso   1.00
Sn36   Sn    0.72208   0.60133   0.16516   0.01267  Uiso   1.00
Sn37   Sn    0.49034   0.84304   0.41090   0.01267  Uiso   1.00
Sn38   Sn    0.92511   0.86036   0.28118   0.01267  Uiso   1.00
Sn39   Sn    0.57294   0.66494   0.23466   0.01267  Uiso   1.00
Sn40   Sn    0.62652   0.45875   0.29092   0.01267  Uiso   1.00
Sn41   Sn    0.22702   0.69883   0.39572   0.01267  Uiso   1.00
Sn42   Sn    0.94002   0.78341   0.19903   0.01267  Uiso   1.00
Sn43   Sn    0.81809   0.92709   0.42524   0.01267  Uiso   1.00
Sn44   Sn    0.66594   0.94269   0.35977   0.01267  Uiso   1.00
O5     O     0.21350   0.85689   0.55723   0.01267  Uiso   1.00
O6     O     0.41591   0.69363   0.55407   0.01267  Uiso   1.00
O7     O     0.30942   0.48876   0.56467   0.01267  Uiso   1.00
O8     O     0.45526   0.27424   0.57360   0.01267  Uiso   1.00
O9     O     0.33034   0.09325   0.54957   0.01267  Uiso   1.00
O10    O     0.55895   0.88853   0.56331   0.01267  Uiso   1.00
O11    O     0.70217   0.69636   0.58323   0.01267  Uiso   1.00
O12    O     0.60356   0.47872   0.57150   0.01267  Uiso   1.00
O13    O     0.75350   0.29831   0.59479   0.01267  Uiso   1.00
O14    O     0.66137   0.10968   0.56930   0.01267  Uiso   1.00
O15    O     0.29114   0.80951   0.62944   0.01267  Uiso   1.00
O16    O     0.45904   0.64042   0.62699   0.01267  Uiso   1.00
O17    O     0.41632   0.43253   0.63378   0.01267  Uiso   1.00
O18    O     0.54454   0.24791   0.65235   0.01267  Uiso   1.00
O19    O     0.44423   0.06709   0.62341   0.01267  Uiso   1.00
O20    O     0.57258   0.85061   0.63972   0.01267  Uiso   1.00
O21    O     0.75041   0.67924   0.66229   0.01267  Uiso   1.00
O22    O     0.70525   0.47821   0.64218   0.01267  Uiso   1.00
O23    O     0.84215   0.28523   0.66734   0.01267  Uiso   1.00
O24    O     0.74842   0.09202   0.64521   0.01267  Uiso   1.00
O25    O     0.32652   0.84981   0.70536   0.01267  Uiso   1.00
O26    O     0.50604   0.68257   0.70670   0.01267  Uiso   1.00
O27    O     0.39756   0.49078   0.73062   0.01267  Uiso   1.00
O28    O     0.52711   0.27545   0.73111   0.01267  Uiso   1.00
O29    O     0.45297   0.07886   0.70598   0.01267  Uiso   1.00
O30    O     0.62315   0.87870   0.72277   0.01267  Uiso   1.00
O31    O     0.77437   0.67628   0.74299   0.01267  Uiso   1.00
O32    O     0.68609   0.47382   0.73333   0.01267  Uiso   1.00
O33    O     0.85726   0.30014   0.74666   0.01267  Uiso   1.00
O34    O     0.73367   0.12125   0.72388   0.01267  Uiso   1.00
O35    O     0.38005   0.85009   0.78264   0.01267  Uiso   1.00
O36    O     0.52143   0.66668   0.78290   0.01267  Uiso   1.00
O37    O     0.49833   0.46335   0.80062   0.01267  Uiso   1.00
O38    O     0.63030   0.27335   0.80129   0.01267  Uiso   1.00
O39    O     0.50671   0.07869   0.79105   0.01267  Uiso   1.00
O40    O     0.66740   0.85247   0.79943   0.01267  Uiso   1.00
O41    O     0.81363   0.67958   0.81791   0.01267  Uiso   1.00
O42    O     0.79653   0.47313   0.80246   0.01267  Uiso   1.00
O43    O     0.95430   0.28268   0.82177   0.01267  Uiso   1.00
O44    O     0.80711   0.10203   0.80106   0.01267  Uiso   1.00
H3     H     0.14248   0.85897   0.58213   0.01267  Uiso   1.00
H4     H     0.32778   0.84358   0.56596   0.01267  Uiso   1.00
H5     H     0.40596   0.74738   0.57793   0.01267  Uiso   1.00
H6     H     0.46867   0.62133   0.56356   0.01267  Uiso   1.00
H7     H     0.37661   0.54077   0.58217   0.01267  Uiso   1.00
H8     H     0.37801   0.42403   0.55468   0.01267  Uiso   1.00
H9     H     0.45129   0.35652   0.58185   0.01267  Uiso   1.00
H10    H     0.53065   0.23224   0.59232   0.01267  Uiso   1.00
H11    H     0.27161   0.16724   0.55337   0.01267  Uiso   1.00
H12    H     0.43401   0.09561   0.56537   0.01267  Uiso   1.00
H13    H     0.47465   0.84690   0.57953   0.01267  Uiso   1.00
H14    H     0.66845   0.86712   0.57387   0.01267  Uiso   1.00
H15    H     0.65862   0.76871   0.59545   0.01267  Uiso   1.00
H16    H     0.61310   0.63883   0.58132   0.01267  Uiso   1.00
H17    H     0.53892   0.54126   0.58444   0.01267  Uiso   1.00
H18    H     0.59429   0.40850   0.58881   0.01267  Uiso   1.00
H19    H     0.64170   0.31284   0.60529   0.01267  Uiso   1.00
H20    H     0.83213   0.34454   0.61123   0.01267  Uiso   1.00
H21    H     0.63496   0.14654   0.59629   0.01267  Uiso   1.00
H22    H     0.57381   0.12759   0.54901   0.01267  Uiso   1.00
H23    H     0.35736   0.77621   0.65228   0.01267  Uiso   1.00
H24    H     0.36227   0.82392   0.60507   0.01267  Uiso   1.00
H25    H     0.48435   0.70473   0.64626   0.01267  Uiso   1.00
H26    H     0.56176   0.60349   0.61776   0.01267  Uiso   1.00
H27    H     0.46990   0.48836   0.65273   0.01267  Uiso   1.00
H28    H     0.50029   0.38368   0.62041   0.01267  Uiso   1.00
H29    H     0.58979   0.32649   0.64861   0.01267  Uiso   1.00
H30    H     0.57964   0.19875   0.62877   0.01267  Uiso   1.00
H31    H     0.51807   0.06949   0.64779   0.01267  Uiso   1.00
H32    H     0.47240   0.13071   0.60412   0.01267  Uiso   1.00
H33    H     0.55106   0.80383   0.66495   0.01267  Uiso   1.00
H34    H     0.52891   0.80917   0.61513   0.01267  Uiso   1.00
H35    H     0.63815   0.70429   0.65529   0.01267  Uiso   1.00
H36    H     0.74517   0.61609   0.68305   0.01267  Uiso   1.00
H37    H     0.69357   0.54660   0.62390   0.01267  Uiso   1.00
H38    H     0.65429   0.41053   0.62853   0.01267  Uiso   1.00
H39    H     0.74785   0.32544   0.65465   0.01267  Uiso   1.00
H40    H     0.88577   0.22803   0.64728   0.01267  Uiso   1.00
H41    H     0.65931   0.08819   0.66601   0.01267  Uiso   1.00
H42    H     0.73629   0.16346   0.62853   0.01267  Uiso   1.00
H43    H     0.34229   0.79255   0.72787   0.01267  Uiso   1.00
H44    H     0.41084   0.83789   0.68369   0.01267  Uiso   1.00
H45    H     0.49026   0.74368   0.72792   0.01267  Uiso   1.00
H46    H     0.56982   0.61841   0.71902   0.01267  Uiso   1.00
H47    H     0.47132   0.55148   0.74147   0.01267  Uiso   1.00
H48    H     0.42519   0.41623   0.74393   0.01267  Uiso   1.00
H49    H     0.55481   0.34383   0.74821   0.01267  Uiso   1.00
H50    H     0.55354   0.20439   0.74686   0.01267  Uiso   1.00
H51    H     0.48560   0.10788   0.73377   0.01267  Uiso   1.00
H52    H     0.52680   0.11184   0.68466   0.01267  Uiso   1.00
H53    H     0.58888   0.82164   0.74399   0.01267  Uiso   1.00
H54    H     0.55484   0.86920   0.69757   0.01267  Uiso   1.00
H55    H     0.68077   0.73032   0.74260   0.01267  Uiso   1.00
H56    H     0.75134   0.61304   0.76288   0.01267  Uiso   1.00
H57    H     0.63261   0.54203   0.74596   0.01267  Uiso   1.00
H58    H     0.68175   0.40853   0.75320   0.01267  Uiso   1.00
H59    H     0.73814   0.29150   0.75086   0.01267  Uiso   1.00
H60    H     0.90182   0.35259   0.76817   0.01267  Uiso   1.00
H61    H     0.70252   0.16271   0.74964   0.01267  Uiso   1.00
H62    H     0.67002   0.15219   0.70016   0.01267  Uiso   1.00
H63    H     0.42440   0.81816   0.80892   0.01267  Uiso   1.00
H64    H     0.44159   0.81725   0.75887   0.01267  Uiso   1.00
H65    H     0.55149   0.73521   0.76615   0.01267  Uiso   1.00
H66    H     0.60396   0.60524   0.77879   0.01267  Uiso   1.00
H67    H     0.57657   0.52499   0.80828   0.01267  Uiso   1.00
H68    H     0.53788   0.42325   0.77535   0.01267  Uiso   1.00
H69    H     0.64242   0.34356   0.78407   0.01267  Uiso   1.00
H70    H     0.64439   0.20469   0.78330   0.01267  Uiso   1.00
H71    H     0.55061   0.10826   0.81775   0.01267  Uiso   1.00
H72    H     0.57269   0.11028   0.76785   0.01267  Uiso   1.00
H73    H     0.58078   0.82097   0.81769   0.01267  Uiso   1.00
H74    H     0.68585   0.79854   0.77596   0.01267  Uiso   1.00
H75    H     0.84698   0.74260   0.79890   0.01267  Uiso   1.00
H76    H     0.72825   0.63226   0.80429   0.01267  Uiso   1.00
H77    H     0.72030   0.52880   0.78944   0.01267  Uiso   1.00
H78    H     0.78357   0.39693   0.78899   0.01267  Uiso   1.00
H79    H     0.85738   0.30661   0.80548   0.01267  Uiso   1.00
H80    H     0.03396   0.27163   0.80111   0.01267  Uiso   1.00
H81    H     0.71230   0.10676   0.82013   0.01267  Uiso   1.00
H82    H     0.80407   0.16820   0.78156   0.01267  Uiso   1.00
loop_
_geom_bond_atom_site_label_1
_geom_bond_atom_site_label_2
_geom_bond_distance
_geom_bond_site_symmetry_2
_ccdc_geom_bond_type
Sn1    Sn2     2.967   .     S
Sn1    Sn9     3.091   .     S
Sn1    Sn17    3.144   .     S
Sn1    Sn6     3.722   .     S
Sn1    Sn12    3.667   1_545 S
Sn1    Sn13    3.158   1_545 S
Sn1    Sn27    3.287   1_545 S
Sn2    Sn4     3.413   .     S
Sn2    Sn6     2.934   .     S
Sn2    Sn7     3.198   1_455 S
Sn2    Sn16    3.029   1_455 S
Sn2    Sn38    3.036   1_445 S
Sn3    Sn31    3.088   .     S
Sn3    Sn35    3.113   .     S
Sn3    Sn18    3.798   .     S
Sn3    Sn8     3.451   1_455 S
Sn3    Sn14    3.102   1_455 S
Sn3    Sn43    3.085   1_445 S
Sn4    Sn6     2.988   .     S
Sn4    Sn7     3.001   1_455 S
Sn4    Sn19    3.026   1_455 S
Sn5    Sn8     3.136   .     S
Sn5    Sn10    3.031   .     S
Sn5    Sn14    3.370   .     S
Sn5    Sn15    3.041   .     S
Sn5    Sn17    3.399   .     S
Sn5    Sn18    3.082   .     S
Sn5    Sn24    3.630   .     S
Sn5    Sn34    3.285   .     S
Sn5    Sn40    3.653   .     S
Sn6    Sn9     3.059   .     S
Sn6    Sn10    3.115   .     S
Sn6    Sn11    3.170   .     S
Sn6    Sn17    3.540   .     S
Sn6    Sn22    3.811   .     S
Sn7    Sn9     3.085   .     S
Sn7    Sn16    2.993   .     S
Sn7    Sn19    3.733   .     S
Sn7    Sn2     3.198   1_655 S
Sn7    Sn4     3.001   1_655 S
Sn7    Sn12    2.944   1_545 S
Sn8    Sn14    3.048   .     S
Sn8    Sn16    3.053   .     S
Sn8    Sn24    3.087   .     S
Sn8    Sn3     3.451   1_655 S
Sn8    Sn31    2.908   1_655 S
Sn8    Sn35    3.518   1_655 S
Sn8    Sn44    3.091   1_545 S
Sn8    Sn10    3.791   1_655 S
Sn9    Sn16    2.942   .     S
Sn9    Sn17    3.305   .     S
Sn9    Sn33    3.001   .     S
Sn10   Sn11    3.430   .     S
Sn10   Sn17    3.518   .     S
Sn10   Sn18    3.387   .     S
Sn10   Sn31    3.144   .     S
Sn10   Sn34    3.356   .     S
Sn10   Sn35    3.126   .     S
Sn10   Sn8     3.791   1_455 S
Sn10   Sn24    3.456   1_455 S
Sn11   Sn22    3.017   .     S
Sn11   Sn23    3.150   .     S
Sn11   Sn34    2.989   .     S
Sn11   Sn24    2.982   1_455 S
Sn11   Sn29    3.333   1_455 S
Sn11   Sn19    3.807   1_455 S
Sn12   Sn13    2.939   .     S
Sn12   Sn25    2.973   .     S
Sn12   Sn42    2.965   .     S
Sn12   Sn1     3.667   1_565 S
Sn12   Sn7     2.944   1_565 S
Sn13   Sn32    3.446   .     S
Sn13   Sn38    3.082   .     S
Sn13   Sn39    3.052   .     S
Sn13   Sn44    3.627   .     S
Sn13   Sn1     3.158   1_565 S
Sn13   Sn16    3.635   1_565 S
Sn13   Sn17    3.135   1_565 S
Sn14   Sn18    3.120   .     S
Sn14   Sn3     3.102   1_655 S
Sn14   Sn43    2.806   1_545 S
Sn14   Sn44    3.542   1_545 S
Sn15   Sn21    3.093   .     S
Sn15   Sn24    3.307   .     S
Sn15   Sn30    2.982   .     S
Sn15   Sn34    3.566   .     S
Sn15   Sn35    2.994   1_655 S
Sn16   Sn17    3.114   .     S
Sn16   Sn24    3.562   .     S
Sn16   Sn19    3.831   .     S
Sn16   Sn2     3.029   1_655 S
Sn16   Sn13    3.635   1_545 S
Sn17   Sn18    3.261   .     S
Sn17   Sn31    3.603   .     S
Sn17   Sn13    3.135   1_545 S
Sn17   Sn44    3.314   1_545 S
Sn18   Sn31    2.953   .     S
Sn18   Sn37    3.057   1_545 S
Sn18   Sn44    3.079   1_545 S
Sn19   Sn24    3.452   .     S
Sn19   Sn29    3.107   .     S
Sn19   Sn33    2.951   .     S
Sn19   Sn40    3.198   .     S
Sn19   Sn36    3.735   .     S
Sn19   Sn4     3.026   1_655 S
Sn19   Sn11    3.807   1_655 S
Sn19   Sn28    3.167   1_655 S
Sn20   Sn30    3.104   .     S
Sn20   Sn34    2.785   .     S
Sn20   Sn35    2.965   .     S
Sn20   Sn41    2.872   .     S
Sn21   Sn24    3.649   .     S
Sn21   Sn26    3.130   .     S
Sn21   Sn29    3.342   .     S
Sn21   Sn30    2.952   .     S
Sn21   Sn32    2.988   .     S
Sn21   Sn40    3.154   .     S
Sn21   Sn34    3.791   .     S
Sn22   Sn27    3.181   .     S
Sn22   Sn28    2.942   .     S
Sn22   Sn33    3.000   .     S
Sn22   Sn39    3.102   .     S
Sn22   Sn40    3.830   .     S
Sn23   Sn27    3.277   .     S
Sn23   Sn32    3.075   .     S
Sn23   Sn41    3.358   .     S
Sn23   Sn26    3.390   1_455 S
Sn23   Sn29    3.405   1_455 S
Sn23   Sn38    3.242   1_455 S
Sn24   Sn40    3.036   .     S
Sn24   Sn10    3.456   1_655 S
Sn24   Sn11    2.982   1_655 S
Sn24   Sn35    3.377   1_655 S
Sn25   Sn27    3.021   .     S
Sn25   Sn36    3.017   .     S
Sn25   Sn39    3.226   .     S
Sn26   Sn38    3.175   .     S
Sn26   Sn43    2.933   .     S
Sn26   Sn44    3.239   .     S
Sn26   Sn23    3.390   1_655 S
Sn26   Sn31    3.264   1_665 S
Sn26   Sn41    3.008   1_655 S
Sn27   Sn28    3.418   .     S
Sn27   Sn39    3.256   .     S
Sn27   Sn1     3.287   1_565 S
Sn27   Sn42    2.942   1_455 S
Sn28   Sn19    3.167   1_455 S
Sn28   Sn29    3.249   1_455 S
Sn28   Sn36    3.063   1_455 S
Sn28   Sn42    3.138   1_455 S
Sn29   Sn38    3.245   .     S
Sn29   Sn39    3.158   .     S
Sn29   Sn40    3.383   .     S
Sn29   Sn42    3.130   .     S
Sn29   Sn36    3.803   .     S
Sn29   Sn11    3.333   1_655 S
Sn29   Sn23    3.405   1_655 S
Sn29   Sn28    3.249   1_655 S
Sn30   Sn32    2.921   .     S
Sn30   Sn34    2.719   .     S
Sn30   Sn37    3.050   .     S
Sn30   Sn41    3.027   .     S
Sn31   Sn8     2.908   1_455 S
Sn31   Sn26    3.264   1_445 S
Sn32   Sn34    3.520   .     S
Sn32   Sn37    2.884   .     S
Sn32   Sn41    3.267   .     S
Sn32   Sn44    3.093   .     S
Sn33   Sn36    2.987   .     S
Sn33   Sn39    3.626   .     S
Sn33   Sn40    3.629   .     S
Sn34   Sn40    3.128   .     S
Sn34   Sn41    3.503   .     S
Sn35   Sn8     3.518   1_455 S
Sn35   Sn15    2.994   1_455 S
Sn35   Sn24    3.377   1_455 S
Sn36   Sn39    2.969   .     S
Sn36   Sn42    3.328   .     S
Sn36   Sn28    3.063   1_655 S
Sn37   Sn41    3.106   .     S
Sn37   Sn43    3.242   .     S
Sn37   Sn44    2.768   .     S
Sn37   Sn18    3.057   1_565 S
Sn38   Sn42    3.125   .     S
Sn38   Sn44    3.848   .     S
Sn38   Sn2     3.036   1_665 S
Sn38   Sn23    3.242   1_655 S
Sn39   Sn40    3.393   .     S
Sn41   Sn26    3.008   1_455 S
Sn42   Sn27    2.942   1_655 S
Sn42   Sn28    3.138   1_655 S
Sn43   Sn44    2.747   .     S
Sn43   Sn3     3.085   1_665 S
Sn43   Sn14    2.806   1_565 S
Sn44   Sn8     3.091   1_565 S
Sn44   Sn14    3.542   1_565 S
Sn44   Sn17    3.314   1_565 S
Sn44   Sn18    3.079   1_565 S
O5     H3      1.109   .     S
O5     H4      1.109   .     S
O6     H5      1.110   .     S
O6     H6      1.110   .     S
O7     H7      1.111   .     S
O7     H8      1.110   .     S
O8     H9      1.109   .     S
O8     H10     1.109   .     S
O9     H11     1.110   .     S
O9     H12     1.109   .     S
O10    H13     1.110   .     S
O10    H14     1.110   .     S
O11    H15     1.112   .     S
O11    H16     1.110   .     S
O12    H17     1.108   .     S
O12    H18     1.108   .     S
O13    H19     1.110   .     S
O13    H20     1.110   .     S
O14    H21     1.110   .     S
O14    H22     1.111   .     S
O15    H23     1.110   .     S
O15    H24     1.110   .     S
O16    H25     1.110   .     S
O16    H26     1.109   .     S
O17    H27     1.110   .     S
O17    H28     1.108   .     S
O18    H29     1.110   .     S
O18    H30     1.110   .     S
O19    H31     1.109   .     S
O19    H32     1.110   .     S
O20    H33     1.110   .     S
O20    H34     1.111   .     S
O21    H35     1.110   .     S
O21    H36     1.110   .     S
O22    H37     1.110   .     S
O22    H38     1.110   .     S
O23    H39     1.109   .     S
O23    H40     1.111   .     S
O24    H41     1.110   .     S
O24    H42     1.110   .     S
O25    H43     1.109   .     S
O25    H44     1.110   .     S
O26    H45     1.111   .     S
O26    H46     1.111   .     S
O27    H47     1.110   .     S
O27    H48     1.109   .     S
O28    H49     1.110   .     S
O28    H50     1.110   .     S
O29    H51     1.110   .     S
O29    H52     1.110   .     S
O30    H53     1.110   .     S
O30    H54     1.110   .     S
O31    H55     1.109   .     S
O31    H56     1.110   .     S
O32    H57     1.110   .     S
O32    H58     1.110   .     S
O33    H59     1.110   .     S
O33    H60     1.109   .     S
O34    H61     1.110   .     S
O34    H62     1.110   .     S
O35    H63     1.110   .     S
O35    H64     1.110   .     S
O36    H65     1.110   .     S
O36    H66     1.110   .     S
O37    H67     1.110   .     S
O37    H68     1.109   .     S
O38    H69     1.108   .     S
O38    H70     1.109   .     S
O39    H71     1.111   .     S
O39    H72     1.110   .     S
O40    H73     1.110   .     S
O40    H74     1.110   .     S
O41    H75     1.110   .     S
O41    H76     1.110   .     S
O42    H77     1.110   .     S
O42    H78     1.108   .     S
O43    H79     1.110   .     S
O44    H81     1.110   .     S
O44    H82     1.110   .     S
