# Supplementary material for: Sn catalyst reconstruction and microenvironment modulation for efficient amino acid electrosynthesis via C–N coupling
Source: Nat Commun. 2026 Apr 21;17:3614. doi: 10.1038/s41467-026-71694-4 (PMC13100173; doi:10.1038/s41467-026-71694-4)
Supplement: Supplementary file 3 — Supplementary Data 1–12 [file 41467_2026_71694_MOESM3_ESM.zip › NC 2026-3-27/Supplementary Data 5/c-H2X-opt.cif]

data_c-H2X-opt
_audit_creation_date              2026-03-27
_audit_creation_method            'Materials Studio'
_symmetry_space_group_name_H-M    'P1'
_symmetry_Int_Tables_number       1
_symmetry_cell_setting            triclinic
loop_
_symmetry_equiv_pos_as_xyz
  x,y,z
_cell_length_a                    9.1799
_cell_length_b                    12.9824
_cell_length_c                    36.0000
_cell_angle_alpha                 90.0000
_cell_angle_beta                  90.0000
_cell_angle_gamma                 90.0000
loop_
_atom_site_label
_atom_site_type_symbol
_atom_site_fract_x
_atom_site_fract_y
_atom_site_fract_z
_atom_site_U_iso_or_equiv
_atom_site_adp_type
_atom_site_occupancy
Sn1    Sn    0.00000   0.00000   0.19125   0.01267  Uiso   1.00
Sn2    Sn    0.00012   0.99152   0.31626   0.01267  Uiso   1.00
Sn3    Sn    0.97841   0.02856   0.46354   0.01267  Uiso   1.00
Sn4    Sn    0.25000   0.25000   0.12750   0.01267  Uiso   1.00
Sn5    Sn    0.24749   0.23651   0.38397   0.01267  Uiso   1.00
Sn6    Sn    0.25000   0.25000   0.25500   0.01267  Uiso   1.00
Sn7    Sn    0.00000   0.12500   0.12750   0.01267  Uiso   1.00
Sn8    Sn    0.00000   0.12500   0.25500   0.01267  Uiso   1.00
Sn9    Sn    0.02037   0.08336   0.38740   0.01267  Uiso   1.00
Sn10   Sn    0.25000   0.37500   0.19125   0.01267  Uiso   1.00
Sn11   Sn    0.23955   0.30312   0.46130   0.01267  Uiso   1.00
Sn12   Sn    0.24819   0.37245   0.32153   0.01267  Uiso   1.00
Sn13   Sn    0.50000   0.00000   0.19125   0.01267  Uiso   1.00
Sn14   Sn    0.49995   0.99767   0.31834   0.01267  Uiso   1.00
Sn15   Sn    0.49973   0.04406   0.46858   0.01267  Uiso   1.00
Sn16   Sn    0.75000   0.25000   0.12750   0.01267  Uiso   1.00
Sn17   Sn    0.74997   0.18546   0.37511   0.01267  Uiso   1.00
Sn18   Sn    0.75000   0.25000   0.25500   0.01267  Uiso   1.00
Sn19   Sn    0.50000   0.12500   0.12750   0.01267  Uiso   1.00
Sn20   Sn    0.50000   0.12500   0.25500   0.01267  Uiso   1.00
Sn21   Sn    0.47819   0.08726   0.39074   0.01267  Uiso   1.00
Sn22   Sn    0.75000   0.37500   0.19125   0.01267  Uiso   1.00
Sn23   Sn    0.74948   0.37208   0.41107   0.01267  Uiso   1.00
Sn24   Sn    0.75131   0.37251   0.32299   0.01267  Uiso   1.00
Sn25   Sn    0.00000   0.50000   0.19125   0.01267  Uiso   1.00
Sn26   Sn    0.00001   0.51208   0.32366   0.01267  Uiso   1.00
Sn27   Sn    0.99866   0.47039   0.44750   0.01267  Uiso   1.00
Sn28   Sn    0.25000   0.75000   0.12750   0.01267  Uiso   1.00
Sn29   Sn    0.24786   0.78026   0.38984   0.01267  Uiso   1.00
Sn30   Sn    0.25000   0.75000   0.25500   0.01267  Uiso   1.00
Sn31   Sn    0.00000   0.62500   0.12750   0.01267  Uiso   1.00
Sn32   Sn    0.00000   0.62500   0.25500   0.01267  Uiso   1.00
Sn33   Sn    0.00661   0.63537   0.39125   0.01267  Uiso   1.00
Sn34   Sn    0.25000   0.87500   0.19125   0.01267  Uiso   1.00
Sn35   Sn    0.29184   0.85943   0.46395   0.01267  Uiso   1.00
Sn36   Sn    0.25032   0.87050   0.31814   0.01267  Uiso   1.00
Sn37   Sn    0.50000   0.50000   0.19125   0.01267  Uiso   1.00
Sn38   Sn    0.50033   0.50541   0.32201   0.01267  Uiso   1.00
Sn39   Sn    0.45504   0.45587   0.42138   0.01267  Uiso   1.00
Sn40   Sn    0.75000   0.75000   0.12750   0.01267  Uiso   1.00
Sn41   Sn    0.76069   0.77423   0.39392   0.01267  Uiso   1.00
Sn42   Sn    0.75000   0.75000   0.25500   0.01267  Uiso   1.00
Sn43   Sn    0.50000   0.62500   0.12750   0.01267  Uiso   1.00
Sn44   Sn    0.50000   0.62500   0.25500   0.01267  Uiso   1.00
Sn45   Sn    0.50024   0.64943   0.38510   0.01267  Uiso   1.00
Sn46   Sn    0.75000   0.87500   0.19125   0.01267  Uiso   1.00
Sn47   Sn    0.75028   0.84822   0.46879   0.01267  Uiso   1.00
Sn48   Sn    0.74854   0.86703   0.32163   0.01267  Uiso   1.00
C1     C     0.60074   0.38737   0.49774   0.01267  Uiso   1.00
C2     C     0.69040   0.48584   0.49692   0.01267  Uiso   1.00
O1     O     0.46176   0.39493   0.49563   0.01267  Uiso   1.00
O2     O     0.66808   0.29315   0.49961   0.01267  Uiso   1.00
O3     O     0.82978   0.48972   0.49612   0.01267  Uiso   1.00
O4     O     0.60108   0.57479   0.49373   0.01267  Uiso   1.00
O5     O     0.22578   0.86221   0.58763   0.01267  Uiso   1.00
O6     O     0.41675   0.69464   0.58198   0.01267  Uiso   1.00
O7     O     0.30940   0.49073   0.59296   0.01267  Uiso   1.00
O8     O     0.45500   0.28080   0.60328   0.01267  Uiso   1.00
O9     O     0.33096   0.09382   0.57744   0.01267  Uiso   1.00
O10    O     0.56252   0.89118   0.59246   0.01267  Uiso   1.00
O11    O     0.70242   0.69123   0.61138   0.01267  Uiso   1.00
O12    O     0.60436   0.48045   0.59760   0.01267  Uiso   1.00
O13    O     0.75013   0.30878   0.62367   0.01267  Uiso   1.00
O14    O     0.66975   0.11785   0.59474   0.01267  Uiso   1.00
O15    O     0.28847   0.80353   0.65733   0.01267  Uiso   1.00
O16    O     0.46530   0.63724   0.65429   0.01267  Uiso   1.00
O17    O     0.42316   0.43727   0.66335   0.01267  Uiso   1.00
O18    O     0.54460   0.24637   0.68119   0.01267  Uiso   1.00
O19    O     0.45487   0.06291   0.65156   0.01267  Uiso   1.00
O20    O     0.57662   0.85174   0.66985   0.01267  Uiso   1.00
O21    O     0.76401   0.67696   0.68931   0.01267  Uiso   1.00
O22    O     0.70998   0.47889   0.67149   0.01267  Uiso   1.00
O23    O     0.83684   0.28183   0.69408   0.01267  Uiso   1.00
O24    O     0.75338   0.08920   0.67287   0.01267  Uiso   1.00
O25    O     0.33637   0.85200   0.73528   0.01267  Uiso   1.00
O26    O     0.49850   0.67850   0.73479   0.01267  Uiso   1.00
O27    O     0.39234   0.48975   0.75905   0.01267  Uiso   1.00
O28    O     0.54044   0.27851   0.75568   0.01267  Uiso   1.00
O29    O     0.45809   0.08011   0.73307   0.01267  Uiso   1.00
O30    O     0.62859   0.87643   0.74923   0.01267  Uiso   1.00
O31    O     0.77443   0.67535   0.76951   0.01267  Uiso   1.00
O32    O     0.70203   0.47698   0.76211   0.01267  Uiso   1.00
O33    O     0.87669   0.29900   0.77344   0.01267  Uiso   1.00
O34    O     0.73593   0.11963   0.75198   0.01267  Uiso   1.00
O35    O     0.38115   0.84858   0.81076   0.01267  Uiso   1.00
O36    O     0.52025   0.66023   0.81120   0.01267  Uiso   1.00
O37    O     0.49635   0.46746   0.82950   0.01267  Uiso   1.00
O38    O     0.63606   0.27851   0.83081   0.01267  Uiso   1.00
O39    O     0.50627   0.07687   0.82082   0.01267  Uiso   1.00
O40    O     0.66325   0.85311   0.82676   0.01267  Uiso   1.00
O41    O     0.81788   0.67859   0.84635   0.01267  Uiso   1.00
O42    O     0.79520   0.46754   0.82955   0.01267  Uiso   1.00
O43    O     0.96200   0.28082   0.84825   0.01267  Uiso   1.00
O44    O     0.80924   0.10496   0.82729   0.01267  Uiso   1.00
H1     H     0.60604   0.22897   0.49979   0.01267  Uiso   1.00
H2     H     0.16928   0.84067   0.60928   0.01267  Uiso   1.00
H3     H     0.32992   0.84425   0.58775   0.01267  Uiso   1.00
H4     H     0.39492   0.72831   0.60505   0.01267  Uiso   1.00
H5     H     0.45570   0.62824   0.58828   0.01267  Uiso   1.00
H6     H     0.37261   0.52843   0.61052   0.01267  Uiso   1.00
H7     H     0.37354   0.44557   0.57815   0.01267  Uiso   1.00
H8     H     0.43256   0.35536   0.60937   0.01267  Uiso   1.00
H9     H     0.51854   0.24301   0.61969   0.01267  Uiso   1.00
H10    H     0.28110   0.15799   0.58077   0.01267  Uiso   1.00
H11    H     0.41374   0.09274   0.59357   0.01267  Uiso   1.00
H12    H     0.50076   0.84026   0.60410   0.01267  Uiso   1.00
H13    H     0.66498   0.87322   0.59814   0.01267  Uiso   1.00
H14    H     0.66416   0.75716   0.61973   0.01267  Uiso   1.00
H15    H     0.62606   0.65763   0.59784   0.01267  Uiso   1.00
H16    H     0.54263   0.52815   0.61047   0.01267  Uiso   1.00
H17    H     0.60675   0.41407   0.60924   0.01267  Uiso   1.00
H18    H     0.64811   0.31422   0.63132   0.01267  Uiso   1.00
H19    H     0.81306   0.34512   0.64066   0.01267  Uiso   1.00
H20    H     0.64550   0.14000   0.61973   0.01267  Uiso   1.00
H21    H     0.58557   0.12857   0.57832   0.01267  Uiso   1.00
H22    H     0.35282   0.78592   0.67803   0.01267  Uiso   1.00
H23    H     0.35110   0.84587   0.64126   0.01267  Uiso   1.00
H24    H     0.47765   0.68659   0.67317   0.01267  Uiso   1.00
H25    H     0.56339   0.61241   0.65102   0.01267  Uiso   1.00
H26    H     0.48190   0.48580   0.67706   0.01267  Uiso   1.00
H27    H     0.47890   0.38348   0.65110   0.01267  Uiso   1.00
H28    H     0.58279   0.31478   0.67823   0.01267  Uiso   1.00
H29    H     0.58142   0.20017   0.66171   0.01267  Uiso   1.00
H30    H     0.52134   0.06897   0.67187   0.01267  Uiso   1.00
H31    H     0.43240   0.12909   0.64137   0.01267  Uiso   1.00
H32    H     0.56259   0.80438   0.69079   0.01267  Uiso   1.00
H33    H     0.54438   0.81736   0.64651   0.01267  Uiso   1.00
H34    H     0.66897   0.70334   0.68235   0.01267  Uiso   1.00
H35    H     0.74996   0.62764   0.70892   0.01267  Uiso   1.00
H36    H     0.73906   0.54205   0.65665   0.01267  Uiso   1.00
H37    H     0.66747   0.42904   0.65517   0.01267  Uiso   1.00
H38    H     0.77185   0.33113   0.68234   0.01267  Uiso   1.00
H39    H     0.87291   0.22875   0.67726   0.01267  Uiso   1.00
H40    H     0.68837   0.08567   0.69360   0.01267  Uiso   1.00
H41    H     0.75243   0.15724   0.66164   0.01267  Uiso   1.00
H42    H     0.30711   0.80122   0.75461   0.01267  Uiso   1.00
H43    H     0.49626   0.72868   0.75486   0.01267  Uiso   1.00
H44    H     0.56291   0.62639   0.74474   0.01267  Uiso   1.00
H45    H     0.45241   0.54242   0.77091   0.01267  Uiso   1.00
H46    H     0.41633   0.42630   0.77091   0.01267  Uiso   1.00
H47    H     0.53809   0.32861   0.77577   0.01267  Uiso   1.00
H48    H     0.53643   0.21468   0.77053   0.01267  Uiso   1.00
H49    H     0.47915   0.11496   0.75582   0.01267  Uiso   1.00
H50    H     0.51511   0.11550   0.71410   0.01267  Uiso   1.00
H51    H     0.58320   0.84588   0.77086   0.01267  Uiso   1.00
H52    H     0.55947   0.87154   0.72926   0.01267  Uiso   1.00
H53    H     0.69337   0.72649   0.77029   0.01267  Uiso   1.00
H54    H     0.77462   0.61482   0.78623   0.01267  Uiso   1.00
H55    H     0.63784   0.52807   0.77071   0.01267  Uiso   1.00
H56    H     0.68782   0.41255   0.77568   0.01267  Uiso   1.00
H57    H     0.77243   0.28599   0.77500   0.01267  Uiso   1.00
H58    H     0.91666   0.34494   0.79185   0.01267  Uiso   1.00
H59    H     0.71401   0.15586   0.77543   0.01267  Uiso   1.00
H60    H     0.71016   0.16138   0.72979   0.01267  Uiso   1.00
H61    H     0.41397   0.81436   0.83323   0.01267  Uiso   1.00
H62    H     0.43521   0.81424   0.79162   0.01267  Uiso   1.00
H63    H     0.55221   0.72462   0.79929   0.01267  Uiso   1.00
H64    H     0.60190   0.61411   0.80731   0.01267  Uiso   1.00
H65    H     0.56144   0.51159   0.84374   0.01267  Uiso   1.00
H66    H     0.54455   0.44306   0.80739   0.01267  Uiso   1.00
H67    H     0.64322   0.34303   0.81786   0.01267  Uiso   1.00
H68    H     0.64562   0.21920   0.81420   0.01267  Uiso   1.00
H69    H     0.55366   0.10907   0.84179   0.01267  Uiso   1.00
H70    H     0.56316   0.06694   0.79767   0.01267  Uiso   1.00
H71    H     0.60543   0.81417   0.84467   0.01267  Uiso   1.00
H72    H     0.69300   0.80130   0.80790   0.01267  Uiso   1.00
H73    H     0.85743   0.72852   0.82836   0.01267  Uiso   1.00
H74    H     0.73019   0.65742   0.83439   0.01267  Uiso   1.00
H75    H     0.73060   0.51409   0.81668   0.01267  Uiso   1.00
H76    H     0.79431   0.40007   0.81775   0.01267  Uiso   1.00
H77    H     0.85676   0.28201   0.84376   0.01267  Uiso   1.00
H78    H     0.01960   0.25431   0.82808   0.01267  Uiso   1.00
H79    H     0.75093   0.11424   0.84979   0.01267  Uiso   1.00
H80    H     0.81885   0.17230   0.81758   0.01267  Uiso   1.00
H81    H     0.35152   0.91465   0.74977   0.01267  Uiso   1.00
H82    H     0.64923   0.64251   0.49478   0.01267  Uiso   1.00
loop_
_geom_bond_atom_site_label_1
_geom_bond_atom_site_label_2
_geom_bond_distance
_geom_bond_site_symmetry_2
_ccdc_geom_bond_type
Sn1    Sn7     2.811   .     S
Sn1    Sn8     2.811   .     S
Sn1    Sn34    2.811   1_545 S
Sn1    Sn46    2.811   1_445 S
Sn2    Sn8     2.805   1_565 S
Sn2    Sn9     2.831   1_565 S
Sn2    Sn36    2.784   .     S
Sn2    Sn48    2.825   1_455 S
Sn3    Sn9     2.858   1_655 S
Sn3    Sn35    3.619   1_645 S
Sn3    Sn47    3.147   1_545 S
Sn4    Sn7     2.811   .     S
Sn4    Sn10    2.811   .     S
Sn4    Sn19    2.811   .     S
Sn5    Sn9     2.884   .     S
Sn5    Sn11    2.916   .     S
Sn5    Sn12    2.858   .     S
Sn5    Sn21    2.881   .     S
Sn5    Sn39    3.682   .     S
Sn6    Sn8     2.811   .     S
Sn6    Sn10    2.811   .     S
Sn6    Sn12    2.875   .     S
Sn6    Sn20    2.811   .     S
Sn7    Sn16    2.811   1_455 S
Sn8    Sn2     2.805   1_545 S
Sn8    Sn18    2.811   1_455 S
Sn9    Sn2     2.831   1_545 S
Sn9    Sn3     2.858   1_455 S
Sn9    Sn17    2.849   1_455 S
Sn10   Sn25    2.811   .     S
Sn10   Sn37    2.811   .     S
Sn11   Sn27    3.139   1_455 S
Sn11   Sn39    3.148   .     S
Sn11   O1      2.666   .     S
Sn12   Sn26    2.913   .     S
Sn12   Sn38    2.887   .     S
Sn13   Sn19    2.811   .     S
Sn13   Sn20    2.811   .     S
Sn13   Sn34    2.811   1_545 S
Sn13   Sn46    2.811   1_545 S
Sn14   Sn20    2.817   1_565 S
Sn14   Sn21    2.861   1_565 S
Sn14   Sn36    2.824   .     S
Sn14   Sn48    2.846   .     S
Sn15   Sn21    2.865   .     S
Sn15   Sn35    3.068   1_545 S
Sn15   Sn47    3.429   1_545 S
Sn16   Sn7     2.811   1_655 S
Sn16   Sn19    2.811   .     S
Sn16   Sn22    2.811   .     S
Sn17   Sn9     2.849   1_655 S
Sn17   Sn21    2.858   .     S
Sn17   Sn23    2.747   .     S
Sn17   Sn24    3.069   .     S
Sn18   Sn8     2.811   1_655 S
Sn18   Sn20    2.811   .     S
Sn18   Sn22    2.811   .     S
Sn18   Sn24    2.919   .     S
Sn20   Sn14    2.817   1_545 S
Sn21   Sn14    2.861   1_545 S
Sn22   Sn25    2.811   1_655 S
Sn22   Sn37    2.811   .     S
Sn23   Sn24    3.171   .     S
Sn23   Sn27    2.929   .     S
Sn23   Sn39    2.937   .     S
Sn24   Sn26    2.915   1_655 S
Sn24   Sn38    2.879   .     S
Sn25   Sn22    2.811   1_455 S
Sn25   Sn31    2.811   .     S
Sn25   Sn32    2.811   .     S
Sn26   Sn24    2.915   1_455 S
Sn26   Sn32    2.874   .     S
Sn26   Sn33    2.913   .     S
Sn27   Sn11    3.139   1_655 S
Sn27   Sn33    2.949   1_655 S
Sn27   O3      2.352   .     S
Sn28   Sn31    2.811   .     S
Sn28   Sn34    2.811   .     S
Sn28   Sn43    2.811   .     S
Sn29   Sn33    2.906   .     S
Sn29   Sn35    2.887   .     S
Sn29   Sn36    2.835   .     S
Sn29   Sn45    2.878   .     S
Sn30   Sn32    2.811   .     S
Sn30   Sn34    2.811   .     S
Sn30   Sn36    2.759   .     S
Sn30   Sn44    2.811   .     S
Sn31   Sn40    2.811   1_455 S
Sn32   Sn42    2.811   1_455 S
Sn33   Sn27    2.949   1_455 S
Sn33   Sn41    2.891   1_455 S
Sn34   Sn1     2.811   1_565 S
Sn34   Sn13    2.811   1_565 S
Sn35   Sn3     3.619   1_465 S
Sn35   Sn15    3.068   1_565 S
Sn37   Sn43    2.811   .     S
Sn37   Sn44    2.811   .     S
Sn38   Sn39    3.658   .     S
Sn38   Sn44    2.869   .     S
Sn38   Sn45    2.942   .     S
Sn39   Sn45    2.862   .     S
Sn39   O1      2.789   .     S
Sn40   Sn31    2.811   1_655 S
Sn40   Sn43    2.811   .     S
Sn40   Sn46    2.811   .     S
Sn41   Sn33    2.891   1_655 S
Sn41   Sn45    2.906   .     S
Sn41   Sn47    2.863   .     S
Sn41   Sn48    2.870   .     S
Sn42   Sn32    2.811   1_655 S
Sn42   Sn44    2.811   .     S
Sn42   Sn46    2.811   .     S
Sn42   Sn48    2.839   .     S
Sn46   Sn13    2.811   1_565 S
Sn46   Sn1     2.811   1_665 S
Sn47   Sn15    3.429   1_565 S
Sn47   Sn3     3.147   1_565 S
Sn48   Sn2     2.825   1_655 S
C1     C2      1.521   .     S
C1     O1      1.282   .     D
C1     O2      1.372   .     S
C2     O3      1.281   .     D
C2     O4      1.421   .     S
O2     H1      1.009   .     S
O4     H82     0.985   .     S
O5     H2      0.977   .     S
O5     H3      0.984   .     S
O6     H4      0.960   .     S
O6     H5      0.960   .     S
O7     H6      0.988   .     S
O7     H7      0.987   .     S
O8     H8      1.014   .     S
O8     H9      0.964   .     S
O9     H10     0.958   .     S
O9     H11     0.957   .     S
O10    H12     0.966   .     S
O10    H13     0.990   .     S
O11    H14     0.973   .     S
O11    H15     0.959   .     S
O12    H16     0.959   .     S
O12    H17     0.958   .     S
O13    H18     0.979   .     S
O13    H19     0.965   .     S
O14    H20     0.970   .     S
O14    H21     0.983   .     S
O15    H22     0.978   .     S
O15    H23     0.984   .     S
O16    H24     0.941   .     S
O16    H25     0.964   .     S
O17    H26     0.965   .     S
O17    H27     0.971   .     S
O18    H28     0.961   .     S
O18    H29     0.983   .     S
O19    H30     0.956   .     S
O19    H31     0.957   .     S
O20    H32     0.981   .     S
O20    H33     0.997   .     S
O21    H34     0.970   .     S
O21    H35     0.962   .     S
O22    H36     1.014   .     S
O22    H37     0.957   .     S
O23    H38     0.972   .     S
O23    H39     0.975   .     S
O24    H40     0.957   .     S
O24    H41     0.972   .     S
O25    H42     0.996   .     S
O25    H81     0.976   .     S
O26    H43     0.973   .     S
O26    H44     0.967   .     S
O27    H45     0.977   .     S
O27    H46     0.954   .     S
O28    H47     0.973   .     S
O28    H48     0.987   .     S
O29    H49     0.956   .     S
O29    H50     0.975   .     S
O30    H51     0.968   .     S
O30    H52     0.961   .     S
O31    H53     0.998   .     S
O31    H54     0.990   .     S
O32    H55     0.940   .     S
O32    H56     0.977   .     S
O33    H57     0.974   .     S
O33    H58     0.964   .     S
O34    H59     0.987   .     S
O34    H60     0.994   .     S
O35    H61     0.971   .     S
O35    H62     0.959   .     S
O36    H63     0.984   .     S
O36    H64     0.969   .     S
O37    H65     0.974   .     S
O37    H66     0.964   .     S
O38    H67     0.961   .     S
O38    H68     0.979   .     S
O39    H69     0.966   .     S
O39    H70     0.992   .     S
O40    H71     0.976   .     S
O40    H72     0.994   .     S
O41    H73     0.985   .     S
O41    H74     0.953   .     S
O42    H75     0.965   .     S
O42    H76     0.973   .     S
O43    H77     0.980   .     S
O43    H78     0.962   1_655 S
O44    H79     0.978   .     S
O44    H80     0.946   .     S
H78    O43     0.962   1_455 S
