# Supplementary material for: Sn catalyst reconstruction and microenvironment modulation for efficient amino acid electrosynthesis via C–N coupling
Source: Nat Commun. 2026 Apr 21;17:3614. doi: 10.1038/s41467-026-71694-4 (PMC13100173; doi:10.1038/s41467-026-71694-4)
Supplement: Supplementary file 3 — Supplementary Data 1–12 [file 41467_2026_71694_MOESM3_ESM.zip › NC 2026-3-27/Supplementary Data 9/a-H2X-opt.cif]

data_a-H2X-opt
_audit_creation_date              2026-03-27
_audit_creation_method            'Materials Studio'
_symmetry_space_group_name_H-M    'P1'
_symmetry_Int_Tables_number       1
_symmetry_cell_setting            triclinic
loop_
_symmetry_equiv_pos_as_xyz
  x,y,z
_cell_length_a                    9.0993
_cell_length_b                    12.8684
_cell_length_c                    35.6839
_cell_angle_alpha                 90.0000
_cell_angle_beta                  90.0000
_cell_angle_gamma                 90.0000
loop_
_atom_site_label
_atom_site_type_symbol
_atom_site_fract_x
_atom_site_fract_y
_atom_site_fract_z
_atom_site_U_iso_or_equiv
_atom_site_adp_type
_atom_site_occupancy
Sn1    Sn    0.39774   0.01179   0.22643   0.01267  Uiso   1.00
Sn2    Sn    0.09578   0.08633   0.22439   0.01267  Uiso   1.00
Sn3    Sn    0.92424   0.15302   0.42907   0.01267  Uiso   1.00
Sn4    Sn    0.24053   0.30187   0.19761   0.01267  Uiso   1.00
Sn5    Sn    0.47807   0.26768   0.37871   0.01267  Uiso   1.00
Sn6    Sn    0.25563   0.28059   0.27941   0.01267  Uiso   1.00
Sn7    Sn    0.84263   0.17584   0.17744   0.01267  Uiso   1.00
Sn8    Sn    0.76201   0.12403   0.35168   0.01267  Uiso   1.00
Sn9    Sn    0.53683   0.22913   0.22772   0.01267  Uiso   1.00
Sn10   Sn    0.13626   0.23207   0.35800   0.01267  Uiso   1.00
Sn11   Sn    0.09418   0.49096   0.30642   0.01267  Uiso   1.00
Sn12   Sn    0.67877   0.96836   0.18501   0.01267  Uiso   1.00
Sn13   Sn    0.67379   0.91680   0.26703   0.01267  Uiso   1.00
Sn14   Sn    0.60116   0.08533   0.42487   0.01267  Uiso   1.00
Sn15   Sn    0.68516   0.40686   0.41915   0.01267  Uiso   1.00
Sn16   Sn    0.80962   0.15417   0.26385   0.01267  Uiso   1.00
Sn17   Sn    0.47080   0.08950   0.30949   0.01267  Uiso   1.00
Sn18   Sn    0.32082   0.03354   0.38396   0.01267  Uiso   1.00
Sn19   Sn    0.96120   0.35459   0.24383   0.01267  Uiso   1.00
Sn20   Sn    0.27244   0.51289   0.45939   0.01267  Uiso   1.00
Sn21   Sn    0.63996   0.58382   0.36090   0.01267  Uiso   1.00
Sn22   Sn    0.36918   0.50528   0.25101   0.01267  Uiso   1.00
Sn23   Sn    0.14713   0.73395   0.29408   0.01267  Uiso   1.00
Sn24   Sn    0.84744   0.35293   0.34529   0.01267  Uiso   1.00
Sn25   Sn    0.51579   0.76531   0.16405   0.01267  Uiso   1.00
Sn26   Sn    0.88193   0.75502   0.37209   0.01267  Uiso   1.00
Sn27   Sn    0.24874   0.79793   0.21562   0.01267  Uiso   1.00
Sn28   Sn    0.08780   0.58286   0.22136   0.01267  Uiso   1.00
Sn29   Sn    0.81806   0.62154   0.27745   0.01267  Uiso   1.00
Sn30   Sn    0.55490   0.62003   0.44401   0.01267  Uiso   1.00
Sn31   Sn    0.01451   0.97776   0.37185   0.01267  Uiso   1.00
Sn32   Sn    0.39178   0.73545   0.35018   0.01267  Uiso   1.00
Sn33   Sn    0.67851   0.44127   0.22743   0.01267  Uiso   1.00
Sn34   Sn    0.29881   0.46645   0.37300   0.01267  Uiso   1.00
Sn35   Sn    0.01446   0.38420   0.42027   0.01267  Uiso   1.00
Sn36   Sn    0.77424   0.63820   0.18979   0.01267  Uiso   1.00
Sn37   Sn    0.38282   0.84143   0.43095   0.01267  Uiso   1.00
Sn38   Sn    0.00058   0.94347   0.28609   0.01267  Uiso   1.00
Sn39   Sn    0.53604   0.70990   0.25001   0.01267  Uiso   1.00
Sn40   Sn    0.56287   0.38885   0.30685   0.01267  Uiso   1.00
Sn41   Sn    0.15789   0.67914   0.41033   0.01267  Uiso   1.00
Sn42   Sn    0.92678   0.84232   0.21056   0.01267  Uiso   1.00
Sn43   Sn    0.71794   0.82719   0.44586   0.01267  Uiso   1.00
Sn44   Sn    0.61834   0.90307   0.36153   0.01267  Uiso   1.00
C1     C     0.39776   0.65164   0.53160   0.01267  Uiso   1.00
C2     C     0.46429   0.75333   0.53097   0.01267  Uiso   1.00
O1     O     0.26633   0.63280   0.52106   0.01267  Uiso   1.00
O2     O     0.48044   0.57600   0.54740   0.01267  Uiso   1.00
O3     O     0.58569   0.77478   0.54766   0.01267  Uiso   1.00
O4     O     0.37921   0.82727   0.51503   0.01267  Uiso   1.00
O5     O     0.31088   0.90664   0.59695   0.01267  Uiso   1.00
O6     O     0.51921   0.75896   0.62010   0.01267  Uiso   1.00
O7     O     0.18294   0.28617   0.51182   0.01267  Uiso   1.00
O8     O     0.72382   0.24634   0.51727   0.01267  Uiso   1.00
O9     O     0.48376   0.02511   0.51924   0.01267  Uiso   1.00
O10    O     0.73616   0.79376   0.67244   0.01267  Uiso   1.00
O11    O     0.61045   0.79244   0.74506   0.01267  Uiso   1.00
O12    O     0.73256   0.57048   0.58723   0.01267  Uiso   1.00
O13    O     0.94331   0.38573   0.53023   0.01267  Uiso   1.00
O14    O     0.67274   0.98413   0.64554   0.01267  Uiso   1.00
O15    O     0.30587   0.73962   0.67017   0.01267  Uiso   1.00
O16    O     0.65797   0.56006   0.71743   0.01267  Uiso   1.00
O17    O     0.61119   0.48069   0.64704   0.01267  Uiso   1.00
O18    O     0.88289   0.08090   0.54208   0.01267  Uiso   1.00
O19    O     0.65797   0.35778   0.72842   0.01267  Uiso   1.00
O20    O     0.41010   0.65133   0.73077   0.01267  Uiso   1.00
O21    O     0.06880   0.81674   0.72697   0.01267  Uiso   1.00
O22    O     0.62155   0.25319   0.65994   0.01267  Uiso   1.00
O23    O     0.46692   0.10345   0.67130   0.01267  Uiso   1.00
O24    O     0.20709   0.28840   0.72905   0.01267  Uiso   1.00
O25    O     0.67265   0.96005   0.56937   0.01267  Uiso   1.00
O26    O     0.04868   0.80895   0.59528   0.01267  Uiso   1.00
O27    O     0.05032   0.76701   0.52206   0.01267  Uiso   1.00
O28    O     0.23363   0.05940   0.63653   0.01267  Uiso   1.00
O29    O     0.90738   0.58629   0.49691   0.01267  Uiso   1.00
O30    O     0.35506   0.40287   0.56257   0.01267  Uiso   1.00
O31    O     0.33265   0.40090   0.67045   0.01267  Uiso   1.00
O32    O     0.13699   0.37424   0.61514   0.01267  Uiso   1.00
O33    O     0.88019   0.11877   0.66268   0.01267  Uiso   1.00
O34    O     0.36542   0.90014   0.72040   0.01267  Uiso   1.00
O35    O     0.05644   0.95963   0.49644   0.01267  Uiso   1.00
O36    O     0.97936   0.67622   0.67168   0.01267  Uiso   1.00
O37    O     0.02390   0.17851   0.60070   0.01267  Uiso   1.00
O38    O     0.92759   0.30078   0.70218   0.01267  Uiso   1.00
O39    O     0.22689   0.09666   0.52487   0.01267  Uiso   1.00
O40    O     0.07598   0.00363   0.69640   0.01267  Uiso   1.00
O41    O     0.21414   0.50567   0.72972   0.01267  Uiso   1.00
O42    O     0.71343   0.30301   0.59297   0.01267  Uiso   1.00
O43    O     0.92232   0.47040   0.65640   0.01267  Uiso   1.00
O44    O     0.24025   0.08538   0.74865   0.01267  Uiso   1.00
H1     H     0.42029   0.50870   0.55182   0.01267  Uiso   1.00
H2     H     0.38883   0.86045   0.60675   0.01267  Uiso   1.00
H3     H     0.21764   0.86518   0.59585   0.01267  Uiso   1.00
H4     H     0.42663   0.89712   0.51719   0.01267  Uiso   1.00
H5     H     0.55634   0.74688   0.59410   0.01267  Uiso   1.00
H6     H     0.60484   0.76360   0.63715   0.01267  Uiso   1.00
H7     H     0.08626   0.32335   0.51883   0.01267  Uiso   1.00
H8     H     0.20462   0.31139   0.48630   0.01267  Uiso   1.00
H9     H     0.68998   0.24314   0.49119   0.01267  Uiso   1.00
H10    H     0.78028   0.18081   0.52184   0.01267  Uiso   1.00
H11    H     0.33648   0.07579   0.52309   0.01267  Uiso   1.00
H12    H     0.55621   0.01552   0.54043   0.01267  Uiso   1.00
H13    H     0.70453   0.79087   0.69886   0.01267  Uiso   1.00
H14    H     0.82770   0.75026   0.67017   0.01267  Uiso   1.00
H15    H     0.65598   0.80173   0.76944   0.01267  Uiso   1.00
H16    H     0.53200   0.73776   0.74730   0.01267  Uiso   1.00
H17    H     0.65253   0.58322   0.56888   0.01267  Uiso   1.00
H18    H     0.80061   0.52360   0.57460   0.01267  Uiso   1.00
H19    H     0.85854   0.34267   0.52165   0.01267  Uiso   1.00
H20    H     0.93373   0.45385   0.51745   0.01267  Uiso   1.00
H21    H     0.75105   0.03684   0.65204   0.01267  Uiso   1.00
H22    H     0.70369   0.91643   0.65681   0.01267  Uiso   1.00
H23    H     0.31809   0.81101   0.67965   0.01267  Uiso   1.00
H24    H     0.37604   0.73426   0.64873   0.01267  Uiso   1.00
H25    H     0.73742   0.60583   0.72506   0.01267  Uiso   1.00
H26    H     0.56063   0.59651   0.72311   0.01267  Uiso   1.00
H27    H     0.62503   0.53237   0.66702   0.01267  Uiso   1.00
H28    H     0.64028   0.51468   0.62266   0.01267  Uiso   1.00
H29    H     0.93744   0.03742   0.52368   0.01267  Uiso   1.00
H30    H     0.80812   0.03207   0.55295   0.01267  Uiso   1.00
H31    H     0.58501   0.33713   0.74684   0.01267  Uiso   1.00
H32    H     0.65683   0.43589   0.72735   0.01267  Uiso   1.00
H33    H     0.33565   0.59536   0.73697   0.01267  Uiso   1.00
H34    H     0.37107   0.68220   0.70636   0.01267  Uiso   1.00
H35    H     0.04971   0.75538   0.71093   0.01267  Uiso   1.00
H36    H     0.17516   0.81754   0.73166   0.01267  Uiso   1.00
H37    H     0.62016   0.30953   0.67855   0.01267  Uiso   1.00
H39    H     0.37040   0.09517   0.65590   0.01267  Uiso   1.00
H40    H     0.53759   0.04608   0.66291   0.01267  Uiso   1.00
H41    H     0.23233   0.21606   0.73646   0.01267  Uiso   1.00
H42    H     0.26948   0.30842   0.70749   0.01267  Uiso   1.00
H43    H     0.66200   0.96563   0.59708   0.01267  Uiso   1.00
H44    H     0.64429   0.88711   0.56106   0.01267  Uiso   1.00
H45    H     0.04024   0.78692   0.56816   0.01267  Uiso   1.00
H46    H     0.96690   0.85665   0.59892   0.01267  Uiso   1.00
H47    H     0.14475   0.72542   0.51951   0.01267  Uiso   1.00
H48    H     0.97495   0.71647   0.51361   0.01267  Uiso   1.00
H49    H     0.17185   0.10626   0.62076   0.01267  Uiso   1.00
H50    H     0.26864   0.99796   0.61957   0.01267  Uiso   1.00
H51    H     0.81028   0.59475   0.48471   0.01267  Uiso   1.00
H52    H     0.97567   0.57678   0.47561   0.01267  Uiso   1.00
H53    H     0.31029   0.36508   0.54134   0.01267  Uiso   1.00
H54    H     0.27400   0.40601   0.58113   0.01267  Uiso   1.00
H55    H     0.26485   0.38709   0.64886   0.01267  Uiso   1.00
H56    H     0.42684   0.42574   0.65962   0.01267  Uiso   1.00
H57    H     0.05253   0.41535   0.62485   0.01267  Uiso   1.00
H58    H     0.09698   0.30513   0.60805   0.01267  Uiso   1.00
H59    H     0.94941   0.07460   0.67781   0.01267  Uiso   1.00
H60    H     0.87113   0.18533   0.67663   0.01267  Uiso   1.00
H61    H     0.34740   0.97149   0.72930   0.01267  Uiso   1.00
H62    H     0.46157   0.87901   0.73053   0.01267  Uiso   1.00
H63    H     0.05775   0.88323   0.50411   0.01267  Uiso   1.00
H64    H     0.03367   0.96311   0.46953   0.01267  Uiso   1.00
H65    H     0.96449   0.59988   0.66762   0.01267  Uiso   1.00
H66    H     0.05282   0.69829   0.65324   0.01267  Uiso   1.00
H67    H     0.96147   0.15586   0.62240   0.01267  Uiso   1.00
H68    H     0.98384   0.14225   0.57809   0.01267  Uiso   1.00
H69    H     0.02448   0.29467   0.71527   0.01267  Uiso   1.00
H70    H     0.84788   0.31528   0.72020   0.01267  Uiso   1.00
H71    H     0.16420   0.04152   0.51121   0.01267  Uiso   1.00
H73    H     0.06492   0.92830   0.70411   0.01267  Uiso   1.00
H74    H     0.14103   0.01028   0.67372   0.01267  Uiso   1.00
H75    H     0.25163   0.47819   0.70529   0.01267  Uiso   1.00
H76    H     0.20392   0.44191   0.74443   0.01267  Uiso   1.00
H77    H     0.67243   0.29145   0.56780   0.01267  Uiso   1.00
H78    H     0.81828   0.28888   0.59023   0.01267  Uiso   1.00
H79    H     0.81714   0.46777   0.64910   0.01267  Uiso   1.00
H80    H     0.64466   0.27954   0.63396   0.01267  Uiso   1.00
H81    H     0.16531   0.05654   0.73015   0.01267  Uiso   1.00
H82    H     0.20252   0.06996   0.77354   0.01267  Uiso   1.00
H83    H     0.53816   0.04119   0.49582   0.01267  Uiso   1.00
H84    H     0.93141   0.41309   0.67522   0.01267  Uiso   1.00
loop_
_geom_bond_atom_site_label_1
_geom_bond_atom_site_label_2
_geom_bond_distance
_geom_bond_site_symmetry_2
_ccdc_geom_bond_type
Sn1    Sn2     2.911   .     S
Sn1    Sn9     3.070   .     S
Sn1    Sn12    3.006   1_545 S
Sn1    Sn13    3.147   1_545 S
Sn1    Sn17    3.198   .     S
Sn1    Sn27    3.092   1_545 S
Sn2    Sn4     3.216   .     S
Sn2    Sn6     3.496   .     S
Sn2    Sn7     3.073   1_455 S
Sn2    Sn16    3.086   1_455 S
Sn2    Sn19    3.728   1_455 S
Sn2    Sn38    2.996   1_545 S
Sn2    Sn42    3.531   1_445 S
Sn3    Sn8     3.154   .     S
Sn3    Sn10    3.345   1_655 S
Sn3    Sn14    3.070   .     S
Sn3    Sn31    3.151   1_645 S
Sn3    Sn35    3.102   1_655 S
Sn4    Sn6     2.935   .     S
Sn4    Sn9     3.050   .     S
Sn4    Sn19    3.105   1_455 S
Sn4    Sn22    3.443   .     S
Sn5    Sn8     3.320   .     S
Sn5    Sn10    3.230   .     S
Sn5    Sn14    3.078   .     S
Sn5    Sn15    2.973   .     S
Sn5    Sn17    3.371   .     S
Sn5    Sn18    3.341   .     S
Sn5    Sn24    3.731   .     S
Sn5    Sn34    3.041   .     S
Sn5    Sn40    3.099   .     S
Sn6    Sn9     3.223   .     S
Sn6    Sn10    3.072   .     S
Sn6    Sn11    3.227   .     S
Sn6    Sn17    3.322   .     S
Sn6    Sn19    3.114   1_455 S
Sn6    Sn22    3.233   .     S
Sn6    Sn40    3.273   .     S
Sn7    Sn2     3.073   1_655 S
Sn7    Sn9     3.381   .     S
Sn7    Sn12    3.070   1_545 S
Sn7    Sn16    3.110   .     S
Sn7    Sn19    3.474   .     S
Sn8    Sn10    3.685   1_655 S
Sn8    Sn14    3.035   .     S
Sn8    Sn16    3.188   .     S
Sn8    Sn17    3.080   .     S
Sn8    Sn24    3.055   .     S
Sn8    Sn31    3.056   1_645 S
Sn8    Sn44    3.149   1_545 S
Sn9    Sn16    2.959   .     S
Sn9    Sn17    3.479   .     S
Sn9    Sn33    3.019   .     S
Sn9    Sn40    3.500   .     S
Sn10   Sn3     3.345   1_455 S
Sn10   Sn8     3.685   1_455 S
Sn10   Sn11    3.825   .     S
Sn10   Sn18    3.195   .     S
Sn10   Sn24    3.087   1_455 S
Sn10   Sn31    3.490   1_545 S
Sn10   Sn34    3.402   .     S
Sn10   Sn35    3.162   .     S
Sn11   Sn19    3.087   1_455 S
Sn11   Sn22    3.194   .     S
Sn11   Sn23    3.194   .     S
Sn11   Sn24    3.181   1_455 S
Sn11   Sn28    3.258   .     S
Sn11   Sn29    3.194   1_455 S
Sn11   Sn34    3.035   .     S
Sn12   Sn7     3.070   1_565 S
Sn12   Sn1     3.006   1_565 S
Sn12   Sn13    3.002   .     S
Sn12   Sn25    3.096   .     S
Sn12   Sn42    2.925   .     S
Sn13   Sn1     3.147   1_565 S
Sn13   Sn16    3.297   1_565 S
Sn13   Sn17    3.263   1_565 S
Sn13   Sn38    3.070   1_655 S
Sn13   Sn39    3.005   .     S
Sn13   Sn42    3.206   .     S
Sn13   Sn44    3.414   .     S
Sn14   Sn18    3.014   .     S
Sn14   Sn37    3.721   1_545 S
Sn14   Sn43    3.567   1_545 S
Sn14   Sn44    3.261   1_545 S
Sn15   Sn21    3.111   .     S
Sn15   Sn24    3.100   .     S
Sn15   Sn30    3.117   .     S
Sn15   Sn35    3.011   1_655 S
Sn16   Sn2     3.086   1_655 S
Sn16   Sn13    3.297   1_545 S
Sn16   Sn17    3.585   .     S
Sn16   Sn19    3.011   .     S
Sn16   Sn38    3.317   1_645 S
Sn17   Sn13    3.263   1_545 S
Sn17   Sn18    3.073   .     S
Sn17   Sn44    3.318   1_545 S
Sn18   Sn31    2.910   1_545 S
Sn18   Sn37    3.040   1_545 S
Sn18   Sn44    3.285   1_545 S
Sn19   Sn11    3.087   1_655 S
Sn19   Sn2     3.728   1_655 S
Sn19   Sn6     3.114   1_655 S
Sn19   Sn4     3.105   1_655 S
Sn19   Sn24    3.765   .     S
Sn19   Sn28    3.256   1_655 S
Sn19   Sn33    2.864   .     S
Sn20   Sn30    2.968   .     S
Sn20   Sn34    3.149   .     S
Sn20   Sn35    3.194   .     S
Sn20   Sn41    2.954   .     S
Sn21   Sn24    3.564   .     S
Sn21   Sn26    3.140   .     S
Sn21   Sn29    3.425   .     S
Sn21   Sn30    3.100   .     S
Sn21   Sn32    3.009   .     S
Sn21   Sn34    3.479   .     S
Sn21   Sn40    3.241   .     S
Sn22   Sn28    2.945   .     S
Sn22   Sn33    3.051   .     S
Sn22   Sn39    3.040   .     S
Sn22   Sn40    3.053   .     S
Sn23   Sn26    3.694   1_455 S
Sn23   Sn27    3.061   .     S
Sn23   Sn28    3.287   .     S
Sn23   Sn29    3.378   1_455 S
Sn23   Sn32    2.994   .     S
Sn23   Sn38    3.021   .     S
Sn24   Sn10    3.087   1_655 S
Sn24   Sn11    3.181   1_655 S
Sn24   Sn35    3.103   1_655 S
Sn24   Sn40    2.967   .     S
Sn25   Sn27    3.077   .     S
Sn25   Sn36    3.008   .     S
Sn25   Sn39    3.154   .     S
Sn26   Sn23    3.694   1_655 S
Sn26   Sn29    3.833   .     S
Sn26   Sn31    3.110   1_655 S
Sn26   Sn41    3.020   1_655 S
Sn26   Sn43    3.165   .     S
Sn26   Sn44    3.086   .     S
Sn27   Sn1     3.092   1_565 S
Sn27   Sn28    3.138   .     S
Sn27   Sn39    3.102   .     S
Sn27   Sn42    2.990   1_455 S
Sn28   Sn19    3.256   1_455 S
Sn28   Sn29    3.206   1_455 S
Sn28   Sn36    3.149   1_455 S
Sn28   Sn42    3.666   1_455 S
Sn29   Sn23    3.378   1_655 S
Sn29   Sn11    3.194   1_655 S
Sn29   Sn28    3.206   1_655 S
Sn29   Sn33    3.190   .     S
Sn29   Sn36    3.161   .     S
Sn29   Sn39    2.973   .     S
Sn29   Sn42    3.840   .     S
Sn30   Sn37    3.284   .     S
Sn30   Sn43    3.052   .     S
Sn31   Sn18    2.910   1_565 S
Sn31   Sn3     3.151   1_465 S
Sn31   Sn8     3.056   1_465 S
Sn31   Sn10    3.490   1_565 S
Sn31   Sn26    3.110   1_455 S
Sn31   Sn38    3.094   .     S
Sn31   Sn44    3.749   1_455 S
Sn32   Sn34    3.655   .     S
Sn32   Sn37    3.190   .     S
Sn32   Sn39    3.822   .     S
Sn32   Sn41    3.108   .     S
Sn32   Sn44    3.011   .     S
Sn33   Sn36    2.997   .     S
Sn33   Sn39    3.779   .     S
Sn33   Sn40    3.097   .     S
Sn34   Sn35    3.265   .     S
Sn34   Sn40    3.513   .     S
Sn34   Sn41    3.303   .     S
Sn35   Sn15    3.011   1_455 S
Sn35   Sn24    3.103   1_455 S
Sn35   Sn3     3.102   1_455 S
Sn36   Sn28    3.149   1_655 S
Sn36   Sn39    3.188   .     S
Sn36   Sn42    3.062   .     S
Sn37   Sn18    3.040   1_565 S
Sn37   Sn14    3.721   1_565 S
Sn37   Sn41    3.015   .     S
Sn37   Sn43    3.101   .     S
Sn37   Sn44    3.370   .     S
Sn38   Sn2     2.996   1_565 S
Sn38   Sn13    3.070   1_455 S
Sn38   Sn16    3.317   1_465 S
Sn38   Sn42    3.067   1_455 S
Sn41   Sn26    3.020   1_455 S
Sn42   Sn27    2.990   1_655 S
Sn42   Sn2     3.531   1_665 S
Sn42   Sn38    3.067   1_655 S
Sn42   Sn28    3.666   1_655 S
Sn43   Sn14    3.567   1_565 S
Sn43   Sn44    3.291   .     S
Sn44   Sn8     3.149   1_565 S
Sn44   Sn14    3.261   1_565 S
Sn44   Sn18    3.285   1_565 S
Sn44   Sn31    3.749   1_655 S
Sn44   Sn17    3.318   1_565 S
C1     C2      1.442   .     S
C1     O1      1.277   .     D
C1     O2      1.353   .     S
C2     O3      1.285   .     D
C2     O4      1.352   .     S
O2     H1      1.037   .     S
O4     H4      1.000   .     S
O5     H2      0.989   .     S
O5     H3      1.003   .     S
O5     H50     1.476   .     S
O6     H5      1.000   .     S
O6     H6      0.990   .     S
O7     H7      1.032   .     S
O7     H8      0.986   .     S
O8     H9      0.981   .     S
O8     H10     1.001   .     S
O9     H11     1.497   .     S
O9     H12     1.011   .     S
O9     H83     0.993   .     S
O10    H13     0.986   .     S
O10    H14     1.007   .     S
O11    H15     0.971   .     S
O11    H16     1.005   .     S
O12    H17     0.993   .     S
O12    H18     0.975   .     S
O13    H19     0.998   .     S
O13    H20     0.992   .     S
O14    H21     1.011   1_565 S
O14    H22     1.000   .     S
O15    H23     0.985   .     S
O15    H24     0.999   .     S
O16    H25     0.971   .     S
O16    H26     1.023   .     S
O17    H27     0.983   .     S
O17    H28     1.009   .     S
O18    H29     0.995   .     S
O18    H30     1.004   .     S
O19    H31     0.971   .     S
O19    H32     1.006   .     S
O20    H33     1.013   .     S
O20    H34     1.021   .     S
O21    H35     0.991   .     S
O21    H36     0.982   .     S
O22    H37     0.983   .     S
O22    H80     1.009   .     S
O23    H39     1.042   .     S
O23    H40     1.024   .     S
O24    H41     0.994   .     S
O24    H42     0.990   .     S
O25    H43     0.996   .     S
O25    H44     1.018   .     S
O26    H45     1.011   .     S
O26    H46     0.973   1_455 S
O27    H47     1.016   .     S
O27    H48     0.992   1_455 S
O28    H39     1.496   .     S
O28    H49     0.998   .     S
O28    H50     1.045   1_545 S
O29    H51     0.991   .     S
O29    H52     0.989   .     S
O30    H53     0.988   .     S
O30    H54     0.992   .     S
O31    H55     1.003   .     S
O31    H56     0.993   .     S
O32    H57     0.995   .     S
O32    H58     0.994   .     S
O33    H59     1.006   .     S
O33    H60     0.994   .     S
O34    H61     0.985   .     S
O34    H62     0.985   .     S
O35    H63     1.021   .     S
O35    H64     0.983   .     S
O36    H65     1.002   .     S
O36    H66     0.980   1_655 S
O37    H67     1.004   1_455 S
O37    H68     1.001   1_455 S
O38    H69     1.001   1_655 S
O38    H70     0.987   .     S
O39    H11     1.035   .     S
O39    H71     1.033   .     S
O40    H73     1.013   1_545 S
O40    H74     1.006   .     S
O41    H75     1.001   .     S
O41    H76     0.978   .     S
O42    H77     0.984   .     S
O42    H78     0.976   .     S
O43    H79     0.992   .     S
O43    H84     1.001   .     S
O44    H81     1.019   .     S
O44    H82     0.972   .     S
H21    O14     1.011   1_545 S
H46    O26     0.973   1_655 S
H48    O27     0.992   1_655 S
H50    O28     1.045   1_565 S
H66    O36     0.980   1_455 S
H67    O37     1.004   1_655 S
H68    O37     1.001   1_655 S
H69    O38     1.001   1_455 S
H73    O40     1.013   1_565 S
