# Supplementary material for: Sn catalyst reconstruction and microenvironment modulation for efficient amino acid electrosynthesis via C–N coupling
Source: Nat Commun. 2026 Apr 21;17:3614. doi: 10.1038/s41467-026-71694-4 (PMC13100173; doi:10.1038/s41467-026-71694-4)
Supplement: Supplementary file 5 — Source Data [file 41467_2026_71694_MOESM5_ESM.xlsx]

## Sheet: Fig. 1b
Fig. 1b
pH	Fe	Co	Ni	Cu	Zn	Ag	Au	Sn
0.3	10.3775	0	14.7422	9.38277	7.92785	16.2862	8.299	19.7008
1	1.75482	0	4.30173	0.83735	1.56736	3.61789	0.84893	31.9903
2	0.88138	0	0.75011	0.73678	0.73893	0.58194	0	41.4173
5	0	0	0	0.79875	0.5907	0.57817	0	24.9617
7	0	0	0	0	0	0	0	19.8899

## Sheet: Fig. 1c
Fig. 1c
FE for the R1 (%)	FE for the R2 (%)	FE for the R2 (%)
10.3775	0	58.0704
0	0	65.7704
14.7422	0	51.1726
2.86738	0	55.5038
3.41246	3.81504	96.4202
17.7708	0	82.7744
8.299	0	83.8974
21.7316	65.1318	89.1911

## Sheet: Fig. 1f
Fig. 1f
2θ ( o )	Intensity ( a.u. )
5	5
5.02	5
5.04	5
5.06	5
5.08	6
5.1	7
5.12	8
5.14	9
5.16	11
5.18	13
5.2	15
5.22	18
5.24	20
5.26	21
5.28	21
5.3	21
5.32	20
5.34	19
5.36	19
5.38	19
5.4	20
5.42	21
5.44	22
5.46	23
5.48	23
5.5	23
5.52	22
5.54	21
5.56	20
5.58	20
5.6	20
5.62	21
5.64	22
5.66	23
5.68	24
5.7	25
5.72	25
5.74	25
5.76	24
5.78	24
5.8	23
5.82	23
5.84	23
5.86	23
5.88	23
5.9	24
5.92	26
5.94	27
5.96	29
5.98	30
6	30
6.02	29
6.04	28
6.06	27
6.08	27
6.1	28
6.12	29
6.14	30
6.16	31
6.18	32
6.2	32
6.22	32
6.24	32
6.26	32
6.28	32
6.3	32
6.32	33
6.34	33
6.36	32
6.38	32
6.4	31
6.42	30
6.44	30
6.46	29
6.48	29
6.5	28
6.52	27
6.54	25
6.56	23
6.58	21
6.6	19
6.62	18
6.64	18
6.66	18
6.68	19
6.7	21
6.72	23
6.74	24
6.76	25
6.78	25
6.8	25
6.82	26
6.84	26
6.86	26
6.88	26
6.9	25
6.92	24
6.94	22
6.96	20
6.98	18
7	16
7.02	14
7.04	12
7.06	10
7.08	9
7.1	9
7.12	9
7.14	9
7.16	10
7.18	11
7.2	12
7.22	12
7.24	11
7.26	10
7.28	8
7.3	6
7.32	4
7.34	3
7.36	2
7.38	1
7.4	0
7.42	0
7.44	0
7.46	0
7.48	0
7.5	0
7.52	0
7.54	0
7.56	0
7.58	0
7.6	0
7.62	0
7.64	0
7.66	0
7.68	0
7.7	0
7.72	0
7.74	0
7.76	0
7.78	0
7.8	0
7.82	0
7.84	0
7.86	0
7.88	0
7.9	0
7.92	0
7.94	0
7.96	0
7.98	0
8	0
8.02	0
8.04	0
8.06	0
8.08	0
8.1	0
8.12	0
8.14	0
8.16	0
8.18	0
8.2	0
8.22	0
8.24	0
8.26	0
8.28	0
8.3	0
8.32	0
8.34	0
8.36	0
8.38	0
8.4	0
8.42	0
8.44	0
8.46	0
8.48	0
8.5	0
8.52	0
8.54	0
8.56	0
8.58	0
8.6	0
8.62	0
8.64	1
8.66	2
8.68	3
8.7	4
8.72	4
8.74	4
8.76	3
8.78	2
8.8	1
8.82	0
8.84	0
8.86	0
8.88	0
8.9	0
8.92	0
8.94	1
8.96	1
8.98	1
9	1
9.02	1
9.04	1
9.06	1
9.08	2
9.1	2
9.12	2
9.14	2
9.16	2
9.18	2
9.2	3
9.22	3
9.24	4
9.26	4
9.28	5
9.3	6
9.32	7
9.34	9
9.36	10
9.38	12
9.4	13
9.42	14
9.44	14
9.46	14
9.48	13
9.5	11
9.52	9
9.54	7
9.56	6
9.58	5
9.6	5
9.62	5
9.64	6
9.66	6
9.68	6
9.7	7
9.72	7
9.74	7
9.76	6
9.78	6
9.8	6
9.82	6
9.84	7
9.86	7
9.88	7
9.9	7
9.92	7
9.94	6
9.96	6
9.98	6
10	7
10.02	8
10.04	10
10.06	11
10.08	12
10.1	12
10.12	12
10.14	11
10.16	11
10.18	11
10.2	11
10.22	12
10.24	13
10.26	13
10.28	13
10.3	12
10.32	10
10.34	9
10.36	8
10.38	8
10.4	9
10.42	10
10.44	12
10.46	14
10.48	17
10.5	19
10.52	20
10.54	20
10.56	18
10.58	16
10.6	14
10.62	11
10.64	9
10.66	8
10.68	8
10.7	9
10.72	10
10.74	10
10.76	10
10.78	9
10.8	8
10.82	7
10.84	6
10.86	5
10.88	5
10.9	5
10.92	5
10.94	5
10.96	6
10.98	7
11	8
11.02	8
11.04	8
11.06	7
11.08	7
11.1	7
11.12	7
11.14	7
11.16	7
11.18	7
11.2	7
11.22	6
11.24	5
11.26	4
11.28	4
11.3	4
11.32	5
11.34	6
11.36	7
11.38	8
11.4	8
11.42	9
11.44	9
11.46	10
11.48	11
11.5	12
11.52	12
11.54	12
11.56	11
11.58	9
11.6	8
11.62	8
11.64	8
11.66	9
11.68	11
11.7	12
11.72	13
11.74	13
11.76	12
11.78	11
11.8	10
11.82	9
11.84	8
11.86	7
11.88	7
11.9	7
11.92	8
11.94	8
11.96	9
11.98	9
12	9
12.02	9
12.04	9
12.06	9
12.08	10
12.1	12
12.12	14
12.14	16
12.16	17
12.18	17
12.2	17
12.22	16
12.24	14
12.26	12
12.28	11
12.3	10
12.32	10
12.34	11
12.36	12
12.38	12
12.4	12
12.42	11
12.44	10
12.46	10
12.48	10
12.5	10
12.52	11
12.54	12
12.56	13
12.58	13
12.6	13
12.62	13
12.64	12
12.66	12
12.68	12
12.7	12
12.72	13
12.74	14
12.76	15
12.78	16
12.8	16
12.82	15
12.84	14
12.86	13
12.88	12
12.9	11
12.92	11
12.94	12
12.96	13
12.98	15
13	17
13.02	18
13.04	19
13.06	19
13.08	18
13.1	17
13.12	15
13.14	13
13.16	11
13.18	10
13.2	10
13.22	11
13.24	12
13.26	13
13.28	15
13.3	17
13.32	18
13.34	19
13.36	19
13.38	19
13.4	19
13.42	18
13.44	18
13.46	17
13.48	17
13.5	16
13.52	16
13.54	16
13.56	15
13.58	15
13.6	14
13.62	13
13.64	12
13.66	10
13.68	9
13.7	9
13.72	9
13.74	10
13.76	11
13.78	13
13.8	14
13.82	15
13.84	16
13.86	16
13.88	15
13.9	14
13.92	13
13.94	12
13.96	11
13.98	11
14	12
14.02	13
14.04	15
14.06	16
14.08	17
14.1	17
14.12	16
14.14	15
14.16	14
14.18	13
14.2	13
14.22	13
14.24	13
14.26	13
14.28	13
14.3	12
14.32	11
14.34	10
14.36	9
14.38	9
14.4	9
14.42	10
14.44	10
14.46	11
14.48	11
14.5	11
14.52	11
14.54	12
14.56	14
14.58	16
14.6	18
14.62	20
14.64	21
14.66	22
14.68	21
14.7	19
14.72	16
14.74	12
14.76	9
14.78	7
14.8	5
14.82	5
14.84	5
14.86	6
14.88	7
14.9	9
14.92	11
14.94	12
14.96	14
14.98	15
15	16
15.02	17
15.04	17
15.06	17
15.08	17
15.1	17
15.12	16
15.14	15
15.16	14
15.18	13
15.2	12
15.22	12
15.24	11
15.26	10
15.28	8
15.3	7
15.32	7
15.34	7
15.36	8
15.38	10
15.4	11
15.42	12
15.44	13
15.46	13
15.48	13
15.5	13
15.52	14
15.54	15
15.56	16
15.58	17
15.6	19
15.62	20
15.64	20
15.66	20
15.68	20
15.7	19
15.72	18
15.74	16
15.76	14
15.78	12
15.8	10
15.82	8
15.84	7
15.86	7
15.88	8
15.9	10
15.92	11
15.94	12
15.96	13
15.98	13
16	13
16.02	12
16.04	11
16.06	11
16.08	11
16.1	12
16.12	13
16.14	14
16.16	15
16.18	15
16.2	15
16.22	15
16.24	15
16.26	14
16.28	14
16.3	14
16.32	15
16.34	15
16.36	16
16.38	16
16.4	16
16.42	16
16.44	15
16.46	15
16.48	14
16.5	13
16.52	13
16.54	13
16.56	14
16.58	14
16.6	14
16.62	13
16.64	12
16.66	12
16.68	11
16.7	11
16.72	11
16.74	11
16.76	11
16.78	10
16.8	10
16.82	10
16.84	11
16.86	13
16.88	14
16.9	16
16.92	18
16.94	19
16.96	19
16.98	18
17	16
17.02	14
17.04	12
17.06	11
17.08	11
17.1	12
17.12	13
17.14	15
17.16	16
17.18	16
17.2	15
17.22	13
17.24	11
17.26	10
17.28	9
17.3	9
17.32	10
17.34	12
17.36	14
17.38	16
17.4	17
17.42	17
17.44	17
17.46	16
17.48	16
17.5	15
17.52	15
17.54	15
17.56	15
17.58	16
17.6	16
17.62	16
17.64	16
17.66	16
17.68	17
17.7	17
17.72	18
17.74	18
17.76	18
17.78	18
17.8	18
17.82	19
17.84	19
17.86	18
17.88	17
17.9	15
17.92	13
17.94	11
17.96	9
17.98	8
18	8
18.02	8
18.04	9
18.06	11
18.08	12
18.1	13
18.12	14
18.14	14
18.16	13
18.18	12
18.2	12
18.22	11
18.24	11
18.26	11
18.28	11
18.3	11
18.32	12
18.34	13
18.36	14
18.38	15
18.4	16
18.42	17
18.44	17
18.46	16
18.48	15
18.5	14
18.52	13
18.54	13
18.56	13
18.58	13
18.6	13
18.62	14
18.64	15
18.66	16
18.68	17
18.7	17
18.72	16
18.74	15
18.76	14
18.78	13
18.8	13
18.82	13
18.84	14
18.86	15
18.88	15
18.9	15
18.92	14
18.94	13
18.96	12
18.98	10
19	9
19.02	8
19.04	8
19.06	9
19.08	9
19.1	10
19.12	10
19.14	10
19.16	10
19.18	10
19.2	11
19.22	12
19.24	13
19.26	13
19.28	13
19.3	13
19.32	13
19.34	12
19.36	11
19.38	10
19.4	10
19.42	10
19.44	11
19.46	12
19.48	13
19.5	13
19.52	13
19.54	13
19.56	12
19.58	11
19.6	10
19.62	10
19.64	11
19.66	12
19.68	13
19.7	14
19.72	15
19.74	15
19.76	14
19.78	13
19.8	12
19.82	11
19.84	11
19.86	12
19.88	13
19.9	14
19.92	14
19.94	13
19.96	12
19.98	10
20	9
20.02	8
20.04	8
20.06	9
20.08	10
20.1	10
20.12	11
20.14	11
20.16	11
20.18	12
20.2	13
20.22	15
20.24	16
20.26	16
20.28	15
20.3	14
20.32	12
20.34	10
20.36	9
20.38	8
20.4	8
20.42	8
20.44	9
20.46	10
20.48	11
20.5	12
20.52	13
20.54	13
20.56	12
20.58	11
20.6	10
20.62	9
20.64	9
20.66	10
20.68	11
20.7	12
20.72	12
20.74	11
20.76	10
20.78	9
20.8	8
20.82	7
20.84	7
20.86	7
20.88	7
20.9	7
20.92	8
20.94	9
20.96	10
20.98	12
21	13
21.02	13
21.04	12
21.06	11
21.08	9
21.1	8
21.12	8
21.14	8
21.16	9
21.18	11
21.2	13
21.22	15
21.24	16
21.26	16
21.28	15
21.3	13
21.32	11
21.34	9
21.36	7
21.38	6
21.4	6
21.42	6
21.44	6
21.46	7
21.48	9
21.5	11
21.52	13
21.54	14
21.56	14
21.58	14
21.6	13
21.62	12
21.64	10
21.66	8
21.68	7
21.7	7
21.72	8
21.74	9
21.76	11
21.78	13
21.8	14
21.82	14
21.84	14
21.86	13
21.88	11
21.9	9
21.92	7
21.94	6
21.96	6
21.98	6
22	6
22.02	6
22.04	7
22.06	8
22.08	9
22.1	10
22.12	11
22.14	12
22.16	13
22.18	13
22.2	12
22.22	11
22.24	9
22.26	8
22.28	6
22.3	5
22.32	5
22.34	5
22.36	5
22.38	6
22.4	7
22.42	8
22.44	8
22.46	9
22.48	9
22.5	10
22.52	11
22.54	11
22.56	11
22.58	11
22.6	11
22.62	11
22.64	11
22.66	11
22.68	11
22.7	10
22.72	10
22.74	10
22.76	10
22.78	10
22.8	11
22.82	12
22.84	13
22.86	14
22.88	15
22.9	15
22.92	15
22.94	14
22.96	13
22.98	12
23	12
23.02	12
23.04	13
23.06	13
23.08	13
23.1	13
23.12	12
23.14	12
23.16	11
23.18	11
23.2	11
23.22	11
23.24	11
23.26	11
23.28	11
23.3	11
23.32	10
23.34	10
23.36	9
23.38	9
23.4	9
23.42	9
23.44	9
23.46	9
23.48	10
23.5	11
23.52	11
23.54	12
23.56	13
23.58	13
23.6	14
23.62	14
23.64	14
23.66	14
23.68	13
23.7	12
23.72	12
23.74	12
23.76	13
23.78	14
23.8	16
23.82	17
23.84	18
23.86	18
23.88	18
23.9	17
23.92	17
23.94	17
23.96	17
23.98	17
24	16
24.02	15
24.04	14
24.06	13
24.08	12
24.1	12
24.12	12
24.14	13
24.16	14
24.18	15
24.2	15
24.22	15
24.24	14
24.26	13
24.28	12
24.3	12
24.32	13
24.34	14
24.36	15
24.38	16
24.4	17
24.42	18
24.44	19
24.46	20
24.48	20
24.5	19
24.52	18
24.54	16
24.56	15
24.58	14
24.6	14
24.62	15
24.64	16
24.66	18
24.68	19
24.7	20
24.72	20
24.74	20
24.76	20
24.78	21
24.8	23
24.82	25
24.84	27
24.86	29
24.88	31
24.9	33
24.92	34
24.94	34
24.96	33
24.98	32
25	30
25.02	29
25.04	29
25.06	29
25.08	29
25.1	30
25.12	30
25.14	31
25.16	32
25.18	33
25.2	34
25.22	36
25.24	39
25.26	42
25.28	45
25.3	48
25.32	51
25.34	54
25.36	57
25.38	60
25.4	62
25.42	64
25.44	65
25.46	65
25.48	64
25.5	64
25.52	64
25.54	64
25.56	65
25.58	67
25.6	69
25.62	71
25.64	72
25.66	73
25.68	73
25.7	74
25.72	75
25.74	77
25.76	79
25.78	82
25.8	85
25.82	87
25.84	88
25.86	88
25.88	88
25.9	87
25.92	86
25.94	86
25.96	86
25.98	88
26	90
26.02	94
26.04	99
26.06	105
26.08	111
26.1	117
26.12	123
26.14	130
26.16	137
26.18	145
26.2	154
26.22	165
26.24	178
26.26	193
26.28	210
26.3	228
26.32	246
26.34	263
26.36	278
26.38	289
26.4	296
26.42	299
26.44	296
26.46	289
26.48	275
26.5	258
26.52	237
26.54	213
26.56	188
26.58	163
26.6	139
26.62	117
26.64	98
26.66	82
26.68	69
26.7	59
26.72	52
26.74	47
26.76	44
26.78	42
26.8	40
26.82	39
26.84	38
26.86	38
26.88	38
26.9	38
26.92	39
26.94	39
26.96	38
26.98	37
27	34
27.02	32
27.04	29
27.06	26
27.08	24
27.1	22
27.12	20
27.14	19
27.16	18
27.18	18
27.2	18
27.22	18
27.24	18
27.26	18
27.28	17
27.3	16
27.32	16
27.34	15
27.36	15
27.38	15
27.4	14
27.42	13
27.44	12
27.46	11
27.48	10
27.5	9
27.52	9
27.54	10
27.56	12
27.58	14
27.6	16
27.62	18
27.64	19
27.66	20
27.68	20
27.7	19
27.72	17
27.74	15
27.76	13
27.78	11
27.8	10
27.82	9
27.84	9
27.86	9
27.88	9
27.9	9
27.92	9
27.94	8
27.96	7
27.98	6
28	5
28.02	4
28.04	3
28.06	3
28.08	3
28.1	4
28.12	6
28.14	8
28.16	10
28.18	11
28.2	11
28.22	10
28.24	8
28.26	7
28.28	6
28.3	5
28.32	5
28.34	5
28.36	5
28.38	4
28.4	4
28.42	3
28.44	3
28.46	3
28.48	3
28.5	4
28.52	4
28.54	5
28.56	5
28.58	5
28.6	5
28.62	5
28.64	6
28.66	7
28.68	8
28.7	9
28.72	10
28.74	10
28.76	10
28.78	10
28.8	11
28.82	12
28.84	14
28.86	16
28.88	18
28.9	19
28.92	20
28.94	20
28.96	19
28.98	17
29	14
29.02	11
29.04	8
29.06	6
29.08	5
29.1	5
29.12	6
29.14	6
29.16	7
29.18	7
29.2	7
29.22	7
29.24	7
29.26	6
29.28	6
29.3	6
29.32	6
29.34	7
29.36	8
29.38	9
29.4	10
29.42	11
29.44	11
29.46	10
29.48	9
29.5	8
29.52	7
29.54	7
29.56	7
29.58	8
29.6	9
29.62	9
29.64	10
29.66	10
29.68	10
29.7	11
29.72	12
29.74	14
29.76	16
29.78	17
29.8	17
29.82	16
29.84	14
29.86	12
29.88	10
29.9	9
29.92	8
29.94	8
29.96	9
29.98	11
30	12
30.02	13
30.04	13
30.06	12
30.08	11
30.1	10
30.12	9
30.14	9
30.16	9
30.18	9
30.2	9
30.22	10
30.24	10
30.26	10
30.28	10
30.3	9
30.32	8
30.34	6
30.36	3
30.38	1
30.4	0
30.42	0
30.44	4
30.46	15
30.48	36
30.5	69
30.52	114
30.54	171
30.56	237
30.58	310
30.6	385
30.62	457
30.64	519
30.66	566
30.68	594
30.7	600
30.72	584
30.74	547
30.76	492
30.78	423
30.8	348
30.82	271
30.84	199
30.86	135
30.88	84
30.9	46
30.92	20
30.94	6
30.96	0
30.98	0
31	2
31.02	6
31.04	11
31.06	14
31.08	17
31.1	18
31.12	19
31.14	18
31.16	17
31.18	16
31.2	15
31.22	15
31.24	15
31.26	16
31.28	16
31.3	16
31.32	17
31.34	17
31.36	17
31.38	17
31.4	16
31.42	16
31.44	15
31.46	15
31.48	16
31.5	17
31.52	19
31.54	20
31.56	21
31.58	21
31.6	22
31.62	22
31.64	22
31.66	22
31.68	20
31.7	18
31.72	14
31.74	9
31.76	5
31.78	0
31.8	0
31.82	0
31.84	8
31.86	35
31.88	84
31.9	161
31.92	267
31.94	402
31.96	560
31.98	731
32	903
32.02	1063
32.04	1198
32.06	1294
32.08	1343
32.1	1339
32.12	1283
32.14	1181
32.16	1042
32.18	879
32.2	705
32.22	535
32.24	380
32.26	250
32.28	147
32.3	74
32.32	29
32.34	5
32.36	0
32.38	0
32.4	0
32.42	3
32.44	7
32.46	10
32.48	12
32.5	13
32.52	14
32.54	13
32.56	12
32.58	12
32.6	11
32.62	11
32.64	11
32.66	10
32.68	9
32.7	7
32.72	5
32.74	4
32.76	4
32.78	5
32.8	6
32.82	8
32.84	10
32.86	12
32.88	13
32.9	13
32.92	13
32.94	12
32.96	10
32.98	8
33	6
33.02	5
33.04	5
33.06	5
33.08	5
33.1	5
33.12	5
33.14	4
33.16	4
33.18	5
33.2	6
33.22	8
33.24	11
33.26	13
33.28	14
33.3	15
33.32	15
33.34	15
33.36	14
33.38	13
33.4	11
33.42	10
33.44	8
33.46	7
33.48	7
33.5	7
33.52	8
33.54	10
33.56	12
33.58	14
33.6	15
33.62	15
33.64	14
33.66	12
33.68	10
33.7	8
33.72	7
33.74	7
33.76	8
33.78	10
33.8	11
33.82	12
33.84	12
33.86	12
33.88	11
33.9	10
33.92	8
33.94	7
33.96	6
33.98	6
34	7
34.02	8
34.04	9
34.06	10
34.08	11
34.1	11
34.12	11
34.14	11
34.16	10
34.18	10
34.2	10
34.22	9
34.24	9
34.26	9
34.28	10
34.3	10
34.32	11
34.34	11
34.36	11
34.38	10
34.4	10
34.42	10
34.44	11
34.46	12
34.48	13
34.5	14
34.52	14
34.54	13
34.56	12
34.58	11
34.6	10
34.62	10
34.64	10
34.66	10
34.68	10
34.7	10
34.72	11
34.74	11
34.76	12
34.78	12
34.8	11
34.82	10
34.84	9
34.86	8
34.88	7
34.9	6
34.92	6
34.94	6
34.96	6
34.98	7
35	8
35.02	10
35.04	11
35.06	13
35.08	14
35.1	14
35.12	13
35.14	12
35.16	10
35.18	9
35.2	9
35.22	9
35.24	10
35.26	11
35.28	12
35.3	12
35.32	12
35.34	11
35.36	10
35.38	9
35.4	8
35.42	8
35.44	9
35.46	10
35.48	12
35.5	14
35.52	15
35.54	15
35.56	14
35.58	12
35.6	10
35.62	9
35.64	8
35.66	8
35.68	8
35.7	9
35.72	10
35.74	11
35.76	11
35.78	11
35.8	11
35.82	11
35.84	10
35.86	10
35.88	9
35.9	9
35.92	9
35.94	10
35.96	11
35.98	12
36	14
36.02	15
36.04	15
36.06	14
36.08	13
36.1	11
36.12	9
36.14	8
36.16	7
36.18	6
36.2	6
36.22	6
36.24	6
36.26	7
36.28	8
36.3	9
36.32	10
36.34	11
36.36	11
36.38	10
36.4	9
36.42	8
36.44	8
36.46	9
36.48	10
36.5	11
36.52	11
36.54	10
36.56	9
36.58	8
36.6	7
36.62	6
36.64	6
36.66	6
36.68	7
36.7	8
36.72	8
36.74	8
36.76	8
36.78	7
36.8	5
36.82	4
36.84	3
36.86	3
36.88	4
36.9	6
36.92	7
36.94	8
36.96	8
36.98	8
37	8
37.02	9
37.04	11
37.06	13
37.08	15
37.1	16
37.12	16
37.14	16
37.16	15
37.18	13
37.2	11
37.22	9
37.24	8
37.26	7
37.28	7
37.3	7
37.32	7
37.34	7
37.36	6
37.38	6
37.4	5
37.42	5
37.44	5
37.46	5
37.48	6
37.5	8
37.52	9
37.54	11
37.56	12
37.58	13
37.6	13
37.62	13
37.64	12
37.66	11
37.68	10
37.7	9
37.72	9
37.74	9
37.76	9
37.78	9
37.8	8
37.82	7
37.84	6
37.86	5
37.88	5
37.9	6
37.92	7
37.94	8
37.96	8
37.98	8
38	7
38.02	6
38.04	6
38.06	7
38.08	8
38.1	10
38.12	11
38.14	12
38.16	12
38.18	12
38.2	11
38.22	10
38.24	8
38.26	7
38.28	7
38.3	7
38.32	8
38.34	9
38.36	10
38.38	10
38.4	10
38.42	10
38.44	10
38.46	11
38.48	11
38.5	12
38.52	13
38.54	13
38.56	12
38.58	11
38.6	10
38.62	9
38.64	9
38.66	10
38.68	11
38.7	12
38.72	13
38.74	13
38.76	12
38.78	11
38.8	10
38.82	10
38.84	9
38.86	8
38.88	7
38.9	7
38.92	7
38.94	8
38.96	9
38.98	10
39	10
39.02	9
39.04	8
39.06	7
39.08	7
39.1	7
39.12	8
39.14	9
39.16	10
39.18	11
39.2	11
39.22	11
39.24	10
39.26	9
39.28	9
39.3	8
39.32	8
39.34	9
39.36	10
39.38	11
39.4	12
39.42	13
39.44	14
39.46	14
39.48	14
39.5	14
39.52	13
39.54	12
39.56	11
39.58	11
39.6	12
39.62	13
39.64	14
39.66	14
39.68	14
39.7	13
39.72	11
39.74	8
39.76	5
39.78	3
39.8	2
39.82	2
39.84	4
39.86	6
39.88	9
39.9	13
39.92	16
39.94	18
39.96	19
39.98	19
40	18
40.02	16
40.04	13
40.06	11
40.08	10
40.1	9
40.12	10
40.14	10
40.16	11
40.18	12
40.2	12
40.22	12
40.24	11
40.26	10
40.28	9
40.3	9
40.32	10
40.34	11
40.36	13
40.38	15
40.4	17
40.42	19
40.44	20
40.46	20
40.48	19
40.5	17
40.52	14
40.54	11
40.56	9
40.58	8
40.6	8
40.62	8
40.64	9
40.66	9
40.68	10
40.7	10
40.72	10
40.74	10
40.76	10
40.78	10
40.8	10
40.82	10
40.84	10
40.86	10
40.88	11
40.9	12
40.92	13
40.94	14
40.96	14
40.98	13
41	11
41.02	9
41.04	7
41.06	6
41.08	6
41.1	7
41.12	9
41.14	12
41.16	14
41.18	15
41.2	16
41.22	15
41.24	14
41.26	12
41.28	10
41.3	8
41.32	7
41.34	6
41.36	6
41.38	7
41.4	7
41.42	8
41.44	8
41.46	8
41.48	8
41.5	9
41.52	9
41.54	10
41.56	11
41.58	11
41.6	11
41.62	10
41.64	9
41.66	8
41.68	8
41.7	8
41.72	9
41.74	9
41.76	9
41.78	9
41.8	8
41.82	7
41.84	7
41.86	7
41.88	8
41.9	9
41.92	10
41.94	10
41.96	11
41.98	12
42	12
42.02	12
42.04	11
42.06	10
42.08	8
42.1	7
42.12	6
42.14	6
42.16	5
42.18	5
42.2	5
42.22	5
42.24	5
42.26	5
42.28	6
42.3	7
42.32	9
42.34	11
42.36	13
42.38	15
42.4	16
42.42	16
42.44	16
42.46	15
42.48	13
42.5	11
42.52	9
42.54	8
42.56	8
42.58	8
42.6	9
42.62	9
42.64	9
42.66	9
42.68	8
42.7	7
42.72	7
42.74	7
42.76	8
42.78	9
42.8	10
42.82	10
42.84	10
42.86	10
42.88	9
42.9	9
42.92	9
42.94	10
42.96	11
42.98	12
43	12
43.02	12
43.04	11
43.06	10
43.08	9
43.1	8
43.12	8
43.14	9
43.16	10
43.18	11
43.2	13
43.22	14
43.24	14
43.26	14
43.28	13
43.3	11
43.32	10
43.34	9
43.36	9
43.38	9
43.4	10
43.42	11
43.44	12
43.46	12
43.48	12
43.5	12
43.52	11
43.54	11
43.56	10
43.58	9
43.6	7
43.62	4
43.64	1
43.66	0
43.68	0
43.7	3
43.72	10
43.74	24
43.76	43
43.78	69
43.8	100
43.82	135
43.84	173
43.86	209
43.88	242
43.9	268
43.92	286
43.94	293
43.96	288
43.98	273
44	248
44.02	217
44.04	181
44.06	144
44.08	108
44.1	75
44.12	48
44.14	27
44.16	13
44.18	4
44.2	0
44.22	0
44.24	1
44.26	3
44.28	6
44.3	8
44.32	10
44.34	11
44.36	11
44.38	11
44.4	10
44.42	9
44.44	8
44.46	7
44.48	6
44.5	6
44.52	7
44.54	8
44.56	9
44.58	9
44.6	8
44.62	6
44.64	4
44.66	1
44.68	0
44.7	0
44.72	2
44.74	15
44.76	41
44.78	82
44.8	141
44.82	218
44.84	308
44.86	409
44.88	512
44.9	611
44.92	697
44.94	762
[truncated: 2,503 more rows]

## Sheet: Fig. 1g
Fig. 2c
Sn foil		SnO		SnO2		Sn NPs
Energy ( eV )	XANES	Energy ( eV )	XANES	Energy ( eV )	XANES	Energy ( eV )	XANES
29149.2	0.00824	29149.2	0.00773	29148.2	0.00626	29149.1	0.00664
29150.2	0.00748	29150.2	0.00826	29149.2	0.00666	29150.1	0.00651
29151.2	0.00626	29151.2	0.00896	29150.2	0.0074	29151.1	0.00744
29152.2	0.00739	29152.2	0.00958	29151.2	0.00783	29152.1	0.00742
29153.2	0.00933	29153.2	0.01032	29152.2	0.00854	29153.1	0.00884
29154.2	0.00737	29154.2	0.01126	29153.2	0.00894	29154.1	0.00886
29155.2	0.00949	29155.2	0.01189	29154.2	0.00984	29155.1	0.00949
29156.2	0.01054	29156.2	0.01253	29155.2	0.01031	29156.1	0.01061
29157.2	0.00984	29157.2	0.01377	29156.2	0.01109	29157.1	0.01111
29158.2	0.01232	29158.2	0.01466	29157.2	0.01188	29158.1	0.01218
29159.2	0.01331	29159.2	0.01554	29158.2	0.01271	29159.1	0.01269
29160.2	0.01183	29160.2	0.01691	29159.2	0.01364	29160.1	0.01347
29161.2	0.01435	29161.2	0.01779	29160.2	0.01451	29161.1	0.01513
29162.2	0.01594	29162.2	0.01913	29161.2	0.0154	29162.1	0.01643
29163.2	0.01477	29163.2	0.02051	29162.2	0.01639	29163.1	0.01706
29164.2	0.01825	29164.2	0.02179	29163.2	0.01758	29164.1	0.01925
29165.2	0.01762	29165.2	0.02347	29164.2	0.01883	29165.1	0.01959
29166.2	0.02123	29166.2	0.02489	29165.2	0.01996	29166.1	0.02094
29167.2	0.01997	29167.2	0.02704	29166.2	0.02153	29167.1	0.02292
29168.2	0.02299	29168.2	0.02866	29167.2	0.02276	29168.1	0.02384
29169.2	0.02332	29169.2	0.03058	29168.2	0.02431	29169.1	0.02581
29170.2	0.02948	29170.2	0.03237	29169.2	0.02596	29170.1	0.02804
29171.2	0.02279	29171.2	0.03516	29170.2	0.02779	29171.1	0.02934
29172.2	0.03413	29172.2	0.03693	29171.2	0.02968	29172.1	0.03104
29173.2	0.02891	29173.2	0.04005	29172.2	0.03161	29173.1	0.0338
29174.2	0.036	29174.2	0.04241	29173.2	0.03375	29174.1	0.03607
29175.2	0.03393	29175.2	0.04582	29174.2	0.036	29175.1	0.03827
29176.2	0.03965	29176.2	0.04901	29175.2	0.03834	29176.1	0.04109
29177.1	0.03978	29177.1	0.05256	29176.2	0.04086	29177.1	0.04408
29178.1	0.04497	29178.1	0.05639	29177.2	0.04397	29178.1	0.04749
29179.2	0.04766	29179.2	0.06102	29178.2	0.04697	29179.1	0.05138
29180.2	0.04992	29180.2	0.06588	29179.2	0.05037	29180.2	0.05556
29180.8	0.0526	29180.8	0.06982	29180.2	0.05372	29180.8	0.05761
29181.2	0.05858	29181.2	0.0713	29180.8	0.05662	29181.2	0.06047
29181.7	0.0576	29181.7	0.07375	29181.2	0.05842	29181.7	0.06118
29182.1	0.05837	29182.1	0.07651	29181.7	0.06004	29182	0.06316
29182.4	0.06366	29182.4	0.07904	29182.1	0.06192	29182.4	0.06673
29182.8	0.06393	29182.8	0.08118	29182.5	0.06404	29182.8	0.06845
29183.2	0.06078	29183.2	0.08473	29182.8	0.0658	29183.2	0.07049
29183.7	0.07161	29183.7	0.0873	29183.2	0.0678	29183.6	0.07354
29184.1	0.07587	29184.1	0.08978	29183.7	0.0702	29184	0.07656
29184.4	0.07219	29184.4	0.09401	29184.1	0.07246	29184.4	0.07889
29184.8	0.07225	29184.8	0.09688	29184.5	0.07467	29184.8	0.08054
29185.2	0.07556	29185.2	0.10003	29184.9	0.07669	29185.2	0.08448
29185.6	0.08089	29185.6	0.10331	29185.2	0.07936	29185.6	0.08793
29186	0.08696	29186	0.10702	29185.6	0.08203	29186	0.09066
29186.4	0.08998	29186.4	0.11118	29186	0.08467	29186.4	0.09426
29186.8	0.09451	29186.8	0.11541	29186.5	0.08782	29186.8	0.09829
29187.2	0.09216	29187.2	0.12011	29186.9	0.09077	29187.2	0.10174
29187.6	0.09461	29187.6	0.12492	29187.3	0.09371	29187.6	0.10609
29188	0.10231	29188	0.12919	29187.6	0.09722	29188	0.10983
29188.5	0.11158	29188.5	0.13451	29188	0.1004	29188.4	0.1153
29188.8	0.11472	29188.8	0.14009	29188.5	0.10433	29188.8	0.12113
29189.2	0.11907	29189.2	0.14546	29188.9	0.10801	29189.2	0.12528
29189.6	0.11587	29189.6	0.15289	29189.3	0.11167	29189.6	0.12853
29190	0.12267	29190	0.15862	29189.6	0.11566	29190	0.13514
29190.5	0.142	29190.5	0.16534	29190	0.12017	29190.4	0.14369
29190.8	0.14541	29190.8	0.17304	29190.4	0.12492	29190.8	0.14977
29191.2	0.1429	29191.2	0.18148	29190.8	0.12967	29191.2	0.15543
29191.6	0.14748	29191.6	0.19009	29191.3	0.13525	29191.6	0.16306
29192	0.16391	29192	0.19762	29191.6	0.14027	29192	0.17301
29192.5	0.17518	29192.5	0.20774	29192	0.14585	29192.4	0.1809
29192.8	0.17766	29192.8	0.21912	29192.5	0.15361	29192.8	0.18865
29193.2	0.18693	29193.2	0.22941	29192.9	0.15988	29193.2	0.20178
29193.6	0.20215	29193.6	0.24057	29193.3	0.16637	29193.6	0.21299
29194	0.21418	29194	0.25214	29193.6	0.17353	29194	0.22357
29194.5	0.22214	29194.5	0.26836	29194	0.18144	29194.5	0.23799
29194.8	0.23808	29194.8	0.28282	29194.5	0.19078	29194.8	0.254
29195.2	0.25494	29195.2	0.29717	29194.9	0.19927	29195.2	0.26861
29195.6	0.27252	29195.6	0.31259	29195.2	0.2079	29195.6	0.28455
29196	0.28558	29196	0.33069	29195.6	0.21773	29196	0.30368
29196.5	0.30866	29196.5	0.35472	29196	0.23009	29196.5	0.32607
29196.9	0.33253	29196.9	0.37739	29196.5	0.24312	29196.8	0.34768
29197.2	0.35101	29197.2	0.39952	29196.9	0.25569	29197.2	0.37316
29197.6	0.37798	29197.6	0.42563	29197.3	0.2675	29197.6	0.39795
29198	0.41339	29198	0.45215	29197.7	0.28308	29198	0.42956
29198.4	0.44419	29198.4	0.48105	29198	0.29876	29198.4	0.46094
29198.8	0.47568	29198.8	0.51683	29198.4	0.31564	29198.8	0.49492
29199.3	0.51088	29199.3	0.5542	29198.8	0.33387	29199.2	0.53883
29199.6	0.55933	29199.6	0.59539	29199.3	0.3572	29199.6	0.58063
29200	0.61028	29200	0.63417	29199.7	0.37954	29200	0.62538
29200.4	0.6576	29200.4	0.68031	29200.1	0.40414	29200.4	0.67246
29200.8	0.70347	29200.8	0.73262	29200.4	0.42951	29200.8	0.71958
29201.3	0.75755	29201.3	0.78915	29200.8	0.45875	29201.2	0.77337
29201.6	0.81617	29201.6	0.84409	29201.3	0.49694	29201.6	0.82648
29202	0.86805	29202	0.89217	29201.7	0.5343	29202	0.88332
29202.4	0.91781	29202.4	0.94889	29202.1	0.57365	29202.4	0.93449
29202.8	0.97293	29202.8	1.01482	29202.4	0.61187	29202.8	0.98164
29203.3	1.02326	29203.3	1.07603	29202.8	0.66118	29203.3	1.03121
29203.7	1.06688	29203.7	1.13109	29203.3	0.72034	29203.6	1.07317
29204	1.10455	29204	1.17749	29203.7	0.77285	29204	1.10959
29204.4	1.13661	29204.4	1.22095	29204.1	0.84071	29204.4	1.13887
29204.8	1.16606	29204.8	1.2575	29204.5	0.90835	29204.8	1.16265
29205.2	1.18969	29205.2	1.28987	29204.8	0.99066	29205.2	1.18544
29205.6	1.19918	29205.6	1.3133	29205.2	1.07385	29205.6	1.19871
29206	1.21082	29206	1.33271	29205.6	1.1469	29206	1.2084
29206.4	1.2215	29206.4	1.34671	29206.1	1.25594	29206.3	1.2128
29206.8	1.21906	29206.8	1.35562	29206.5	1.35142	29206.8	1.2173
29207.2	1.20922	29207.2	1.36126	29206.9	1.44681	29207.2	1.21413
29207.6	1.20881	29207.6	1.35913	29207.2	1.53128	29207.6	1.20944
29208.1	1.20674	29208.1	1.35493	29207.6	1.62366	29208	1.20079
29208.4	1.19566	29208.4	1.34714	29208	1.70842	29208.4	1.19168
29208.8	1.17468	29208.8	1.33809	29208.4	1.78541	29208.8	1.1804
29209.2	1.16076	29209.2	1.32268	29208.9	1.85433	29209.2	1.16674
29209.6	1.15666	29209.6	1.30554	29209.2	1.9119	29209.6	1.15599
29210.1	1.14426	29210.1	1.28654	29209.6	1.95663	29210.1	1.14226
29210.5	1.12214	29210.5	1.26897	29210.1	1.99324	29210.4	1.13018
29210.8	1.10882	29210.8	1.24709	29210.5	2.01484	29210.8	1.11769
29211.2	1.10248	29211.2	1.22645	29210.9	2.02508	29211.2	1.10711
29211.6	1.09547	29211.6	1.20966	29211.3	2.02638	29211.6	1.09583
29212.1	1.0789	29212.1	1.18895	29211.6	2.01781	29212.1	1.08588
29212.4	1.06908	29212.4	1.17029	29212.1	2.00008	29212.5	1.07624
29212.8	1.06056	29212.8	1.15342	29212.5	1.96891	29212.8	1.06857
29213.2	1.05252	29213.2	1.13927	29212.9	1.93705	29213.2	1.05937
29213.6	1.04223	29213.6	1.12828	29213.3	1.89805	29213.6	1.05225
29214	1.03254	29214	1.11598	29213.7	1.85736	29214	1.04643
29214.4	1.02975	29214.4	1.10581	29214	1.81259	29214.4	1.0423
29214.9	1.02188	29214.9	1.09923	29214.4	1.76025	29214.8	1.03586
29215.2	1.01686	29215.2	1.09252	29214.9	1.71073	29215.2	1.03045
29215.6	1.01392	29215.6	1.08528	29215.3	1.66404	29215.6	1.02697
29216	1.01061	29216	1.07802	29215.7	1.62186	29216	1.02344
29216.4	1.00522	29216.4	1.07474	29216	1.57802	29216.4	1.02095
29216.9	1.00215	29216.9	1.072	29216.4	1.53633	29216.9	1.01814
29217.3	1.00213	29217.3	1.06657	29216.9	1.49469	29217.2	1.01454
29217.6	0.99973	29217.6	1.06006	29217.3	1.4594	29217.6	1.01288
29218	0.99823	29218	1.05584	29217.7	1.43023	29218	1.01168
29218.4	0.99635	29218.4	1.05271	29218.1	1.40064	29218.4	1.00935
29218.8	0.99405	29218.8	1.04719	29218.4	1.37622	29218.8	1.0083
29219.2	0.99731	29219.2	1.0401	29218.8	1.35452	29219.2	1.00802
29219.7	0.99873	29219.7	1.03208	29219.2	1.33204	29219.6	1.00958
29220	0.99947	29220	1.0276	29219.7	1.31067	29220	1.00858
29220.4	0.99866	29220.4	1.02245	29220.1	1.29385	29220.4	1.00842
29220.8	0.99606	29220.8	1.01543	29220.5	1.2778	29220.8	1.00849
29221.2	0.99933	29221.2	1.0056	29220.8	1.26453	29221.2	1.01024
29221.7	1.00573	29221.7	0.99594	29221.2	1.24913	29221.6	1.01127
29222	1.00949	29222	0.98846	29221.7	1.23357	29222	1.01234
29222.4	1.00949	29222.4	0.98109	29222.1	1.22043	29222.4	1.01298
29222.8	1.00353	29222.8	0.97404	29222.5	1.20699	29222.8	1.01553
29223.2	1.00659	29223.2	0.96511	29222.8	1.19471	29223.2	1.01637
29223.7	1.0193	29223.7	0.95633	29223.2	1.18231	29223.7	1.01616
29224.1	1.02084	29224.1	0.95008	29223.7	1.16867	29224	1.01892
29224.4	1.01567	29224.4	0.94414	29224.1	1.15842	29224.4	1.02144
29224.8	1.01097	29224.8	0.93853	29224.5	1.14757	29224.8	1.02127
29225.2	1.01624	29225.2	0.93276	29224.9	1.13912	29225.2	1.02086
29225.6	1.02358	29225.6	0.92796	29225.2	1.13058	29225.6	1.02166
29226	1.02818	29226	0.92133	29225.6	1.12261	29226	1.02328
29226.4	1.02298	29226.4	0.91686	29226	1.11674	29226.4	1.02378
29226.8	1.01442	29226.8	0.91572	29226.4	1.10945	29226.8	1.02319
29227.2	1.0168	29227.2	0.91239	29226.9	1.10335	29227.2	1.02269
29227.6	1.02236	29227.6	0.90918	29227.3	1.09776	29227.6	1.02334
29228	1.03106	29228	0.90343	29227.7	1.09204	29228	1.02241
29228.5	1.01932	29228.5	0.90474	29228	1.08593	29228.5	1.02123
29228.9	1.0171	29228.9	0.90572	29228.5	1.07723	29228.8	1.02006
29229.2	1.0249	29229.2	0.902	29228.9	1.07008	29229.2	1.02032
29229.6	1.0227	29229.6	0.90095	29229.3	1.05991	29229.6	1.0183
29230	1.02093	29230	0.90154	29229.7	1.04954	29230	1.01676
29230.4	1.01746	29230.4	0.90406	29230	1.03828	29230.4	1.01563
29230.8	1.01496	29230.8	0.90581	29230.4	1.02584	29230.8	1.01304
29231.3	1.01681	29231.3	0.90738	29230.8	1.01285	29231.2	1.00974
29231.6	1.01324	29231.6	0.90974	29231.3	0.99647	29231.6	1.00948
29232	1.01282	29232	0.91366	29231.7	0.9833	29232	1.00648
29232.4	1.00934	29232.4	0.91837	29232.1	0.96908	29232.4	1.00265
29232.8	0.99848	29232.8	0.92399	29232.4	0.9544	29232.8	0.99977
29233.3	1.00621	29233.3	0.92596	29232.8	0.94228	29233.3	0.99665
29233.7	1.00282	29233.7	0.93238	29233.3	0.92941	29233.6	0.99321
29234	0.99484	29234	0.93903	29233.7	0.91637	29234	0.99008
29234.4	0.98942	29234.4	0.94503	29234.1	0.90652	29234.4	0.98705
29234.8	0.98456	29234.8	0.95085	29234.5	0.89781	29234.8	0.98413
29235.2	0.98672	29235.2	0.9548	29234.8	0.89147	29235.2	0.98124
29235.6	0.98655	29235.6	0.96099	29235.2	0.88613	29235.6	0.97768
29236.1	0.98135	29236.1	0.96805	29235.6	0.88178	29236.1	0.97587
29236.5	0.97481	29236.5	0.97392	29236.1	0.87817	29236.4	0.97374
29236.8	0.96686	29236.8	0.98078	29236.5	0.87705	29236.8	0.97331
29237.2	0.97153	29237.2	0.9851	29236.9	0.87738	29237.2	0.97017
29237.6	0.97893	29237.6	0.98808	29237.3	0.87845	29237.6	0.96908
29238	0.97511	29238	0.99233	29237.6	0.87942	29238	0.96979
29238.4	0.96627	29238.4	0.99717	29238	0.88219	29238.4	0.9703
29238.9	0.96547	29238.9	1.00175	29238.4	0.88566	29238.8	0.97102
29239.2	0.9684	29239.2	1.00517	29238.9	0.88858	29239.2	0.97245
29239.6	0.97301	29239.6	1.00617	29239.3	0.89222	29239.6	0.97318
29240	0.97429	29240	1.00704	29239.7	0.89499	29240	0.97582
29240.4	0.97533	29240.4	1.00831	29240	0.89772	29240.4	0.97771
29240.9	0.97767	29240.9	1.01021	29240.4	0.90133	29240.9	0.97964
29241.3	0.97526	29241.3	1.01173	29240.8	0.90427	29241.2	0.98141
29241.6	0.9776	29241.6	1.01067	29241.2	0.90741	29241.6	0.98282
29242	0.98249	29242	1.00851	29241.6	0.90974	29242	0.98567
29242.4	0.98734	29242.4	1.00816	29242.1	0.91287	29242.4	0.98862
29242.8	0.98859	29242.8	1.00809	29242.4	0.91639	29242.8	0.99022
29243.2	0.98604	29243.2	1.00722	29242.8	0.9194	29243.2	0.9927
29243.7	0.99047	29243.7	1.0046	29243.2	0.92255	29243.6	0.99531
29244	0.99631	29244	1.00283	29243.7	0.92639	29244	0.99851
29244.4	0.99771	29244.4	1.00279	29244.1	0.92993	29244.4	1.00038
29244.8	0.99988	29244.8	1.00143	29244.5	0.93351	29244.8	1.00355
29245.2	0.99958	29245.2	0.99968	29244.8	0.93741	29245.2	1.00486
29245.7	1.00173	29245.7	0.99862	29245.2	0.94251	29245.7	1.00677
29246.1	1.00321	29246.1	0.99811	29245.7	0.94812	29246.1	1.00797
29246.5	1.00691	29246.5	0.99861	29246.1	0.95298	29246.4	1.00995
29246.8	1.01168	29246.8	0.99685	29246.5	0.95944	29246.8	1.01385
29247.2	1.00925	29247.2	0.99836	29246.9	0.96472	29247.2	1.01599
29247.6	1.00825	29247.6	1.00125	29247.3	0.97117	29247.6	1.01723
29248	1.01673	29248	1.00094	29247.6	0.97753	29248	1.01963
29248.5	1.01952	29248.5	1.00237	29248	0.98396	29248.5	1.0203
29248.9	1.02214	29248.9	1.00372	29248.5	0.9924	29248.8	1.02352
29249.2	1.02395	29249.2	1.00752	29248.9	0.99994	29249.2	1.02607
29249.6	1.03057	29249.6	1.01009	29249.3	1.00793	29249.6	1.02836
29250	1.02894	29250	1.01368	29249.7	1.01511	29250	1.02933
29250.4	1.02651	29250.4	1.0172	29250	1.02323	29250.4	1.03062
29250.8	1.03624	29250.8	1.01886	29250.4	1.03188	29250.9	1.03389
29251.4	1.03753	29251.4	1.02552	29250.9	1.04104	29251.4	1.03668
29252	1.03632	29252	1.03196	29251.4	1.05293	29252	1.03758
29252.5	1.0394	29252.5	1.03743	29252	1.06388	29252.5	1.0389
29253.2	1.04594	29253.2	1.04266	29252.6	1.07514	29253.1	1.0406
29253.8	1.04585	29253.8	1.04925	29253.2	1.08578	29253.8	1.04029
29254.3	1.0444	29254.3	1.05489	29253.8	1.09728	29254.3	1.0408
29254.9	1.04866	29254.9	1.05853	29254.3	1.10637	29254.9	1.0397
29255.4	1.04634	29255.4	1.06234	29254.9	1.11381	29255.4	1.03875
29256	1.04355	29256	1.06612	29255.5	1.12026	29256	1.03792
29256.6	1.0427	29256.6	1.07019	29256	1.12515	29256.6	1.03519
29257.2	1.04179	29257.2	1.07181	29256.6	1.12898	29257.2	1.03282
29257.8	1.04	29257.8	1.07259	29257.2	1.13134	29257.8	1.02989
29258.4	1.03306	29258.4	1.07488	29257.8	1.13278	29258.3	1.02733
29259	1.03273	29259	1.07196	29258.4	1.1335	29258.9	1.02412
29259.6	1.02772	29259.6	1.07098	29259	1.1334	29259.5	1.02072
29260.1	1.02485	29260.1	1.06955	29259.6	1.13364	29260.1	1.0174
29260.8	1.01888	29260.8	1.06571	29260.2	1.13352	29260.7	1.01331
29261.4	1.01526	29261.4	1.06228	29260.8	1.13402	29261.4	1.00894
29262	1.01374	29262	1.05806	29261.4	1.13465	29262	1.00613
29262.6	1.00336	29262.6	1.05418	29262	1.13532	29262.6	1.00267
29263.2	0.99701	29263.2	1.05062	29262.6	1.13699	29263.2	0.99818
29263.8	1.00016	29263.8	1.04383	29263.2	1.13863	29263.8	0.99358
29264.5	0.99512	29264.5	1.03841	29263.9	1.14023	29264.4	0.99308
29265.1	0.98487	29265.1	1.03595	29264.5	1.14167	29265.1	0.99111
29265.7	0.98944	29265.7	1.02865	29265.1	1.14267	29265.7	0.98721
29266.4	0.98078	29266.4	1.02465	29265.7	1.14319	29266.3	0.98547
29267	0.97603	29267	1.02161	29266.4	1.14418	29266.9	0.98273
29267.6	0.97758	29267.6	1.01554	29267	1.14458	29267.6	0.98075
29268.2	0.97308	29268.2	1.01191	29267.6	1.14422	29268.2	0.979
29268.9	0.96768	29268.9	1.00913	29268.3	1.14385	29268.9	0.97808
29269.5	0.9726	29269.5	1.00215	29269	1.1428	29269.5	0.97789
29270.2	0.96743	29270.2	1.00076	29269.6	1.14208	29270.2	0.97658
29270.8	0.96557	29270.8	0.9968	29270.2	1.1407	29270.8	0.97704
29271.5	0.96656	29271.5	0.99194	29270.9	1.13941	29271.5	0.97697
29272.2	0.9648	29272.2	0.98907	29271.5	1.13794	29272.2	0.97718
29272.8	0.96991	29272.8	0.98265	29272.2	1.13625	29272.8	0.97811
29273.5	0.96541	29273.5	0.98057	29272.9	1.13457	29273.5	0.97901
29274.2	0.96957	29274.2	0.97601	29273.5	1.13206	29274.1	0.97936
29274.9	0.96921	29274.9	0.97283	29274.2	1.12972	29274.8	0.98066
29275.5	0.97045	29275.5	0.97066	29274.9	1.12619	29275.5	0.98358
29276.2	0.9749	29276.2	0.96653	29275.6	1.12185	29276.2	0.98356
29276.9	0.97398	29276.9	0.96529	29276.2	1.11789	29276.9	0.9859
29277.6	0.98273	29277.6	0.96147	29276.9	1.11223	29277.5	0.98851
29278.2	0.97797	29278.2	0.96152	29277.6	1.10604	29278.2	0.99049
29278.9	0.98497	29278.9	0.96076	29278.2	1.09997	29278.9	0.99287
29279.6	0.99253	29279.6	0.95839	29278.9	1.09279	29279.6	0.99529
29280.3	0.98928	29280.3	0.96049	29279.6	1.08452	29280.3	0.99902
29281	1.0019	29281	0.95961	29280.3	1.07539	29281	1.00056
29281.7	0.99681	29281.7	0.96165	29281	1.06629	29281.7	1.00467
29282.4	1.00211	29282.4	0.96396	29281.7	1.05719	29282.4	1.00756
29283.1	1.01194	29283.1	0.96317	29282.4	1.04804	29283.1	1.01019
29283.8	1.00917	29283.8	0.96743	29283.1	1.03877	29283.8	1.01174
29284.6	1.01434	29284.6	0.96938	29283.8	1.0295	29284.5	1.01597
29285.3	1.02004	29285.3	0.97039	29284.6	1.02019	29285.3	1.01691
29286	1.01935	29286	0.97379	29285.3	1.012	29285.9	1.01854
29286.6	1.02187	29286.6	0.97471	29286	1.00453	29286.7	1.02031
29287.3	1.02467	29287.3	0.97747	29286.7	0.99724	29287.4	1.02103
29288.1	1.02256	29288.1	0.97906	29287.4	0.99071	29288.1	1.02207
29288.9	1.02764	29288.9	0.97972	29288.2	0.98466	29288.9	1.02163
29289.6	1.02494	29289.6	0.98229	29288.9	0.97947	29289.6	1.02091
29290.4	1.02512	29290.4	0.98247	29289.6	0.97478	29290.4	1.02116
29291.1	1.02057	29291.1	0.98643	29290.4	0.97104	29291.1	1.01837
29291.8	1.0244	29291.8	0.98504	29291.1	0.9673	29291.8	1.01786
29292.6	1.02359	29292.6	0.98711	29291.9	0.96468	29292.6	1.01661
29293.3	1.01545	29293.3	0.98918	29292.6	0.96205	29293.3	1.01294
29294.1	1.02222	29294.1	0.9878	29293.4	0.95997	29294.1	1.01112
29294.9	1.01211	29294.9	0.99092	29294.1	0.95832	29294.9	1.01014
29295.6	1.01648	29295.6	0.98972	29294.9	0.95651	29295.5	1.0064
29296.3	1.00562	29296.3	0.99409	29295.6	0.95452	29296.3	1.00511
29297.1	1.01415	29297.1	0.99029	29296.3	0.95319	29297.1	1.00261
29297.9	1.00147	29297.9	0.99461	29297.1	0.95078	29297.9	1.0007
29298.7	1.00684	29298.7	0.99255	29297.9	0.9489	29298.7	0.99732
29299.5	0.99977	29299.5	0.99516	29298.7	0.9465	29299.5	0.99669
29300.2	1.00034	29300.2	0.99393	29299.5	0.94415	29300.2	0.99398

## Sheet: Fig. 1h
Fig. 1h
Sn foil		SnO2		SnO		Sn NPs
R ( Å )	FT-EXAFS	R ( Å )	FT-EXAFS	R ( Å )	FT-EXAFS	R ( Å )	FT-EXAFS
0	0.01133	0	0.05103	0	0.04179	0	0.01035
0.03068	0.0113	0.03068	0.05133	0.03068	0.04161	0.03068	0.01033
0.06136	0.01119	0.06136	0.05205	0.06136	0.04113	0.06136	0.01026
0.09204	0.011	0.09204	0.0528	0.09204	0.04046	0.09204	0.01012
0.12272	0.01073	0.12272	0.05302	0.12272	0.03978	0.12272	0.0099
0.1534	0.01042	0.1534	0.05209	0.1534	0.03933	0.1534	0.0096
0.18408	0.01011	0.18408	0.04949	0.18408	0.03937	0.18408	0.00922
0.21476	0.00987	0.21476	0.04499	0.21476	0.04013	0.21476	0.00885
0.24544	0.00984	0.24544	0.03901	0.24544	0.04171	0.24544	0.00862
0.27612	0.0101	0.27612	0.03346	0.27612	0.04404	0.27612	0.0087
0.3068	0.01072	0.3068	0.03286	0.3068	0.04694	0.3068	0.00923
0.33748	0.01165	0.33748	0.0413	0.33748	0.05009	0.33748	0.01024
0.36816	0.01279	0.36816	0.0571	0.36816	0.05318	0.36816	0.01161
0.39884	0.01398	0.39884	0.07659	0.39884	0.05591	0.39884	0.01314
0.42951	0.01503	0.42951	0.09697	0.42951	0.05804	0.42951	0.01461
0.46019	0.01579	0.46019	0.11596	0.46019	0.05947	0.46019	0.01583
0.49087	0.01613	0.49087	0.13148	0.49087	0.06024	0.49087	0.01659
0.52155	0.01597	0.52155	0.14151	0.52155	0.0606	0.52155	0.01676
0.55223	0.01532	0.55223	0.14424	0.55223	0.06107	0.55223	0.01627
0.58291	0.01432	0.58291	0.13818	0.58291	0.06241	0.58291	0.01514
0.61359	0.01339	0.61359	0.12244	0.61359	0.06548	0.61359	0.01367
0.64427	0.01327	0.64427	0.09753	0.64427	0.07106	0.64427	0.01259
0.67495	0.01478	0.67495	0.06862	0.67495	0.07949	0.67495	0.01313
0.70563	0.01816	0.70563	0.05995	0.70563	0.09069	0.70563	0.01619
0.73631	0.02302	0.73631	0.09916	0.73631	0.10423	0.73631	0.02143
0.76699	0.02882	0.76699	0.16494	0.76699	0.11956	0.76699	0.02808
0.79767	0.03506	0.79767	0.2427	0.79767	0.13609	0.79767	0.03549
0.82835	0.04133	0.82835	0.32683	0.82835	0.15331	0.82835	0.04317
0.85903	0.04729	0.85903	0.41346	0.85903	0.17077	0.85903	0.0507
0.88971	0.05261	0.88971	0.49906	0.88971	0.18808	0.88971	0.0577
0.92039	0.05703	0.92039	0.58037	0.92039	0.20494	0.92039	0.06386
0.95107	0.06035	0.95107	0.6545	0.95107	0.2211	0.95107	0.06891
0.98175	0.06246	0.98175	0.7192	0.98175	0.23638	0.98175	0.07267
1.01243	0.06332	1.01243	0.77317	1.01243	0.25066	1.01243	0.0751
1.04311	0.06305	1.04311	0.8164	1.04311	0.26382	1.04311	0.07625
1.07379	0.06187	1.07379	0.85049	1.07379	0.27583	1.07379	0.07635
1.10447	0.06014	1.10447	0.87884	1.10447	0.28672	1.10447	0.07576
1.13515	0.05832	1.13515	0.90669	1.13515	0.29659	1.13515	0.07497
1.16583	0.05688	1.16583	0.94056	1.16583	0.3057	1.16583	0.07451
1.19651	0.0562	1.19651	0.98719	1.19651	0.31452	1.19651	0.07484
1.22719	0.05643	1.22719	1.05183	1.22719	0.32369	1.22719	0.07618
1.25786	0.05742	1.25786	1.13687	1.25786	0.33414	1.25786	0.07845
1.28854	0.05875	1.28854	1.24122	1.28854	0.34694	1.28854	0.08124
1.31922	0.05993	1.31922	1.36078	1.31922	0.3632	1.31922	0.08393
1.3499	0.06049	1.3499	1.48954	1.3499	0.38388	1.3499	0.08585
1.38058	0.06016	1.38058	1.62053	1.38058	0.40955	1.38058	0.08638
1.41126	0.05897	1.41126	1.74671	1.41126	0.44024	1.41126	0.08504
1.44194	0.05734	1.44194	1.86139	1.44194	0.47539	1.44194	0.0815
1.47262	0.05612	1.47262	1.95861	1.47262	0.51388	1.47262	0.07566
1.5033	0.05647	1.5033	2.03329	1.5033	0.55419	1.5033	0.06766
1.53398	0.05945	1.53398	2.0814	1.53398	0.59452	1.53398	0.0579
1.56466	0.06541	1.56466	2.10005	1.56466	0.63294	1.56466	0.04717
1.59534	0.07374	1.59534	2.0875	1.59534	0.66749	1.59534	0.03687
1.62602	0.08325	1.62602	2.04318	1.62602	0.69632	1.62602	0.02947
1.6567	0.09257	1.6567	1.96768	1.6567	0.71778	1.6567	0.02809
1.68738	0.10041	1.68738	1.86267	1.68738	0.73047	1.68738	0.03263
1.71806	0.1056	1.71806	1.73079	1.71806	0.73337	1.71806	0.03951
1.74874	0.10723	1.74874	1.57556	1.74874	0.72582	1.74874	0.04577
1.77942	0.10468	1.77942	1.40123	1.77942	0.70764	1.77942	0.04987
1.8101	0.09776	1.8101	1.21265	1.8101	0.6791	1.8101	0.0512
1.84078	0.08706	1.84078	1.01511	1.84078	0.64096	1.84078	0.05001
1.87146	0.07464	1.87146	0.81429	1.87146	0.59448	1.87146	0.04772
1.90214	0.06564	1.90214	0.61636	1.90214	0.54138	1.90214	0.04752
1.93282	0.06853	1.93282	0.42867	1.93282	0.48388	1.93282	0.05355
1.9635	0.0873	1.9635	0.26338	1.9635	0.42464	1.9635	0.06762
1.99418	0.11735	1.99418	0.15766	1.99418	0.36683	1.99418	0.08822
2.02486	0.15314	2.02486	0.18359	2.02486	0.3141	2.02486	0.11285
2.05553	0.1909	2.05553	0.27773	2.05553	0.27043	2.05553	0.13926
2.08621	0.22783	2.08621	0.36942	2.08621	0.23938	2.08621	0.16549
2.11689	0.26157	2.11689	0.44188	2.11689	0.22251	2.11689	0.18974
2.14757	0.29001	2.14757	0.4908	2.14757	0.21786	2.14757	0.21034
2.17825	0.3112	2.17825	0.51531	2.17825	0.22049	2.17825	0.22576
2.20893	0.32346	2.20893	0.5162	2.20893	0.22495	2.20893	0.23463
2.23961	0.32541	2.23961	0.49546	2.23961	0.22704	2.23961	0.23587
2.27029	0.31603	2.27029	0.45601	2.27029	0.22427	2.27029	0.22869
2.30097	0.29473	2.30097	0.40169	2.30097	0.21564	2.30097	0.21267
2.33165	0.26143	2.33165	0.33732	2.33165	0.20137	2.33165	0.18793
2.36233	0.2167	2.36233	0.26908	2.36233	0.1828	2.36233	0.15527
2.39301	0.16205	2.39301	0.20587	2.39301	0.16239	2.39301	0.11698
2.42369	0.10169	2.42369	0.16195	2.42369	0.14393	2.42369	0.08006
2.45437	0.05747	2.45437	0.15384	2.45437	0.13236	2.45437	0.06798
2.48505	0.09315	2.48505	0.17905	2.48505	0.13188	2.48505	0.1014
2.51573	0.16993	2.51573	0.21726	2.51573	0.14279	2.51573	0.15703
2.54641	0.25448	2.54641	0.2536	2.54641	0.16121	2.54641	0.21925
2.57709	0.33966	2.57709	0.28119	2.57709	0.18217	2.57709	0.2824
2.60777	0.4218	2.60777	0.29734	2.60777	0.20165	2.60777	0.34333
2.63845	0.49799	2.63845	0.30171	2.63845	0.21681	2.63845	0.39962
2.66913	0.56575	2.66913	0.29562	2.66913	0.22569	2.66913	0.44928
2.69981	0.62292	2.69981	0.28185	2.69981	0.22702	2.69981	0.49068
2.73049	0.6678	2.73049	0.26445	2.73049	0.22	2.73049	0.52251
2.76117	0.69913	2.76117	0.24834	2.76117	0.2043	2.76117	0.54389
2.79185	0.71617	2.79185	0.23827	2.79185	0.17994	2.79185	0.55431
2.82253	0.7187	2.82253	0.23691	2.82253	0.14734	2.82253	0.5537
2.8532	0.70703	2.8532	0.24337	2.8532	0.1072	2.8532	0.54243
2.88388	0.68201	2.88388	0.25358	2.88388	0.06067	2.88388	0.52124
2.91456	0.64497	2.91456	0.26235	2.91456	0.0121	2.91456	0.49127
2.94524	0.5977	2.94524	0.265	2.94524	0.04929	2.94524	0.45398
2.97592	0.54235	2.97592	0.25807	2.97592	0.10723	2.97592	0.41115
3.0066	0.48146	3.0066	0.23952	3.0066	0.16606	3.0066	0.36481
3.03728	0.41784	3.03728	0.20888	3.03728	0.2237	3.03728	0.31723
3.06796	0.35464	3.06796	0.16777	3.06796	0.27827	3.06796	0.27096
3.09864	0.2954	3.09864	0.1224	3.09864	0.32798	3.09864	0.22878
3.12932	0.24411	3.12932	0.09394	3.12932	0.37116	3.12932	0.19375
3.16	0.20509	3.16	0.11899	3.16	0.40633	3.16	0.16872
3.19068	0.18177	3.19068	0.18549	3.19068	0.43225	3.19068	0.15521
3.22136	0.17412	3.22136	0.26692	3.22136	0.44798	3.22136	0.152
3.25204	0.1775	3.25204	0.35245	3.25204	0.45292	3.25204	0.15538
3.28272	0.18545	3.28272	0.43673	3.28272	0.44687	3.28272	0.16118
3.3134	0.19283	3.3134	0.51612	3.3134	0.43001	3.3134	0.16629
3.34408	0.19669	3.34408	0.58788	3.34408	0.40297	3.34408	0.1689
3.37476	0.19578	3.37476	0.64999	3.37476	0.36677	3.37476	0.16829
3.40544	0.19001	3.40544	0.70117	3.40544	0.32289	3.40544	0.16444
3.43612	0.18008	3.43612	0.74085	3.43612	0.27325	3.43612	0.15782
3.4668	0.16726	3.4668	0.76912	3.4668	0.22037	3.4668	0.14921
3.49748	0.15321	3.49748	0.78672	3.49748	0.16783	3.49748	0.13959
3.52816	0.13989	3.52816	0.79488	3.52816	0.12181	3.52816	0.12995
3.55884	0.12926	3.55884	0.79517	3.55884	0.09461	3.55884	0.12124
3.58952	0.12285	3.58952	0.78928	3.58952	0.09952	3.58952	0.11414
3.6202	0.12113	3.6202	0.7788	3.6202	0.1276	3.6202	0.10895
3.65087	0.12328	3.65087	0.76502	3.65087	0.16158	3.65087	0.10553
3.68155	0.12768	3.68155	0.74874	3.68155	0.19282	3.68155	0.10338
3.71223	0.13253	3.71223	0.73022	3.71223	0.21769	3.71223	0.10182
3.74291	0.13642	3.74291	0.70917	3.74291	0.23455	3.74291	0.10019
3.77359	0.13837	3.77359	0.68492	3.77359	0.24278	3.77359	0.09798
3.80427	0.13787	3.80427	0.65657	3.80427	0.24237	3.80427	0.09486
3.83495	0.13478	3.83495	0.62325	3.83495	0.23379	3.83495	0.09072
3.86563	0.12919	3.86563	0.58423	3.86563	0.21789	3.86563	0.08558
3.89631	0.12142	3.89631	0.53915	3.89631	0.19585	3.89631	0.07958
3.92699	0.1119	3.92699	0.48804	3.92699	0.16906	3.92699	0.07295
3.95767	0.10115	3.95767	0.4314	3.95767	0.13911	3.95767	0.06595
3.98835	0.08974	3.98835	0.3702	3.98835	0.10771	3.98835	0.05886
4.01903	0.07821	4.01903	0.30596	4.01903	0.07682	4.01903	0.05192
4.04971	0.06711	4.04971	0.24087	4.04971	0.04919	4.04971	0.04536
4.08039	0.05693	4.08039	0.17853	4.08039	0.031	4.08039	0.03936
4.11107	0.04808	4.11107	0.12632	4.11107	0.03261	4.11107	0.03404
4.14175	0.04089	4.14175	0.10082	4.14175	0.0461	4.14175	0.02947
4.17243	0.0355	4.17243	0.11638	4.17243	0.05945	4.17243	0.02567
4.20311	0.03181	4.20311	0.15641	4.20311	0.06909	4.20311	0.0226
4.23379	0.02947	4.23379	0.20203	4.23379	0.07417	4.23379	0.0202
4.26447	0.02798	4.26447	0.2455	4.26447	0.07468	4.26447	0.01837
4.29515	0.02688	4.29515	0.28374	4.29515	0.07101	4.29515	0.01702
4.32583	0.02579	4.32583	0.31533	4.32583	0.06389	4.32583	0.01604
4.35651	0.02453	4.35651	0.33961	4.35651	0.05435	4.35651	0.01536
4.38719	0.02299	4.38719	0.35633	4.38719	0.0438	4.38719	0.01489
4.41787	0.02116	4.41787	0.36549	4.41787	0.03437	4.41787	0.01458
4.44854	0.01908	4.44854	0.36734	4.44854	0.02931	4.44854	0.01439
4.47922	0.01679	4.47922	0.36222	4.47922	0.03102	4.47922	0.01431
4.5099	0.01438	4.5099	0.35062	4.5099	0.03755	4.5099	0.0143
4.54058	0.01192	4.54058	0.33307	4.54058	0.04538	4.54058	0.01437
4.57126	0.00951	4.57126	0.31019	4.57126	0.05236	4.57126	0.01451
4.60194	0.00729	4.60194	0.28263	4.60194	0.05747	4.60194	0.01471
4.63262	0.00551	4.63262	0.25113	4.63262	0.06028	4.63262	0.01493
4.6633	0.00452	4.6633	0.21647	4.6633	0.06073	4.6633	0.01515
4.69398	0.00456	4.69398	0.17959	4.69398	0.05903	4.69398	0.01534
4.72466	0.00529	4.72466	0.14169	4.72466	0.05561	4.72466	0.01548
4.75534	0.00619	4.75534	0.10456	4.75534	0.0512	4.75534	0.01554
4.78602	0.00693	4.78602	0.07185	4.78602	0.04675	4.78602	0.01551
4.8167	0.00738	4.8167	0.05296	4.8167	0.04342	4.8167	0.0154
4.84738	0.00747	4.84738	0.05988	4.84738	0.0423	4.84738	0.0152
4.87806	0.00722	4.87806	0.08323	4.87806	0.04388	4.87806	0.01496
4.90874	0.00666	4.90874	0.10952	4.90874	0.04769	4.90874	0.01468
4.93942	0.0059	4.93942	0.13337	4.93942	0.05275	4.93942	0.01441
4.9701	0.00508	4.9701	0.15247	4.9701	0.05807	4.9701	0.01415
5.00078	0.00445	5.00078	0.16552	5.00078	0.06289	5.00078	0.01394
5.03146	0.00429	5.03146	0.17169	5.03146	0.06673	5.03146	0.01379
5.06214	0.00474	5.06214	0.17057	5.06214	0.06929	5.06214	0.01369
5.09282	0.00562	5.09282	0.1621	5.09282	0.07043	5.09282	0.01364
5.1235	0.00669	5.1235	0.14673	5.1235	0.07017	5.1235	0.01363
5.15418	0.0078	5.15418	0.1256	5.15418	0.06857	5.15418	0.01364
5.18486	0.00889	5.18486	0.10125	5.18486	0.06582	5.18486	0.01368
5.21554	0.00996	5.21554	0.07955	5.21554	0.06213	5.21554	0.01372
5.24621	0.01105	5.24621	0.07279	5.24621	0.05774	5.24621	0.01378
5.27689	0.0122	5.27689	0.09034	5.27689	0.05294	5.27689	0.01384
5.30757	0.01347	5.30757	0.12422	5.30757	0.04801	5.30757	0.01391
5.33825	0.01485	5.33825	0.16437	5.33825	0.04323	5.33825	0.01399
5.36893	0.0163	5.36893	0.20542	5.36893	0.03889	5.36893	0.01409
5.39961	0.01772	5.39961	0.2443	5.39961	0.03524	5.39961	0.01421
5.43029	0.01901	5.43029	0.2789	5.43029	0.03253	5.43029	0.01435
5.46097	0.02002	5.46097	0.30765	5.46097	0.03088	5.46097	0.01455
5.49165	0.02062	5.49165	0.32941	5.49165	0.03035	5.49165	0.01479
5.52233	0.0207	5.52233	0.34344	5.52233	0.03082	5.52233	0.01512
5.55301	0.02017	5.55301	0.34943	5.55301	0.03209	5.55301	0.01554
5.58369	0.01896	5.58369	0.34749	5.58369	0.03392	5.58369	0.01607
5.61437	0.01704	5.61437	0.33815	5.61437	0.03606	5.61437	0.01671
5.64505	0.01443	5.64505	0.32232	5.64505	0.0383	5.64505	0.01745
5.67573	0.0112	5.67573	0.3013	5.67573	0.04043	5.67573	0.01827
5.70641	0.00746	5.70641	0.27673	5.70641	0.04229	5.70641	0.01912
5.73709	0.00352	5.73709	0.25052	5.73709	0.0437	5.73709	0.01995
5.76777	0.00243	5.76777	0.22476	5.76777	0.04453	5.76777	0.02072
5.79845	0.00645	5.79845	0.20159	5.79845	0.04463	5.79845	0.02137
5.82913	0.01088	5.82913	0.18293	5.82913	0.04391	5.82913	0.02187
5.85981	0.01511	5.85981	0.16996	5.85981	0.04229	5.85981	0.02218
5.89049	0.01893	5.89049	0.16274	5.89049	0.03973	5.89049	0.0223
5.92117	0.02217	5.92117	0.16019	5.92117	0.03621	5.92117	0.02224
5.95185	0.02472	5.95185	0.16059	5.95185	0.03179	5.95185	0.02206
5.98253	0.02647	5.98253	0.16229	5.98253	0.02653	5.98253	0.02181
6.01321	0.0274	6.01321	0.16422	6.01321	0.02056	6.01321	0.02157
6.04388	0.02751	6.04388	0.16595	6.04388	0.01406	6.04388	0.02144
6.07456	0.02687	6.07456	0.16763	6.07456	0.00733	6.07456	0.02147
6.10524	0.02558	6.10524	0.16969	6.10524	0.00285	6.10524	0.02171
6.13592	0.02381	6.13592	0.17259	6.13592	0.00816	6.13592	0.02213
6.1666	0.02176	6.1666	0.17657	6.1666	0.01492	6.1666	0.02266
6.19728	0.01967	6.19728	0.18146	6.19728	0.02141	6.19728	0.02321
6.22796	0.01777	6.22796	0.18674	6.22796	0.0273	6.22796	0.02366
6.25864	0.01627	6.25864	0.1916	6.25864	0.03242	6.25864	0.02389
6.28932	0.01525	6.28932	0.19515	6.28932	0.03659	6.28932	0.02379
6.32	0.01462	6.32	0.19657	6.32	0.03972	6.32	0.02331
6.35068	0.01418	6.35068	0.1952	6.35068	0.04174	6.35068	0.02238
6.38136	0.01367	6.38136	0.19065	6.38136	0.04265	6.38136	0.02101
6.41204	0.01286	6.41204	0.18279	6.41204	0.0425	6.41204	0.01922
6.44272	0.01162	6.44272	0.17174	6.44272	0.0414	6.44272	0.01708
6.4734	0.00996	6.4734	0.15787	6.4734	0.03951	6.4734	0.01472
6.50408	0.00808	6.50408	0.14172	6.50408	0.03707	6.50408	0.01232
6.53476	0.00657	6.53476	0.12393	6.53476	0.0344	6.53476	0.01018
6.56544	0.00665	6.56544	0.10522	6.56544	0.03187	6.56544	0.00872
6.59612	0.00882	6.59612	0.08629	6.59612	0.02986	6.59612	0.00836
6.6268	0.01223	6.6268	0.06777	6.6268	0.02874	6.6268	0.00911
6.65748	0.01614	6.65748	0.05016	6.65748	0.02866	6.65748	0.0105
6.68816	0.02013	6.68816	0.03387	6.68816	0.02953	6.68816	0.01206
6.71884	0.02394	6.71884	0.01958	6.71884	0.03102	6.71884	0.01346
6.74952	0.02739	6.74952	0.01122	6.74952	0.03274	6.74952	0.01452
6.7802	0.03034	6.7802	0.01751	6.7802	0.03433	6.7802	0.01514
6.81088	0.0327	6.81088	0.02997	6.81088	0.0355	6.81088	0.01532
6.84155	0.03438	6.84155	0.04368	6.84155	0.03605	6.84155	0.01505
6.87223	0.03537	6.87223	0.05793	6.87223	0.03585	6.87223	0.01442
6.90291	0.03567	6.90291	0.07246	6.90291	0.03484	6.90291	0.01353
6.93359	0.03532	6.93359	0.08694	6.93359	0.03299	6.93359	0.01251
6.96427	0.03436	6.96427	0.10094	6.96427	0.03036	6.96427	0.01155
6.99495	0.03288	6.99495	0.11401	6.99495	0.027	6.99495	0.01082
7.02563	0.03096	7.02563	0.12567	7.02563	0.02301	7.02563	0.01048
7.05631	0.0287	7.05631	0.13548	7.05631	0.01852	7.05631	0.01056
7.08699	0.02619	7.08699	0.14314	7.08699	0.01366	7.08699	0.01098
7.11767	0.02353	7.11767	0.14844	7.11767	0.00861	7.11767	0.01158
7.14835	0.0208	7.14835	0.15134	7.14835	0.00368	7.14835	0.01218
7.17903	0.01808	7.17903	0.15194	7.17903	0.00274	7.17903	0.01266
7.20971	0.01546	7.20971	0.15051	7.20971	0.00726	7.20971	0.01293
7.24039	0.01299	7.24039	0.14742	7.24039	0.01188	7.24039	0.01295
7.27107	0.01076	7.27107	0.14316	7.27107	0.01615	7.27107	0.0127
7.30175	0.00885	7.30175	0.13821	7.30175	0.01995	7.30175	0.01222
7.33243	0.00732	7.33243	0.13304	7.33243	0.02318	7.33243	0.01154
7.36311	0.00621	7.36311	0.12801	7.36311	0.0258	7.36311	0.01074
7.39379	0.00551	7.39379	0.12332	7.39379	0.02777	7.39379	0.00989
7.42447	0.00509	7.42447	0.11897	7.42447	0.02909	7.42447	0.00906
7.45515	0.00485	7.45515	0.11478	7.45515	0.02977	7.45515	0.00833
7.48583	0.0047	7.48583	0.11046	7.48583	0.02984	7.48583	0.00774
7.51651	0.0047	7.51651	0.10566	7.51651	0.02935	7.51651	0.00734
7.54719	0.00503	7.54719	0.10006	7.54719	0.02837	7.54719	0.00713
7.57787	0.00588	7.57787	0.09341	7.57787	0.02698	7.57787	0.0071
7.60855	0.00729	7.60855	0.0856	7.60855	0.02529	7.60855	0.00725
7.63922	0.00918	7.63922	0.0766	7.63922	0.02339	7.63922	0.00756
7.6699	0.01138	7.6699	0.06651	7.6699	0.02139	7.6699	0.00802
7.70058	0.01375	7.70058	0.05553	7.70058	0.01941	7.70058	0.00863
7.73126	0.01614	7.73126	0.04393	7.73126	0.01752	7.73126	0.00936
7.76194	0.01843	7.76194	0.032	7.76194	0.01581	7.76194	0.01019
7.79262	0.02048	7.79262	0.0201	7.79262	0.01432	7.79262	0.01105
7.8233	0.02221	7.8233	0.00871	7.8233	0.01305	7.8233	0.0119
7.85398	0.02352	7.85398	0.00399	7.85398	0.01198	7.85398	0.01267
7.88466	0.02435	7.88466	0.01332	7.88466	0.01104	7.88466	0.01331
7.91534	0.02467	7.91534	0.02234	7.91534	0.01017	7.91534	0.01377
7.94602	0.02449	7.94602	0.03022	7.94602	0.00928	7.94602	0.01402
7.9767	0.02383	7.9767	0.03683	7.9767	0.00837	7.9767	0.01403
8.00738	0.02277	8.00738	0.04213	8.00738	0.00741	8.00738	0.01378
8.03806	0.02139	8.03806	0.04613	8.03806	0.00646	8.03806	0.01328
8.06874	0.01982	8.06874	0.04892	8.06874	0.00562	8.06874	0.01255
8.09942	0.0182	8.09942	0.05062	8.09942	0.00504	8.09942	0.01161
8.1301	0.01668	8.1301	0.05137	8.1301	0.00486	8.1301	0.0105
8.16078	0.0154	8.16078	0.05137	8.16078	0.00513	8.16078	0.00927
8.19146	0.01443	8.19146	0.05081	8.19146	0.00571	8.19146	0.00797
8.22214	0.01381	8.22214	0.04993	8.22214	0.00641	8.22214	0.00666
8.25282	0.01345	8.25282	0.04894	8.25282	0.00706	8.25282	0.00545
8.2835	0.01326	8.2835	0.04802	8.2835	0.00756	8.2835	0.00444
8.31418	0.01311	8.31418	0.04733	8.31418	0.00782	8.31418	0.00384
8.34486	0.01291	8.34486	0.04697	8.34486	0.0078	8.34486	0.0038
8.37554	0.01263	8.37554	0.04693	8.37554	0.00749	8.37554	0.00428
8.40622	0.01228	8.40622	0.04717	8.40622	0.00689	8.40622	0.00508
8.43689	0.01192	8.43689	0.04755	8.43689	0.00605	8.43689	0.00602
8.46757	0.01168	8.46757	0.04794	8.46757	0.00506	8.46757	0.00699
8.49825	0.01167	8.49825	0.04819	8.49825	0.00411	8.49825	0.00794
8.52893	0.01198	8.52893	0.04815	8.52893	0.00361	8.52893	0.00883
8.55961	0.01261	8.55961	0.04775	8.55961	0.00398	8.55961	0.00964
8.59029	0.01353	8.59029	0.04694	8.59029	0.00514	8.59029	0.01035
8.62097	0.01462	8.62097	0.04572	8.62097	0.0067	8.62097	0.01092
8.65165	0.01578	8.65165	0.04416	8.65165	0.00837	8.65165	0.01136
8.68233	0.01692	8.68233	0.04235	8.68233	0.01001	8.68233	0.01164
8.71301	0.01796	8.71301	0.04042	8.71301	0.0115	8.71301	0.01174
8.74369	0.01885	8.74369	0.03848	8.74369	0.01277	8.74369	0.01168
8.77437	0.01959	8.77437	0.03667	8.77437	0.01376	8.77437	0.01143
8.80505	0.02016	8.80505	0.03503	8.80505	0.01444	8.80505	0.01102
8.83573	0.02057	8.83573	0.03357	8.83573	0.01479	8.83573	0.01045
8.86641	0.02084	8.86641	0.03221	8.86641	0.0148	8.86641	0.00976
8.89709	0.021	8.89709	0.03084	8.89709	0.01447	8.89709	0.00895
8.92777	0.02105	8.92777	0.0293	8.92777	0.01382	8.92777	0.00807
8.95845	0.02103	8.95845	0.02744	8.95845	0.01289	8.95845	0.00717
8.98913	0.02092	8.98913	0.02515	8.98913	0.01174	8.98913	0.00628
9.01981	0.02075	9.01981	0.02239	9.01981	0.01041	9.01981	0.00545
9.05049	0.0205	9.05049	0.0192	9.05049	0.00902	9.05049	0.00475
9.08117	0.02019	9.08117	0.01577	9.08117	0.00773	9.08117	0.00422
9.11185	0.01982	9.11185	0.01257	9.11185	0.00676	9.11185	0.0039
9.14253	0.01941	9.14253	0.01059	9.14253	0.00645	9.14253	0.00377
9.17321	0.01897	9.17321	0.01114	9.17321	0.007	9.17321	0.00379
9.20389	0.01854	9.20389	0.01418	9.20389	0.0083	9.20389	0.00389
9.23456	0.01815	9.23456	0.01853	9.23456	0.01008	9.23456	0.00401
9.26524	0.01783	9.26524	0.02332	9.26524	0.01212	9.26524	0.00412
9.29592	0.01762	9.29592	0.02809	9.29592	0.01428	9.29592	0.0042
9.3266	0.01756	9.3266	0.03258	9.3266	0.01644	9.3266	0.00423
9.35728	0.01768	9.35728	0.03661	9.35728	0.01853	9.35728	0.00423
9.38796	0.018	9.38796	0.0401	9.38796	0.02049	9.38796	0.00421
9.41864	0.01853	9.41864	0.04298	9.41864	0.02224	9.41864	0.00418
9.44932	0.01928	9.44932	0.04527	9.44932	0.02375	9.44932	0.00417
9.48	0.02025	9.48	0.04699	9.48	0.02496	9.48	0.00418
9.51068	0.02142	9.51068	0.04823	9.51068	0.02584	9.51068	0.00423
9.54136	0.02276	9.54136	0.04908	9.54136	0.02635	9.54136	0.00434
9.57204	0.02423	9.57204	0.04966	9.57204	0.0265	9.57204	0.00454
9.60272	0.02579	9.60272	0.05009	9.60272	0.02627	9.60272	0.00483
9.6334	0.02738	9.6334	0.05046	9.6334	0.02571	9.6334	0.00523
9.66408	0.02892	9.66408	0.05085	9.66408	0.02484	9.66408	0.00575
9.69476	0.03037	9.69476	0.0513	9.69476	0.02373	9.69476	0.0064
9.72544	0.03165	9.72544	0.05181	9.72544	0.02246	9.72544	0.00715
9.75612	0.03271	9.75612	0.05233	9.75612	0.02112	9.75612	0.00799
9.7868	0.03351	9.7868	0.05281	9.7868	0.01981	9.7868	0.0089
9.81748	0.03402	9.81748	0.05315	9.81748	0.01862	9.81748	0.00984
9.84816	0.03424	9.84816	0.05328	9.84816	0.01765	9.84816	0.01077
9.87884	0.03418	9.87884	0.0531	9.87884	0.01692	9.87884	0.01168
9.90952	0.03388	9.90952	0.05256	9.90952	0.01646	9.90952	0.01251
9.9402	0.03341	9.9402	0.05159	9.9402	0.0162	9.9402	0.01324

## Sheet: Fig. 2b
Fig. 2b
	Gly		GAO
E ( V vs. SHE)	FE ( % )	Error bar	FE ( % )	Error bar
-0.6	2.86064	0.33707	0.55296	0.30991
-0.8	4.23712	0.50727	1.15031	1.1491
-1	22.2173	4.12551	2.07193	0.33876
-1.2	41.8861	1.76097	6.8166	3.97194
-1.4	65.9232	5.14395	6.22929	2.00837
-1.6	62.6591	3.51984	6.03636	2.84728
-1.8	57.7216	2.07415	4.26976	1.89579

## Sheet: Fig. 2c
Fig. 2c
	Gly		GAO
E ( V vs. SHE)	Yield ( mmol cm-2 h-1)	Error bar	Yield ( mmol cm-2 h-1)	Error bar
-0.6	0.01558	0.00313	0.00446	0.00134
-0.8	0.0642	0.01578	0.02435	0.02088
-1	0.44457	0.03723	0.05984	0.0178
-1.2	0.9896	0.02362	0.25831	0.18753
-1.4	2.07077	0.06639	0.34106	0.20794
-1.6	2.00659	0.0846	0.35738	0.30917
-1.8	1.96433	0.16225	0.31773	0.25733

## Sheet: Fig. 2d
Fig. 2d
c ( M )	FE ( % )	Error bar	Yieldglycine ( mmol h-1 cm-2)	Error bar
1	59.0525	3.80771	3.53234	0.12777
0.5	65.9232	5.14395	2.07077	0.06639
0.25	73.8003	8.64105	1.5999	0.09873
0.1	53.8483	4.92087	0.79489	0.04264

## Sheet: Fig. 2e
Fig. 2e
t ( h )	j ( A cm-2 )	t ( h )	j ( A cm-2 )	t ( h )	j ( A cm-2 )	t ( h )	j ( A cm-2 )	t ( h )	j ( A cm-2 )	t ( h )	j ( A cm-2 )			t ( h )	FE ( % )
0	-1.42721	12	-2.09282	23	-1.41371	35	-2.12827	47	-2.15567	59	-2.2429			12	64.2864
2.77778e-05	-1.42824	12	-2.09197	23	-1.41042	35	-2.12231	47	-2.16309	59	-2.25299			23	52.9017
5.55556e-05	-1.43017	12.0001	-2.09371	23.0001	-1.4048	35.0001	-2.11676	47.0001	-2.16195	59.0001	-2.25135			35	71.4931
8.33333e-05	-1.4322	12.0001	-2.0933	23.0001	-1.39919	35.0001	-2.11084	47.0001	-2.16157	59.0001	-2.2509			47	62.2877
0.000111111	-1.43336	12.0001	-2.09276	23.0001	-1.39516	35.0001	-2.10463	47.0001	-2.15918	59.0001	-2.25018			59	49.5481
0.000138889	-1.43382	12.0001	-2.09206	23.0001	-1.39247	35.0001	-2.09871	47.0001	-2.15514	59.0001	-2.24929			71	55.0862
0.000166667	-1.43398	12.0002	-2.0918	23.0002	-1.39007	35.0002	-2.09256	47.0002	-2.1507	59.0002	-2.24874
0.000194444	-1.43459	12.0002	-2.09143	23.0002	-1.38852	35.0002	-2.08789	47.0002	-2.14679	59.0002	-2.24667
0.000222222	-1.43472	12.0002	-2.09065	23.0002	-1.38698	35.0002	-2.08582	47.0002	-2.14188	59.0002	-2.24428
0.00025	-1.43428	12.0002	-2.08964	23.0003	-1.38556	35.0003	-2.08389	47.0003	-2.13608	59.0003	-2.24316
0.000277778	-1.4337	12.0003	-2.08949	23.0003	-1.38458	35.0003	-2.08057	47.0003	-2.13169	59.0003	-2.24345
0.000305556	-1.4328	12.0003	-2.09031	23.0003	-1.38382	35.0003	-2.07566	47.0003	-2.12797	59.0003	-2.24394
0.000333333	-1.43148	12.0003	-2.09054	23.0003	-1.38098	35.0003	-2.0692	47.0003	-2.12388	59.0003	-2.24419
0.000361111	-1.43049	12.0004	-2.08982	23.0004	-1.37674	35.0004	-2.06326	47.0004	-2.1199	59.0004	-2.24331
0.000388889	-1.42959	12.0004	-2.0875	23.0004	-1.3721	35.0004	-2.05972	47.0004	-2.11567	59.0004	-2.24185
0.000416667	-1.42799	12.0004	-2.08487	23.0004	-1.36762	35.0004	-2.0553	47.0004	-2.11174	59.0004	-2.23968
0.000444444	-1.42598	12.0004	-2.08311	23.0004	-1.36454	35.0004	-2.04843	47.0004	-2.10828	59.0004	-2.23841
0.000472222	-1.42452	12.0005	-2.08186	23.0005	-1.36267	35.0005	-2.0415	47.0005	-2.10416	59.0005	-2.23896
0.0005	-1.42468	12.0005	-2.08188	23.0005	-1.36118	35.0005	-2.03638	47.0005	-2.09961	59.0005	-2.24024
0.000527778	-1.42558	12.0005	-2.08205	23.0005	-1.3578	35.0005	-2.03302	47.0005	-2.09469	59.0005	-2.24325
0.000555556	-1.42691	12.0006	-2.08399	23.0006	-1.35389	35.0006	-2.03	47.0006	-2.08969	59.0006	-2.24458
0.000583333	-1.42752	12.0006	-2.08994	23.0006	-1.35147	35.0006	-2.02658	47.0006	-2.08521	59.0006	-2.24394
0.000611111	-1.42775	12.0006	-2.09418	23.0006	-1.3509	35.0006	-2.02311	47.0006	-2.08155	59.0006	-2.24138
0.000638889	-1.42809	12.0006	-2.09313	23.0006	-1.35104	35.0006	-2.01936	47.0006	-2.07894	59.0006	-2.23488
0.000666667	-1.42813	12.0007	-2.09274	23.0007	-1.35201	35.0007	-2.01442	47.0007	-2.07641	59.0007	-2.22787
0.000694444	-1.42822	12.0007	-2.09056	23.0007	-1.35628	35.0007	-2.00966	47.0007	-2.07277	59.0007	-2.22411
0.000722222	-1.42831	12.0007	-2.08961	23.0007	-1.36208	35.0007	-2.00646	47.0007	-2.0675	59.0007	-2.22276
0.00075	-1.43087	12.0008	-2.09013	23.0008	-1.3645	35.0007	-2.00206	47.0007	-2.06399	59.0007	-2.22092
0.000777778	-1.43763	12.0008	-2.09144	23.0008	-1.3636	35.0008	-1.99546	47.0008	-2.06284	59.0008	-2.2155
0.000805556	-1.44258	12.0008	-2.09322	23.0008	-1.36269	35.0008	-1.98967	47.0008	-2.06245	59.0008	-2.21126
0.000833333	-1.44256	12.0008	-2.09382	23.0008	-1.36086	35.0008	-1.98636	47.0008	-2.06011	59.0008	-2.21222
0.000861111	-1.44213	12.0009	-2.09504	23.0009	-1.35982	35.0009	-1.98408	47.0009	-2.05579	59.0009	-2.21443
0.000888889	-1.44125	12.0009	-2.09682	23.0009	-1.3599	35.0009	-1.97962	47.0009	-2.05181	59.0009	-2.22012
0.000916667	-1.44033	12.0009	-2.09721	23.0009	-1.36013	35.0009	-1.97407	47.0009	-2.04838	59.0009	-2.22385
0.000944444	-1.44032	12.0009	-2.09682	23.0009	-1.36025	35.0009	-1.96884	47.0009	-2.04242	59.0009	-2.22401
0.000972222	-1.44176	12.001	-2.09588	23.001	-1.36035	35.001	-1.96567	47.001	-2.03491	59.001	-2.22415
0.001	-1.44466	12.001	-2.09368	23.001	-1.36063	35.001	-1.96579	47.001	-2.03005	59.001	-2.22424
0.00103	-1.44632	12.001	-2.09119	23.001	-1.36215	35.001	-1.9662	47.001	-2.02727	59.001	-2.22466
0.00106	-1.44626	12.0011	-2.09132	23.0011	-1.3638	35.0011	-1.96867	47.0011	-2.0238	59.0011	-2.22468
0.00108	-1.44611	12.0011	-2.09287	23.0011	-1.36424	35.0011	-1.97244	47.0011	-2.0198	59.0011	-2.22407
0.00111	-1.44538	12.0011	-2.09437	23.0011	-1.36407	35.0011	-1.97237	47.0011	-2.01718	59.0011	-2.22213
0.00114	-1.44416	12.0011	-2.0938	23.0011	-1.36352	35.0011	-1.97059	47.0011	-2.01468	59.0011	-2.21821
0.00117	-1.44382	12.0012	-2.09369	23.0012	-1.36203	35.0012	-1.96764	47.0012	-2.01184	59.0012	-2.21534
0.00119	-1.44417	12.0012	-2.09353	23.0012	-1.36064	35.0012	-1.96732	47.0012	-2.01037	59.0012	-2.2161
0.00122	-1.44435	12.0012	-2.09368	23.0012	-1.3605	35.0012	-1.96774	47.0012	-2.00984	59.0012	-2.21672
0.00125	-1.44428	12.0013	-2.09425	23.0012	-1.36078	35.0012	-1.96778	47.0012	-2.0092	59.0012	-2.2176
0.00128	-1.44364	12.0013	-2.09603	23.0013	-1.36245	35.0013	-1.96793	47.0013	-2.00921	59.0013	-2.21723
0.00131	-1.44171	12.0013	-2.10003	23.0013	-1.3655	35.0013	-1.96808	47.0013	-2.00896	59.0013	-2.21507
0.00133	-1.44046	12.0013	-2.10294	23.0013	-1.36684	35.0013	-1.96818	47.0013	-2.00887	59.0013	-2.20913
0.00136	-1.44007	12.0014	-2.10306	23.0014	-1.36684	35.0014	-1.96662	47.0014	-2.00744	59.0014	-2.20437
0.00139	-1.44035	12.0014	-2.10311	23.0014	-1.36703	35.0014	-1.96337	47.0014	-2.00562	59.0014	-2.20434
0.00142	-1.44041	12.0014	-2.10302	23.0014	-1.3671	35.0014	-1.96232	47.0014	-2.00518	59.0014	-2.20498
0.00144	-1.44079	12.0014	-2.1036	23.0014	-1.36692	35.0014	-1.96263	47.0014	-2.00503	59.0014	-2.20518
0.00147	-1.44078	12.0015	-2.10377	23.0015	-1.36559	35.0015	-1.96239	47.0015	-2.00358	59.0015	-2.20385
0.0015	-1.44	12.0015	-2.1044	23.0015	-1.36278	35.0015	-1.96091	47.0015	-1.99954	59.0015	-2.20017
0.00153	-1.43848	12.0015	-2.1043	23.0015	-1.36073	35.0015	-1.95843	47.0015	-1.99442	59.0015	-2.19608
0.00156	-1.43727	12.0016	-2.10377	23.0016	-1.35999	35.0016	-1.95495	47.0016	-1.9895	59.0016	-2.19466
0.00158	-1.43614	12.0016	-2.10286	23.0016	-1.35974	35.0016	-1.94908	47.0016	-1.98528	59.0016	-2.1953
0.00161	-1.43544	12.0016	-2.10168	23.0016	-1.35938	35.0016	-1.94743	47.0016	-1.98176	59.0016	-2.19783
0.00164	-1.43564	12.0016	-2.10001	23.0016	-1.35939	35.0016	-1.94921	47.0016	-1.97988	59.0016	-2.20301
0.00167	-1.4358	12.0017	-2.09779	23.0017	-1.35948	35.0017	-1.95091	47.0017	-1.9793	59.0017	-2.20561
0.00169	-1.43651	12.0017	-2.09502	23.0017	-1.35951	35.0017	-1.95248	47.0017	-1.9791	59.0017	-2.2054
0.00172	-1.43725	12.0017	-2.09269	23.0017	-1.35903	35.0017	-1.95524	47.0017	-1.97852	59.0017	-2.20556
0.00175	-1.43723	12.0017	-2.09106	23.0018	-1.35888	35.0018	-1.95846	47.0018	-1.97848	59.0018	-2.20667
0.00178	-1.43739	12.0018	-2.09012	23.0018	-1.35923	35.0018	-1.96058	47.0018	-1.97914	59.0018	-2.2087
0.00181	-1.43744	12.0018	-2.08763	23.0018	-1.36021	35.0018	-1.96288	47.0018	-1.98034	59.0018	-2.20857
0.00183	-1.43813	12.0018	-2.08392	23.0018	-1.36181	35.0018	-1.9631	47.0018	-1.98105	59.0018	-2.20638
0.00186	-1.4388	12.0019	-2.08048	23.0019	-1.3627	35.0019	-1.96151	47.0019	-1.98091	59.0019	-2.20159
0.00189	-1.43864	12.0019	-2.07804	23.0019	-1.36259	35.0019	-1.95694	47.0019	-1.98035	59.0019	-2.19522
0.00192	-1.43804	12.0019	-2.07608	23.0019	-1.36256	35.0019	-1.95117	47.0019	-1.97914	59.0019	-2.18984
0.00194	-1.43694	12.0019	-2.07403	23.0019	-1.36184	35.0019	-1.94674	47.0019	-1.97891	59.0019	-2.18794
0.00197	-1.436	12.002	-2.07202	23.002	-1.3607	35.002	-1.94219	47.002	-1.97904	59.002	-2.1873
0.002	-1.43543	12.002	-2.07016	23.002	-1.35961	35.002	-1.93763	47.002	-1.97923	59.002	-2.1865
0.00203	-1.43506	12.002	-2.06822	23.002	-1.35925	35.002	-1.93611	47.002	-1.98171	59.002	-2.18346
0.00206	-1.4349	12.0021	-2.06634	23.0021	-1.35674	35.0021	-1.93678	47.0021	-1.9853	59.0021	-2.18013
0.00208	-1.43372	12.0021	-2.0647	23.0021	-1.35222	35.0021	-1.93729	47.0021	-1.98567	59.0021	-2.1776
0.00211	-1.43281	12.0021	-2.06323	23.0021	-1.34836	35.0021	-1.93835	47.0021	-1.98511	59.0021	-2.17344
0.00214	-1.43268	12.0021	-2.06141	23.0021	-1.34715	35.0021	-1.94022	47.0021	-1.98307	59.0021	-2.17302
0.00217	-1.43264	12.0022	-2.06069	23.0022	-1.3477	35.0022	-1.94373	47.0022	-1.97902	59.0022	-2.17556
0.00219	-1.43217	12.0022	-2.06116	23.0022	-1.34794	35.0022	-1.94396	47.0022	-1.97454	59.0022	-2.18106
0.00222	-1.43192	12.0022	-2.06266	23.0022	-1.34807	35.0022	-1.94153	47.0022	-1.97121	59.0022	-2.18166
0.00225	-1.43184	12.0023	-2.0648	23.0023	-1.34696	35.0022	-1.9351	47.0022	-1.96876	59.0022	-2.17975
0.00228	-1.43199	12.0023	-2.06458	23.0023	-1.34555	35.0023	-1.92805	47.0023	-1.9651	59.0023	-2.17585
0.00231	-1.43211	12.0023	-2.06471	23.0023	-1.34508	35.0023	-1.92354	47.0023	-1.96071	59.0023	-2.17294
0.00233	-1.43276	12.0023	-2.06468	23.0023	-1.34518	35.0023	-1.91913	47.0023	-1.95713	59.0023	-2.17233
0.00236	-1.43336	12.0024	-2.06535	23.0024	-1.34548	35.0024	-1.91558	47.0024	-1.95478	59.0024	-2.17223
0.00239	-1.43369	12.0024	-2.06619	23.0024	-1.34765	35.0024	-1.91628	47.0024	-1.95354	59.0024	-2.17227
0.00242	-1.43398	12.0024	-2.06647	23.0024	-1.35327	35.0024	-1.91734	47.0024	-1.95166	59.0024	-2.17216
0.00244	-1.43492	12.0024	-2.0676	23.0024	-1.35851	35.0024	-1.91829	47.0024	-1.94937	59.0024	-2.17202
0.00247	-1.43614	12.0025	-2.07008	23.0025	-1.35986	35.0025	-1.91767	47.0025	-1.94786	59.0025	-2.1713
0.0025	-1.43613	12.0025	-2.07208	23.0025	-1.35936	35.0025	-1.917	47.0025	-1.948	59.0025	-2.16913
0.00253	-1.43634	12.0025	-2.07403	23.0025	-1.35912	35.0025	-1.9158	47.0025	-1.94871	59.0025	-2.16604
0.00256	-1.43628	12.0026	-2.07664	23.0026	-1.35789	35.0026	-1.91398	47.0026	-1.94976	59.0026	-2.16325
0.00258	-1.43633	12.0026	-2.07758	23.0026	-1.35694	35.0026	-1.91161	47.0026	-1.94958	59.0026	-2.16175
0.00261	-1.43633	12.0026	-2.07707	23.0026	-1.35658	35.0026	-1.91015	47.0026	-1.94753	59.0026	-2.16213
0.00264	-1.43644	12.0026	-2.0759	23.0026	-1.35634	35.0026	-1.91024	47.0026	-1.94476	59.0026	-2.16338
0.00267	-1.43768	12.0027	-2.07322	23.0027	-1.35623	35.0027	-1.91042	47.0027	-1.94384	59.0027	-2.16611
0.00269	-1.44021	12.0027	-2.06922	23.0027	-1.35724	35.0027	-1.91124	47.0027	-1.94402	59.0027	-2.16829
0.00272	-1.44306	12.0027	-2.06616	23.0027	-1.35869	35.0027	-1.91402	47.0027	-1.94413	59.0027	-2.17062
0.00275	-1.44591	12.0028	-2.06488	23.0027	-1.35894	35.0027	-1.91781	47.0027	-1.94457	59.0027	-2.17244
0.00278	-1.44922	12.0028	-2.06445	23.0028	-1.35869	35.0028	-1.91995	47.0028	-1.94588	59.0028	-2.17363
0.00281	-1.45301	12.0028	-2.06294	23.0028	-1.35856	35.0028	-1.91961	47.0028	-1.94888	59.0028	-2.17424
0.00283	-1.4558	12.0028	-2.06262	23.0028	-1.35848	35.0028	-1.91871	47.0028	-1.95284	59.0028	-2.17754
0.00286	-1.45797	12.0029	-2.06322	23.0029	-1.35852	35.0029	-1.91348	47.0029	-1.95668	59.0029	-2.18038
0.00289	-1.4607	12.0029	-2.06332	23.0029	-1.35894	35.0029	-1.90494	47.0029	-1.95684	59.0029	-2.18055
0.00292	-1.46451	12.0029	-2.06176	23.0029	-1.36076	35.0029	-1.8977	47.0029	-1.95586	59.0029	-2.1807
0.00294	-1.4684	12.0029	-2.05912	23.0029	-1.36146	35.0029	-1.89272	47.0029	-1.95428	59.0029	-2.18182
0.00297	-1.47015	12.003	-2.05746	23.003	-1.36077	35.003	-1.8923	47.003	-1.95326	59.003	-2.18655
0.003	-1.46968	12.003	-2.05591	23.003	-1.35967	35.003	-1.89358	47.003	-1.95134	59.003	-2.18813
0.00303	-1.46936	12.003	-2.05413	23.003	-1.35784	35.003	-1.89669	47.003	-1.94744	59.003	-2.1863
0.00306	-1.46757	12.0031	-2.05436	23.0031	-1.35774	35.0031	-1.8995	47.0031	-1.94666	59.0031	-2.18292
0.00308	-1.46551	12.0031	-2.05515	23.0031	-1.35952	35.0031	-1.90067	47.0031	-1.94783	59.0031	-2.18098
0.00311	-1.46422	12.0031	-2.05813	23.0031	-1.36072	35.0031	-1.90118	47.0031	-1.94812	59.0031	-2.18033
0.00314	-1.46348	12.0031	-2.05931	23.0031	-1.35996	35.0031	-1.90099	47.0031	-1.9477	59.0031	-2.17954
0.00317	-1.46324	12.0032	-2.05832	23.0032	-1.35972	35.0032	-1.89754	47.0032	-1.94717	59.0032	-2.17524
0.00319	-1.46287	12.0032	-2.05742	23.0032	-1.35974	35.0032	-1.8906	47.0032	-1.94718	59.0032	-2.17094
0.00322	-1.46284	12.0032	-2.05738	23.0032	-1.3617	35.0032	-1.88436	47.0032	-1.9476	59.0032	-2.1711
0.00325	-1.46302	12.0032	-2.05847	23.0033	-1.3677	35.0033	-1.8806	47.0033	-1.9482	59.0033	-2.17105
0.00328	-1.46366	12.0033	-2.05882	23.0033	-1.37296	35.0033	-1.88086	47.0033	-1.94818	59.0033	-2.17109
0.00331	-1.46509	12.0033	-2.05809	23.0033	-1.37281	35.0033	-1.88123	47.0033	-1.94806	59.0033	-2.1691
0.00333	-1.46785	12.0033	-2.05688	23.0033	-1.37194	35.0033	-1.88144	47.0033	-1.94707	59.0033	-2.166
0.00336	-1.471	12.0034	-2.05676	23.0034	-1.3688	35.0034	-1.87986	47.0034	-1.94549	59.0034	-2.16628
0.00339	-1.47286	12.0034	-2.05716	23.0034	-1.36514	35.0034	-1.87678	47.0034	-1.94455	59.0034	-2.16676
0.00342	-1.47362	12.0034	-2.05881	23.0034	-1.36313	35.0034	-1.87279	47.0034	-1.94472	59.0034	-2.16701
0.00344	-1.4739	12.0034	-2.06098	23.0034	-1.36216	35.0034	-1.86685	47.0034	-1.94556	59.0034	-2.16659
0.00347	-1.47512	12.0035	-2.0614	23.0035	-1.3603	35.0035	-1.86004	47.0035	-1.9491	59.0035	-2.16601
0.0035	-1.47749	12.0035	-2.06097	23.0035	-1.35787	35.0035	-1.8558	47.0035	-1.95416	59.0035	-2.16564
0.00353	-1.4788	12.0035	-2.06024	23.0035	-1.35671	35.0035	-1.85483	47.0035	-1.95759	59.0035	-2.16409
0.00356	-1.47911	12.0036	-2.05925	23.0036	-1.35656	35.0036	-1.85516	47.0036	-1.95834	59.0036	-2.16382
0.00358	-1.47891	12.0036	-2.05793	23.0036	-1.3565	35.0036	-1.85516	47.0036	-1.9581	59.0036	-2.1651
0.00361	-1.47874	12.0036	-2.0559	23.0036	-1.35544	35.0036	-1.85566	47.0036	-1.9572	59.0036	-2.16795
0.00364	-1.47827	12.0036	-2.05579	23.0036	-1.35386	35.0036	-1.85653	47.0036	-1.95413	59.0036	-2.16919
0.00367	-1.47791	12.0037	-2.05687	23.0037	-1.35362	35.0037	-1.8585	47.0037	-1.94941	59.0037	-2.16848
0.00369	-1.47666	12.0037	-2.05754	23.0037	-1.3534	35.0037	-1.86067	47.0037	-1.94596	59.0037	-2.16675
0.00372	-1.47463	12.0037	-2.05707	23.0037	-1.35302	35.0037	-1.86298	47.0037	-1.94588	59.0037	-2.16568
0.00375	-1.47245	12.0038	-2.05548	23.0038	-1.35169	35.0037	-1.86461	47.0037	-1.94639	59.0037	-2.1664
0.00378	-1.47036	12.0038	-2.05346	23.0038	-1.35024	35.0038	-1.86608	47.0038	-1.94709	59.0038	-2.17012
0.00381	-1.46856	12.0038	-2.05362	23.0038	-1.34886	35.0038	-1.87166	47.0038	-1.94964	59.0038	-2.1749
0.00383	-1.46721	12.0038	-2.05396	23.0038	-1.34766	35.0038	-1.87911	47.0038	-1.95638	59.0038	-2.17698
0.00386	-1.46625	12.0039	-2.0558	23.0039	-1.34706	35.0039	-1.882	47.0039	-1.96514	59.0039	-2.17807
0.00389	-1.46506	12.0039	-2.05843	23.0039	-1.34684	35.0039	-1.88094	47.0039	-1.9731	59.0039	-2.17787
0.00392	-1.46318	12.0039	-2.06092	23.0039	-1.34687	35.0039	-1.8795	47.0039	-1.97868	59.0039	-2.17694
0.00394	-1.46088	12.0039	-2.06488	23.0039	-1.34837	35.0039	-1.87454	47.0039	-1.98258	59.0039	-2.17551
0.00397	-1.45832	12.004	-2.06917	23.004	-1.35285	35.004	-1.86868	47.004	-1.98574	59.004	-2.17404
0.004	-1.45526	12.004	-2.06989	23.004	-1.35685	35.004	-1.86453	47.004	-1.98662	59.004	-2.17147
0.00403	-1.45208	12.004	-2.06905	23.004	-1.35774	35.004	-1.8648	47.004	-1.98609	59.004	-2.17062
0.00406	-1.44956	12.0041	-2.06868	23.0041	-1.35804	35.0041	-1.86583	47.0041	-1.98394	59.0041	-2.17019
0.00408	-1.44774	12.0041	-2.06848	23.0041	-1.3585	35.0041	-1.8731	47.0041	-1.97996	59.0041	-2.16943
0.00411	-1.44666	12.0041	-2.06835	23.0041	-1.35912	35.0041	-1.88556	47.0041	-1.97718	59.0041	-2.16509
0.00414	-1.44681	12.0041	-2.06684	23.0041	-1.35892	35.0041	-1.89423	47.0041	-1.97589	59.0041	-2.15965
0.00417	-1.44752	12.0042	-2.06438	23.0042	-1.35867	35.0042	-1.89752	47.0042	-1.97546	59.0042	-2.15646
0.00419	-1.45053	12.0042	-2.06116	23.0042	-1.3583	35.0042	-1.89828	47.0042	-1.97398	59.0042	-2.155
0.00422	-1.45525	12.0042	-2.06026	23.0042	-1.35841	35.0042	-1.89809	47.0042	-1.97201	59.0042	-2.15444
0.00425	-1.46012	12.0043	-2.06108	23.0042	-1.35879	35.0042	-1.89689	47.0042	-1.97048	59.0042	-2.15437
0.00428	-1.4644	12.0043	-2.06138	23.0043	-1.3608	35.0043	-1.89488	47.0043	-1.96972	59.0043	-2.15439
0.00431	-1.46881	12.0043	-2.06148	23.0043	-1.36409	35.0043	-1.89324	47.0043	-1.96946	59.0043	-2.15632
0.00433	-1.4744	12.0043	-2.06278	23.0043	-1.36583	35.0043	-1.89125	47.0043	-1.96926	59.0043	-2.15696
0.00436	-1.47987	12.0044	-2.06516	23.0044	-1.36526	35.0044	-1.88902	47.0044	-1.9689	59.0044	-2.15498
0.00439	-1.48366	12.0044	-2.06544	23.0044	-1.36439	35.0044	-1.88653	47.0044	-1.96852	59.0044	-2.1496
0.00442	-1.48599	12.0044	-2.06516	23.0044	-1.36133	35.0044	-1.88408	47.0044	-1.96835	59.0044	-2.14398
0.00444	-1.48745	12.0044	-2.06517	23.0044	-1.35757	35.0044	-1.88273	47.0044	-1.96613	59.0044	-2.14398
0.00447	-1.48731	12.0045	-2.06508	23.0045	-1.35393	35.0045	-1.88267	47.0045	-1.96562	59.0045	-2.14525
0.0045	-1.48665	12.0045	-2.06464	23.0045	-1.35143	35.0045	-1.88255	47.0045	-1.96758	59.0045	-2.14863
0.00453	-1.48455	12.0045	-2.06282	23.0045	-1.34997	35.0045	-1.88262	47.0045	-1.96999	59.0045	-2.15232
0.00456	-1.48143	12.0046	-2.06012	23.0046	-1.34943	35.0046	-1.88261	47.0046	-1.97126	59.0046	-2.1547
0.00458	-1.47803	12.0046	-2.05768	23.0046	-1.34728	35.0046	-1.88369	47.0046	-1.97167	59.0046	-2.15798
0.00461	-1.47636	12.0046	-2.0544	23.0046	-1.34412	35.0046	-1.88425	47.0046	-1.97248	59.0046	-2.1629
0.00464	-1.47691	12.0046	-2.05181	23.0046	-1.34182	35.0046	-1.88458	47.0046	-1.97357	59.0046	-2.1649
0.00467	-1.47742	12.0047	-2.05185	23.0047	-1.34058	35.0047	-1.8854	47.0047	-1.97403	59.0047	-2.16393
0.00469	-1.47952	12.0047	-2.05213	23.0047	-1.34003	35.0047	-1.88891	47.0047	-1.97341	59.0047	-2.16287
0.00472	-1.48218	12.0047	-2.05316	23.0047	-1.33991	35.0047	-1.89137	47.0047	-1.97117	59.0047	-2.1625
0.00475	-1.48489	12.0047	-2.05547	23.0048	-1.34042	35.0048	-1.89145	47.0048	-1.96757	59.0048	-2.16425
0.00478	-1.48733	12.0048	-2.05782	23.0048	-1.34059	35.0048	-1.89136	47.0048	-1.96507	59.0048	-2.16653
0.00481	-1.48881	12.0048	-2.06049	23.0048	-1.34034	35.0048	-1.89135	47.0048	-1.96375	59.0048	-2.16624
0.00483	-1.48975	12.0048	-2.06276	23.0048	-1.33938	35.0048	-1.89008	47.0048	-1.96264	59.0048	-2.16401
0.00486	-1.49121	12.0049	-2.06224	23.0049	-1.33758	35.0049	-1.88789	47.0049	-1.96267	59.0049	-2.15868
0.00489	-1.49188	12.0049	-2.06149	23.0049	-1.33568	35.0049	-1.88499	47.0049	-1.96285	59.0049	-2.15352
0.00492	-1.49152	12.0049	-2.06043	23.0049	-1.33434	35.0049	-1.88071	47.0049	-1.96292	59.0049	-2.14831
0.00494	-1.4914	12.0049	-2.06074	23.0049	-1.33329	35.0049	-1.87614	47.0049	-1.96167	59.0049	-2.14233
0.00497	-1.49067	12.005	-2.06106	23.005	-1.33324	35.005	-1.87348	47.005	-1.96117	59.005	-2.13715
0.005	-1.48842	12.005	-2.06154	23.005	-1.334	35.005	-1.87406	47.005	-1.96181	59.005	-2.13425
0.00503	-1.48498	12.005	-2.06197	23.005	-1.33571	35.005	-1.87455	47.005	-1.96186	59.005	-2.13474
0.00506	-1.48151	12.0051	-2.06228	23.0051	-1.33755	35.0051	-1.87706	47.0051	-1.96054	59.0051	-2.1354
0.00508	-1.47874	12.0051	-2.06404	23.0051	-1.33901	35.0051	-1.88164	47.0051	-1.95925	59.0051	-2.13824
0.00511	-1.47776	12.0051	-2.06667	23.0051	-1.33999	35.0051	-1.88722	47.0051	-1.95887	59.0051	-2.13971
0.00514	-1.47818	12.0051	-2.06922	23.0051	-1.34098	35.0051	-1.8915	47.0051	-1.95874	59.0051	-2.13892
0.00517	-1.47832	12.0052	-2.0702	23.0052	-1.34186	35.0052	-1.89211	47.0052	-1.95856	59.0052	-2.13776
0.00519	-1.47906	12.0052	-2.06974	23.0052	-1.34206	35.0052	-1.89135	47.0052	-1.95942	59.0052	-2.13741
0.00522	-1.48179	12.0052	-2.06874	23.0052	-1.34202	35.0052	-1.8913	47.0052	-1.95965	59.0052	-2.13908
0.00525	-1.48736	12.0053	-2.06614	23.0053	-1.3413	35.0052	-1.89176	47.0052	-1.95887	59.0052	-2.14321
0.00528	-1.49387	12.0053	-2.0623	23.0053	-1.3401	35.0053	-1.89442	47.0053	-1.95612	59.0053	-2.14799
0.00531	-1.49926	12.0053	-2.05828	23.0053	-1.33996	35.0053	-1.89561	47.0053	-1.95138	59.0053	-2.15122
0.00533	-1.5036	12.0053	-2.05501	23.0053	-1.34023	35.0053	-1.89452	47.0053	-1.94673	59.0053	-2.15277
0.00536	-1.50678	12.0054	-2.0526	23.0054	-1.34048	35.0054	-1.8911	47.0054	-1.94305	59.0054	-2.15479
0.00539	-1.50691	12.0054	-2.05178	23.0054	-1.34047	35.0054	-1.88546	47.0054	-1.94095	59.0054	-2.15837
0.00542	-1.50622	12.0054	-2.05182	23.0054	-1.34051	35.0054	-1.87956	47.0054	-1.94089	59.0054	-2.16105
0.00544	-1.50399	12.0054	-2.05178	23.0054	-1.34068	35.0054	-1.87396	47.0054	-1.94111	59.0054	-2.16194
0.00547	-1.50047	12.0055	-2.05097	23.0055	-1.34075	35.0055	-1.86939	47.0055	-1.94138	59.0055	-2.16188
0.0055	-1.4964	12.0055	-2.04878	23.0055	-1.34047	35.0055	-1.86489	47.0055	-1.9427	59.0055	-2.16144
0.00553	-1.49256	12.0055	-2.04602	23.0055	-1.3393	35.0055	-1.86098	47.0055	-1.94362	59.0055	-2.15942
0.00556	-1.48953	12.0056	-2.0434	23.0056	-1.338	35.0056	-1.85936	47.0056	-1.94366	59.0056	-2.15549
0.00558	-1.48632	12.0056	-2.04172	23.0056	-1.33807	35.0056	-1.8592	47.0056	-1.94391	59.0056	-2.1495
0.00561	-1.4823	12.0056	-2.04159	23.0056	-1.33794	35.0056	-1.85914	47.0056	-1.94414	59.0056	-2.14271
0.00564	-1.47788	12.0056	-2.04182	23.0056	-1.33792	35.0056	-1.85913	47.0056	-1.94432	59.0056	-2.13883
0.00567	-1.47334	12.0057	-2.04185	23.0057	-1.33685	35.0057	-1.86087	47.0057	-1.94464	59.0057	-2.13898
0.00569	-1.46841	12.0057	-2.04142	23.0057	-1.3351	35.0057	-1.86588	47.0057	-1.94568	59.0057	-2.13952
0.00572	-1.46309	12.0057	-2.03916	23.0057	-1.33452	35.0057	-1.86814	47.0057	-1.94759	59.0057	-2.13974
0.00575	-1.45775	12.0058	-2.03526	23.0057	-1.33411	35.0057	-1.8667	47.0057	-1.94985	59.0057	-2.13935
0.00578	-1.45221	12.0058	-2.03289	23.0058	-1.33385	35.0058	-1.86408	47.0058	-1.95071	59.0058	-2.13736
0.00581	-1.44629	12.0058	-2.03348	23.0058	-1.33305	35.0058	-1.86126	47.0058	-1.95034	59.0058	-2.13588
0.00583	-1.44158	12.0058	-2.03536	23.0058	-1.33273	35.0058	-1.86074	47.0058	-1.94967	59.0058	-2.13652
0.00586	-1.43922	12.0059	-2.03909	23.0059	-1.33267	35.0059	-1.86056	47.0059	-1.94827	59.0059	-2.13715
0.00589	-1.43752	12.0059	-2.04102	23.0059	-1.33351	35.0059	-1.85876	47.0059	-1.94682	59.0059	-2.13818
0.00592	-1.43464	12.0059	-2.04063	23.0059	-1.33604	35.0059	-1.85415	47.0059	-1.94532	59.0059	-2.14026
0.00594	-1.42968	12.0059	-2.03942	23.0059	-1.33668	35.0059	-1.84895	47.0059	-1.94517	59.0059	-2.14082
0.00597	-1.42333	12.006	-2.03493	23.006	-1.33574	35.006	-1.84506	47.006	-1.94559	59.006	-2.13886
0.006	-1.4175	12.006	-2.02847	23.006	-1.33351	35.006	-1.84206	47.006	-1.94644	59.006	-2.13747
0.00603	-1.41396	12.006	-2.02356	23.006	-1.33068	35.006	-1.83872	47.006	-1.94732	59.006	-2.13694
0.00606	-1.4145	12.0061	-2.02008	23.0061	-1.3288	35.0061	-1.83785	47.0061	-1.94728	59.0061	-2.13657
0.00608	-1.41538	12.0061	-2.01767	23.0061	-1.32798	35.0061	-1.83875	47.0061	-1.94684	59.0061	-2.13599
0.00611	-1.4187	12.0061	-2.01734	23.0061	-1.32669	35.0061	-1.83961	47.0061	-1.94618	59.0061	-2.13621
0.00614	-1.42431	12.0061	-2.01755	23.0061	-1.32663	35.0061	-1.84062	47.0061	-1.94558	59.0061	-2.13648
0.00617	-1.43203	12.0062	-2.01764	23.0062	-1.32718	35.0062	-1.8421	47.0062	-1.9449	59.0062	-2.13714
0.00619	-1.43944	12.0062	-2.01902	23.0062	-1.32734	35.0062	-1.84328	47.0062	-1.9446	59.0062	-2.13762
0.00622	-1.44667	12.0062	-2.02718	23.0062	-1.3265	35.0062	-1.84441	47.0062	-1.94414	59.0062	-2.13752
0.00625	-1.45545	12.0062	-2.03719	23.0063	-1.32452	35.0063	-1.8455	47.0063	-1.94261	59.0063	-2.1377
0.00628	-1.4644	12.0063	-2.04181	23.0063	-1.32322	35.0063	-1.84586	47.0063	-1.94236	59.0063	-2.13824
0.00631	-1.47133	12.0063	-2.04446	23.0063	-1.32315	35.0063	-1.84825	47.0063	-1.94344	59.0063	-2.13848
0.00633	-1.47593	12.0063	-2.04708	23.0063	-1.32313	35.0063	-1.84901	47.0063	-1.94483	59.0063	-2.13585
0.00636	-1.48039	12.0064	-2.04945	23.0064	-1.32314	35.0064	-1.84751	47.0064	-1.94538	59.0064	-2.12958
0.00639	-1.48624	12.0064	-2.05097	23.0064	-1.32341	35.0064	-1.84474	47.0064	-1.94539	59.0064	-2.12379
0.00642	-1.49291	12.0064	-2.05152	23.0064	-1.32422	35.0064	-1.84195	47.0064	-1.94484	59.0064	-2.12169
0.00644	-1.5001	12.0064	-2.05135	23.0064	-1.32532	35.0064	-1.84184	47.0064	-1.94357	59.0064	-2.12226
0.00647	-1.50585	12.0065	-2.05148	23.0065	-1.3255	35.0065	-1.84256	47.0065	-1.94261	59.0065	-2.12249
0.0065	-1.50614	12.0065	-2.05163	23.0065	-1.32578	35.0065	-1.84915	47.0065	-1.94228	59.0065	-2.12283
0.00653	-1.50494	12.0065	-2.05178	23.0065	-1.32572	35.0065	-1.85952	47.0065	-1.94216	59.0065	-2.12317
0.00656	-1.50136	12.0066	-2.05168	23.0066	-1.32556	35.0066	-1.86385	47.0066	-1.94089	59.0066	-2.1243
0.00658	-1.49712	12.0066	-2.05074	23.0066	-1.32409	35.0066	-1.86233	47.0066	-1.9382	59.0066	-2.12702
0.00661	-1.49409	12.0066	-2.04969	23.0066	-1.32211	35.0066	-1.86143	47.0066	-1.93578	59.0066	-2.129
0.00664	-1.49221	12.0066	-2.04995	23.0066	-1.3212	35.0066	-1.85818	47.0066	-1.93334	59.0066	-2.13014
0.00667	-1.49098	12.0067	-2.05144	23.0067	-1.32089	35.0067	-1.85487	47.0067	-1.9303	59.0067	-2.13081
0.00669	-1.48938	12.0067	-2.05482	23.0067	-1.32075	35.0067	-1.85176	47.0067	-1.92794	59.0067	-2.13065
0.00672	-1.48475	12.0067	-2.05724	23.0067	-1.32074	35.0067	-1.8478	47.0067	-1.92786	59.0067	-2.12786
0.00675	-1.4783	12.0068	-2.0577	23.0068	-1.32097	35.0067	-1.84602	47.0067	-1.92836	59.0067	-2.12267
0.00678	-1.47051	12.0068	-2.05741	23.0068	-1.3218	35.0068	-1.84673	47.0068	-1.92898	59.0068	-2.12062
0.00681	-1.46198	12.0068	-2.05626	23.0068	-1.32212	35.0068	-1.84651	47.0068	-1.93017	59.0068	-2.12149
0.00683	-1.45451	12.0068	-2.055	23.0068	-1.32182	35.0068	-1.84668	47.0068	-1.93288	59.0068	-2.12324
0.00686	-1.4491	12.0069	-2.0553	23.0069	-1.32089	35.0069	-1.84828	47.0069	-1.9355	59.0069	-2.12661
0.00689	-1.44614	12.0069	-2.05717	23.0069	-1.31966	35.0069	-1.85226	47.0069	-1.937	59.0069	-2.1287
0.00692	-1.44503	12.0069	-2.05951	23.0069	-1.31922	35.0069	-1.85604	47.0069	-1.93804	59.0069	-2.12956
0.00694	-1.44315	12.0069	-2.059	23.0069	-1.31907	35.0069	-1.85951	47.0069	-1.93888	59.0069	-2.12941
0.00697	-1.43974	12.007	-2.05861	23.007	-1.31916	35.007	-1.86256	47.007	-1.93916	59.007	-2.12906
0.007	-1.435	12.007	-2.05626	23.007	-1.31925	35.007	-1.86495	47.007	-1.941	59.007	-2.12889
0.00703	-1.4286	12.007	-2.05214	23.007	-1.32083	35.007	-1.86797	47.007	-1.94386	59.007	-2.13029
0.00706	-1.42085	12.0071	-2.0476	23.0071	-1.32539	35.0071	-1.86983	47.0071	-1.94646	59.0071	-2.13321
0.00708	-1.4127	12.0071	-2.04369	23.0071	-1.32889	35.0071	-1.86931	47.0071	-1.94753	59.0071	-2.13586
0.00711	-1.40608	12.0071	-2.04014	23.0071	-1.32962	35.0071	-1.86703	47.0071	-1.947	59.0071	-2.1372
0.00714	-1.40443	12.0071	-2.03739	23.0071	-1.32939	35.0071	-1.86001	47.0071	-1.94615	59.0071	-2.13769
0.00717	-1.4052	12.0072	-2.03598	23.0072	-1.32892	35.0072	-1.85331	47.0072	-1.94291	59.0072	-2.13756
0.00719	-1.40491	12.0072	-2.03534	23.0072	-1.32736	35.0072	-1.84983	47.0072	-1.93761	59.0072	-2.13724
0.00722	-1.40452	12.0072	-2.03408	23.0072	-1.3248	35.0072	-1.84867	47.0072	-1.93281	59.0072	-2.13661
0.00725	-1.40432	12.0073	-2.03196	23.0072	-1.32165	35.0072	-1.84724	47.0072	-1.93032	59.0072	-2.13626
0.00728	-1.40463	12.0073	-2.03094	23.0073	-1.31728	35.0073	-1.8463	47.0073	-1.9295	59.0073	-2.13634
0.00731	-1.40466	12.0073	-2.03132	23.0073	-1.31254	35.0073	-1.84649	47.0073	-1.92965	59.0073	-2.13744
0.00733	-1.40478	12.0073	-2.03188	23.0073	-1.31012	35.0073	-1.84865	47.0073	-1.9294	59.0073	-2.13816
0.00736	-1.40541	12.0074	-2.03352	23.0074	-1.31062	35.0074	-1.85302	47.0074	-1.92937	59.0074	-2.13765
0.00739	-1.40826	12.0074	-2.03497	23.0074	-1.31103	35.0074	-1.85658	47.0074	-1.92813	59.0074	-2.13652
0.00742	-1.41206	12.0074	-2.03606	23.0074	-1.31148	35.0074	-1.85772	47.0074	-1.92691	59.0074	-2.13484
0.00744	-1.41449	12.0074	-2.0389	23.0074	-1.31145	35.0074	-1.85714	47.0074	-1.92722	59.0074	-2.13266
0.00747	-1.41505	12.0075	-2.04406	23.0075	-1.31158	35.0075	-1.85527	47.0075	-1.92811	59.0075	-2.12836
0.0075	-1.41471	12.0075	-2.04896	23.0075	-1.31295	35.0075	-1.85139	47.0075	-1.92906	59.0075	-2.12278
0.00753	-1.41358	12.0075	-2.05158	23.0075	-1.31555	35.0075	-1.84876	47.0075	-1.92887	59.0075	-2.11686
0.00756	-1.41135	12.0076	-2.0531	23.0076	-1.31761	35.0076	-1.84788	47.0076	-1.92893	59.0076	-2.11291
0.00758	-1.40886	12.0076	-2.05451	23.0076	-1.31843	35.0076	-1.8463	47.0076	-1.92932	59.0076	-2.11269
0.00761	-1.40565	12.0076	-2.05536	23.0076	-1.31849	35.0076	-1.84378	47.0076	-1.92999	59.0076	-2.11315
0.00764	-1.40196	12.0076	-2.05532	23.0076	-1.31878	35.0076	-1.84277	47.0076	-1.9304	59.0076	-2.11611
0.00767	-1.39823	12.0077	-2.05553	23.0077	-1.31892	35.0077	-1.84319	47.0077	-1.93049	59.0077	-2.12052
0.00769	-1.39458	12.0077	-2.05559	23.0077	-1.32015	35.0077	-1.84374	47.0077	-1.92984	59.0077	-2.12123
0.00772	-1.39334	12.0077	-2.0572	23.0077	-1.32063	35.0077	-1.8463	47.0077	-1.92966	59.0077	-2.12026
0.00775	-1.39408	12.0077	-2.05986	23.0078	-1.32016	35.0078	-1.84732	47.0078	-1.93018	59.0078	-2.118
0.00778	-1.39585	12.0078	-2.06168	23.0078	-1.31886	35.0078	-1.84637	47.0078	-1.93029	59.0078	-2.11502
0.00781	-1.3993	12.0078	-2.06329	23.0078	-1.31767	35.0078	-1.84514	47.0078	-1.9305	59.0078	-2.1127
0.00783	-1.40244	12.0078	-2.06344	23.0078	-1.31735	35.0078	-1.84502	47.0078	-1.93065	59.0078	-2.11284
0.00786	-1.40461	12.0079	-2.06293	23.0079	-1.31724	35.0079	-1.84604	47.0079	-1.93142	59.0079	-2.11472
0.00789	-1.40666	12.0079	-2.0628	23.0079	-1.31666	35.0079	-1.84834	47.0079	-1.9315	59.0079	-2.11698
0.00792	-1.41106	12.0079	-2.06325	23.0079	-1.31586	35.0079	-1.85085	47.0079	-1.93042	59.0079	-2.11694
0.00794	-1.42166	12.0079	-2.06442	23.0079	-1.31499	35.0079	-1.85446	47.0079	-1.92775	59.0079	-2.11671
0.00797	-1.43851	12.008	-2.0668	23.008	-1.31414	35.008	-1.8586	47.008	-1.92494	59.008	-2.11618
0.008	-1.45748	12.008	-2.07002	23.008	-1.31404	35.008	-1.86013	47.008	-1.92291	59.008	-2.11541
0.00803	-1.47523	12.008	-2.07066	23.008	-1.31423	35.008	-1.85951	47.008	-1.92158	59.008	-2.11569
0.00806	-1.48855	12.0081	-2.06978	23.0081	-1.31552	35.0081	-1.85872	47.0081	-1.92037	59.0081	-2.11572
0.00808	-1.49742	12.0081	-2.06822	23.0081	-1.31795	35.0081	-1.85584	47.0081	-1.92028	59.0081	-2.11762
0.00811	-1.50711	12.0081	-2.06658	23.0081	-1.31928	35.0081	-1.85392	47.0081	-1.92087	59.0081	-2.1201
0.00814	-1.51769	12.0081	-2.06669	23.0081	-1.31892	35.0081	-1.85419	47.0081	-1.92187	59.0081	-2.11978
0.00817	-1.52537	12.0082	-2.06765	23.0082	-1.31876	35.0082	-1.85403	47.0082	-1.92292	59.0082	-2.11916
0.00819	-1.52829	12.0082	-2.06928	23.0082	-1.31851	35.0082	-1.8531	47.0082	-1.92464	59.0082	-2.11885
0.00822	-1.52726	12.0082	-2.07012	23.0082	-1.31866	35.0082	-1.8506	47.0082	-1.92631	59.0082	-2.1198
0.00825	-1.52591	12.0083	-2.07078	23.0083	-1.31863	35.0082	-1.84902	47.0082	-1.92815	59.0082	-2.12002
0.00828	-1.5209	12.0083	-2.07108	23.0083	-1.31819	35.0083	-1.8485	47.0083	-1.92911	59.0083	-2.11655
0.00831	-1.51385	12.0083	-2.07272	23.0083	-1.3168	35.0083	-1.84811	47.0083	-1.92855	59.0083	-2.10948
0.00833	-1.50624	12.0083	-2.075	23.0083	-1.31502	35.0083	-1.84647	47.0083	-1.92678	59.0083	-2.10205
0.00836	-1.49864	12.0084	-2.07603	23.0084	-1.31266	35.0084	-1.84463	47.0084	-1.92362	59.0084	-2.09507
0.00839	-1.49053	12.0084	-2.07597	23.0084	-1.31151	35.0084	-1.84473	47.0084	-1.92128	59.0084	-2.09108
0.00842	-1.4811	12.0084	-2.07594	23.0084	-1.3119	35.0084	-1.84608	47.0084	-1.91947	59.0084	-2.09134
0.00844	-1.46972	12.0084	-2.07506	23.0084	-1.3118	35.0084	-1.84673	47.0084	-1.9172	59.0084	-2.09192
0.00847	-1.45686	12.0085	-2.07239	23.0085	-1.27002	35.0085	-1.84623	47.0085	-1.91399	59.0085	-2.09271
0.0085	-1.44584	12.0085	-2.06896	23.0085	-1.00524	35.0085	-1.84628	47.0085	-1.91193	59.0085	-2.0925
0.00853	-1.43892	12.0085	-2.06562	23.0085	-0.55025	35.0085	-1.849	47.0085	-1.9125	59.0085	-2.0927
0.00856	-1.43452	12.0086	-2.06306	23.0086	-0.51531	35.0086	-1.85122	47.0086	-1.91368	59.0086	-2.09442
0.00858	-1.43132	12.0086	-2.06243	23.0086	-0.65835	35.0086	-1.85013	47.0086	-1.91707	59.0086	-2.10118
0.00861	-1.42887	12.0086	-2.06222	23.0086	-0.91982	35.0086	-1.84925	47.0086	-1.91979	59.0086	-2.11131
0.00864	-1.42628	12.0086	-2.06192	23.0086	-1.0882	35.0086	-1.84825	47.0086	-1.91952	59.0086	-2.1191
0.00867	-1.42344	12.0087	-2.06174	23.0087	-1.13103	35.0087	-1.84792	47.0087	-1.9193	59.0087	-2.12184
0.00869	-1.42112	12.0087	-2.06162	23.0087	-1.14531	35.0087	-1.8476	47.0087	-1.91906	59.0087	-2.12209
0.00872	-1.41862	12.0087	-2.06152	23.0087	-1.14269	35.0087	-1.84697	47.0087	-1.91898	59.0087	-2.12217
0.00875	-1.41616	12.0087	-2.06124	23.0087	-1.13785	35.0087	-1.84638	47.0087	-1.91856	59.0087	-2.12335
0.00878	-1.41553	12.0088	-2.06092	23.0088	-1.11629	35.0088	-1.84432	47.0088	-1.91768	59.0088	-2.12452
0.00881	-1.41592	12.0088	-2.0607	23.0088	-1.09997	35.0088	-1.83965	47.0088	-1.91721	59.0088	-2.12416
0.00883	-1.41749	12.0088	-2.0594	23.0088	-1.0917	35.0088	-1.83483	47.0088	-1.91706	59.0088	-2.12296
0.00886	-1.42177	12.0089	-2.05638	23.0089	-1.08895	35.0089	-1.83206	47.0089	-1.91694	59.0089	-2.12198
0.00889	-1.42822	12.0089	-2.05533	23.0089	-1.07523	35.0089	-1.83114	47.0089	-1.91565	59.0089	-2.12258
0.00892	-1.43759	12.0089	-2.05632	23.0089	-1.0448	35.0089	-1.83075	47.0089	-1.913	59.0089	-2.12395
0.00894	-1.44749	12.0089	-2.05804	23.0089	-1.03785	35.0089	-1.83093	47.0089	-1.90924	59.0089	-2.12442
0.00897	-1.45356	12.009	-2.05928	23.009	-1.05065	35.009	-1.83201	47.009	-1.90495	59.009	-2.12374
0.009	-1.45637	12.009	-2.05886	23.009	-1.0935	35.009	-1.83386	47.009	-1.90272	59.009	-2.12232
0.00903	-1.4562	12.009	-2.05849	23.009	-1.14752	35.009	-1.83586	47.009	-1.90214	59.009	-2.12028
0.00906	-1.45552	12.0091	-2.05823	23.0091	-1.18491	35.0091	-1.83794	47.0091	-1.90194	59.0091	-2.11884
0.00908	-1.45278	12.0091	-2.05837	23.0091	-1.20658	35.0091	-1.8378	47.0091	-1.90119	59.0091	-2.11713
0.00911	-1.4487	12.0091	-2.05833	23.0091	-1.2097	35.0091	-1.83673	47.0091	-1.90112	59.0091	-2.11362
0.00914	-1.44554	12.0091	-2.0572	23.0091	-1.20786	35.0091	-1.83272	47.0091	-1.90078	59.0091	-2.11058
0.00917	-1.44319	12.0092	-2.05528	23.0092	-1.20829	35.0092	-1.82872	47.0092	-1.90064	59.0092	-2.10962
0.00919	-1.43871	12.0092	-2.05368	23.0092	-1.21668	35.0092	-1.82739	47.0092	-1.89828	59.0092	-2.10965
0.00922	-1.43236	12.0092	-2.05272	23.0092	-1.22992	35.0092	-1.82694	47.0092	-1.89527	59.0092	-2.10974
0.00925	-1.42727	12.0092	-2.05237	23.0093	-1.23324	35.0093	-1.82711	47.0093	-1.8949	59.0093	-2.10978
0.00928	-1.4244	12.0093	-2.05251	23.0093	-1.23126	35.0093	-1.82802	47.0093	-1.89542	59.0093	-2.10936
0.00931	-1.42282	12.0093	-2.05265	23.0093	-1.22945	35.0093	-1.83043	47.0093	-1.89885	59.0093	-2.10628
0.00933	-1.42133	12.0093	-2.05274	23.0093	-1.22248	35.0093	-1.83192	47.0093	-1.90441	59.0093	-2.09952
0.00936	-1.4192	12.0094	-2.05256	23.0094	-1.21249	35.0094	-1.83147	47.0094	-1.90686	59.0094	-2.09466
0.00939	-1.41642	12.0094	-2.05085	23.0094	-1.20567	35.0094	-1.83126	47.0094	-1.90604	59.0094	-2.09546
0.00942	-1.41558	12.0094	-2.04752	23.0094	-1.20128	35.0094	-1.83052	47.0094	-1.90447	59.0094	-2.09594
0.00944	-1.4163	12.0094	-2.04382	23.0094	-1.1923	35.0094	-1.83007	47.0094	-1.90058	59.0094	-2.09637
0.00947	-1.41858	12.0095	-2.04122	23.0095	-1.18958	35.0095	-1.83017	47.0095	-1.89795	59.0095	-2.09498
0.0095	-1.42224	12.0095	-2.04003	23.0095	-1.19244	35.0095	-1.83185	47.0095	-1.89671	59.0095	-2.09108
0.00953	-1.42214	12.0095	-2.04007	23.0095	-1.20388	35.0095	-1.83263	47.0095	-1.896	59.0095	-2.08724
0.00956	-1.38136	12.0096	-2.04074	23.0096	-1.2178	35.0096	-1.83173	47.0096	-1.89488	59.0096	-2.08772
0.00958	-1.05471	12.0096	-2.04171	23.0096	-1.22252	35.0096	-1.82962	47.0096	-1.89325	59.0096	-2.08863
0.00961	-0.52856	12.0096	-2.04334	23.0096	-1.22673	35.0096	-1.82747	47.0096	-1.89205	59.0096	-2.09152
0.00964	-0.45365	12.0096	-2.04662	23.0096	-1.22858	35.0096	-1.82583	47.0096	-1.89133	59.0096	-2.09375
0.00967	-0.5889	12.0097	-2.05014	23.0097	-1.22756	35.0097	-1.8234	47.0097	-1.89004	59.0097	-2.09476
0.00969	-0.99768	12.0097	-2.05261	23.0097	-1.22522	35.0097	-1.82171	47.0097	-1.88826	59.0097	-2.09575
0.00972	-1.40916	12.0097	-2.05364	23.0097	-1.22224	35.0097	-1.82115	47.0097	-1.887	59.0097	-2.0968
0.00975	-1.5374	12.0098	-2.05478	23.0098	-1.22144	35.0097	-1.82128	47.0097	-1.88731	59.0097	-2.09743
0.00978	-1.56935	12.0098	-2.05522	23.0098	-1.22117	35.0098	-1.8221	47.0098	-1.88844	59.0098	-2.09768
0.00981	-1.57034	12.0098	-2.05506	23.0098	-1.21749	35.0098	-1.82499	47.0098	-1.8909	59.0098	-2.09794
0.00983	-1.56788	12.0098	-2.05516	23.0098	-1.21062	35.0098	-1.82798	47.0098	-1.89104	59.0098	-2.0976
0.00986	-1.56082	12.0099	-2.05704	23.0099	-1.20633	35.0099	-1.82992	47.0099	-1.89029	59.0099	-2.09513
0.00989	-1.5495	12.0099	-2.06052	23.0099	-1.20173	35.0099	-1.83353	47.0099	-1.89009	59.0099	-2.091
0.00992	-1.53697	12.0099	-2.06128	23.0099	-1.19378	35.0099	-1.83848	47.0099	-1.89068	59.0099	-2.08788
0.00994	-1.52519	12.0099	-2.0605	23.0099	-1.18779	35.0099	-1.84234	47.0099	-1.89276	59.0099	-2.08587
0.00997	-1.51554	12.01	-2.05844	23.01	-1.18087	35.01	-1.84595	47.01	-1.89449	59.01	-2.08483
0.01	-1.50704	12.01	-2.05391	23.01	-1.16688	35.01	-1.84804	47.01	-1.89507	59.01	-2.08493
0.01003	-1.49767	12.01	-2.04896	23.01	-1.1558	35.01	-1.8474	47.01	-1.89763	59.01	-2.08468
0.01006	-1.48728	12.0101	-2.0455	23.0101	-1.15126	35.0101	-1.84712	47.0101	-1.90201	59.0101	-2.0841
0.01008	-1.47663	12.0101	-2.04434	23.0101	-1.14187	35.0101	-1.8468	47.0101	-1.90458	59.0101	-2.08299
0.01011	-1.4667	12.0101	-2.04486	23.0101	-1.13127	35.0101	-1.84709	47.0101	-1.90543	59.0101	-2.08309
0.01014	-1.45728	12.0101	-2.0465	23.0101	-1.13306	35.0101	-1.84708	47.0101	-1.90666	59.0101	-2.08375
0.01017	-1.4472	12.0102	-2.04899	23.0102	-1.13449	35.0102	-1.84664	47.0102	-1.90676	59.0102	-2.08496
0.01019	-1.43621	12.0102	-2.05033	23.0102	-1.1419	35.0102	-1.84432	47.0102	-1.90604	59.0102	-2.0866
0.01022	-1.42564	12.0102	-2.05145	23.0102	-1.15003	35.0102	-1.84094	47.0102	-1.90406	59.0102	-2.08993
0.01025	-1.4179	12.0102	-2.05265	23.0102	-1.14972	35.0102	-1.83714	47.0102	-1.90277	59.0102	-2.09146
0.01028	-1.4132	12.0103	-2.05438	23.0103	-1.14948	35.0103	-1.83297	47.0103	-1.90285	59.0103	-2.0905
0.01031	-1.40971	12.0103	-2.05586	23.0103	-1.14929	35.0103	-1.8298	47.0103	-1.90287	59.0103	-2.08759
0.01033	-1.40658	12.0103	-2.05563	23.0103	-1.14915	35.0103	-1.82702	47.0103	-1.9029	59.0103	-2.085
0.01036	-1.40382	12.0104	-2.05487	23.0104	-1.14891	35.0104	-1.82416	47.0104	-1.90227	59.0104	-2.08595
0.01039	-1.40262	12.0104	-2.05226	23.0104	-1.14879	35.0104	-1.82131	47.0104	-1.90033	59.0104	-2.08769
0.01042	-1.40308	12.0104	-2.04932	23.0104	-1.15289	35.0104	-1.81829	47.0104	-1.89934	59.0104	-2.08969
0.01044	-1.40363	12.0104	-2.04704	23.0104	-1.16108	35.0104	-1.81609	47.0104	-1.89971	59.0104	-2.0891
0.01047	-1.40569	12.0105	-2.0454	23.0105	-1.1717	35.0105	-1.81511	47.0105	-1.89961	59.0105	-2.08891
0.0105	-1.40756	12.0105	-2.04507	23.0105	-1.17714	35.0105	-1.81468	47.0105	-1.89964	59.0105	-2.0884
0.01053	-1.40773	12.0105	-2.04514	23.0105	-1.17465	35.0105	-1.81453	47.0105	-1.89962	59.0105	-2.0885
0.01056	-1.40745	12.0106	-2.04534	23.0106	-1.17334	35.0106	-1.81363	47.0106	-1.9009	59.0106	-2.08874
0.01058	-1.40742	12.0106	-2.04542	23.0106	-1.17275	35.0106	-1.81076	47.0106	-1.90273	59.0106	-2.09148
0.01061	-1.40794	12.0106	-2.0451	23.0106	-1.17358	35.0106	-1.8063	47.0106	-1.90388	59.0106	-2.09783
0.01064	-1.40934	12.0106	-2.04502	23.0106	-1.17366	35.0106	-1.80226	47.0106	-1.90456	59.0106	-2.10468
0.01067	-1.4102	12.0107	-2.04548	23.0107	-1.16786	35.0107	-1.79982	47.0107	-1.90478	59.0107	-2.10976
0.01069	-1.40988	12.0107	-2.04704	23.0107	-1.16006	35.0107	-1.79832	47.0107	-1.90565	59.0107	-2.11322
0.01072	-1.41006	12.0107	-2.05025	23.0107	-1.15808	35.0107	-1.79838	47.0107	-1.90601	59.0107	-2.11468
0.01075	-1.41055	12.0107	-2.0549	23.0108	-1.15729	35.0108	-1.80026	47.0108	-1.905	59.0108	-2.11542
0.01078	-1.41267	12.0108	-2.05989	23.0108	-1.15574	35.0108	-1.80358	47.0108	-1.90274	59.0108	-2.11497
0.01081	-1.41632	12.0108	-2.06196	23.0108	-1.15504	35.0108	-1.80532	47.0108	-1.89848	59.0108	-2.11319
0.01083	-1.42052	12.0108	-2.06106	23.0108	-1.16095	35.0108	-1.80496	47.0108	-1.89546	59.0108	-2.10934
0.01086	-1.42392	12.0109	-2.05966	23.0109	-1.17528	35.0109	-1.8046	47.0109	-1.89464	59.0109	-2.10496
0.01089	-1.4249	12.0109	-2.05647	23.0109	-1.18896	35.0109	-1.80324	47.0109	-1.89438	59.0109	-2.10253
0.01092	-1.42436	12.0109	-2.05365	23.0109	-1.19837	35.0109	-1.8027	47.0109	-1.89305	59.0109	-2.10228
0.01094	-1.42312	12.0109	-2.0518	23.0109	-1.19964	35.0109	-1.80274	47.0109	-1.89292	59.0109	-2.10219
0.01097	-1.4211	12.011	-2.05044	23.011	-1.19708	35.011	-1.80258	47.011	-1.8945	59.011	-2.10018
0.011	-1.41864	12.011	-2.04775	23.011	-1.18882	35.011	-1.80237	47.011	-1.90042	59.011	-2.0983
0.01103	-1.41508	12.011	-2.04372	23.011	-1.18008	35.011	-1.8024	47.011	-1.90762	59.011	-2.099
0.01106	-1.41157	12.0111	-2.04014	23.0111	-1.18138	35.0111	-1.80279	47.0111	-1.91218	59.0111	-2.10009
0.01108	-1.41008	12.0111	-2.03696	23.0111	-1.19018	35.0111	-1.80395	47.0111	-1.91414	59.0111	-2.10271
0.01111	-1.41065	12.0111	-2.0336	23.0111	-1.20439	35.0111	-1.80632	47.0111	-1.91362	59.0111	-2.10269
0.01114	-1.41255	12.0111	-2.03018	23.0111	-1.20636	35.0111	-1.80938	47.0111	-1.91287	59.0111	-2.10125
0.01117	-1.41781	12.0112	-2.02776	23.0112	-1.20821	35.0112	-1.80981	47.0112	-1.91192	59.0112	-2.09722
0.01119	-1.42435	12.0112	-2.02696	23.0112	-1.21313	35.0112	-1.80899	47.0112	-1.91228	59.0112	-2.09324
0.01122	-1.43002	12.0112	-2.0256	23.0112	-1.21837	35.0112	-1.80796	47.0112	-1.91352	59.0112	-2.0898
0.01125	-1.43315	12.0113	-2.02356	23.0113	-1.21622	35.0112	-1.80802	47.0112	-1.91775	59.0112	-2.08535
0.01128	-1.43504	12.0113	-2.02124	23.0113	-1.20463	35.0113	-1.80873	47.0113	-1.92064	59.0113	-2.08449
0.01131	-1.43882	12.0113	-2.01976	23.0113	-1.18385	35.0113	-1.80898	47.0113	-1.92005	59.0113	-2.0858
0.01133	-1.44365	12.0113	-2.01922	23.0113	-1.17957	35.0113	-1.80733	47.0113	-1.91985	59.0113	-2.0877
0.01136	-1.44753	12.0114	-2.0194	23.0114	-1.18396	35.0114	-1.80581	47.0114	-1.91836	59.0114	-2.08862
0.01139	-1.45176	12.0114	-2.01892	23.0114	-1.184	35.0114	-1.80632	47.0114	-1.916	59.0114	-2.08892
0.01142	-1.45672	12.0114	-2.01854	23.0114	-1.18117	35.0114	-1.8071	47.0114	-1.91385	59.0114	-2.08865
0.01144	-1.45949	12.0114	-2.01624	23.0114	-1.17643	35.0114	-1.80883	47.0114	-1.91391	59.0114	-2.08932
0.01147	-1.45983	12.0115	-2.0123	23.0115	-1.17551	35.0115	-1.81011	47.0115	-1.91334	59.0115	-2.08946
0.0115	-1.45972	12.0115	-2.00838	23.0115	-1.17483	35.0115	-1.81231	47.0115	-1.91267	59.0115	-2.0921
0.01153	-1.45969	12.0115	-2.00586	23.0115	-1.17181	35.0115	-1.81641	47.0115	-1.91019	59.0115	-2.09504
0.01156	-1.45946	12.0116	-2.00348	23.0116	-1.15699	35.0116	-1.82004	47.0116	-1.90776	59.0116	-2.09538
0.01158	-1.45923	12.0116	-2.00328	23.0116	-1.12002	35.0116	-1.82266	47.0116	-1.90576	59.0116	-2.09498
0.01161	-1.45915	12.0116	-2.00428	23.0116	-1.06979	35.0116	-1.82636	47.0116	-1.90416	59.0116	-2.09412
0.01164	-1.45858	12.0116	-2.0071	23.0116	-1.02172	35.0116	-1.82976	47.0116	-1.90298	59.0116	-2.09398
0.01167	-1.45789	12.0117	-2.00998	23.0117	-0.98333	35.0117	-1.8308	47.0117	-1.90064	59.0117	-2.09447
0.01169	-1.4569	12.0117	-2.01067	23.0117	-1.00232	35.0117	-1.83037	47.0117	-1.89725	59.0117	-2.09653
0.01172	-1.45378	12.0117	-2.01026	23.0117	-1.02685	35.0117	-1.83	47.0117	-1.89486	59.0117	-2.09797
0.01175	-1.44818	12.0117	-2.0101	23.0117	-1.06054	35.0117	-1.82825	47.0117	-1.89304	59.0117	-2.09736
0.01178	-1.44156	12.0118	-2.0101	23.0118	-1.07612	35.0118	-1.82482	47.0118	-1.8904	59.0118	-2.09694
0.01181	-1.43542	12.0118	-2.01157	23.0118	-1.08131	35.0118	-1.82158	47.0118	-1.88717	59.0118	-2.09667
0.01183	-1.43074	12.0118	-2.01648	23.0118	-1.08226	35.0118	-1.82019	47.0118	-1.88402	59.0118	-2.09693
0.01186	-1.42848	12.0119	-2.02351	23.0119	-1.07265	35.0119	-1.81972	47.0119	-1.88149	59.0119	-2.09693
0.01189	-1.42824	12.0119	-2.02928	23.0119	-1.05306	35.0119	-1.81905	47.0119	-1.87976	59.0119	-2.09614
0.01192	-1.42842	12.0119	-2.03031	23.0119	-1.04672	35.0119	-1.81885	47.0119	-1.87964	59.0119	-2.09394
0.01194	-1.42893	12.0119	-2.02919	23.0119	-1.05158	35.0119	-1.81942	47.0119	-1.87972	59.0119	-2.09147
0.01197	-1.43069	12.012	-2.02581	23.012	-1.06392	35.012	-1.82127	47.012	-1.88003	59.012	-2.08799
0.012	-1.43373	12.012	-2.02078	23.012	-1.07196	35.012	-1.82499	47.012	-1.88023	59.012	-2.08532
0.01203	-1.4378	12.012	-2.01746	23.012	-1.07034	35.012	-1.8309	47.012	-1.88096	59.012	-2.08492
0.01206	-1.4441	12.0121	-2.01654	23.0121	-1.06968	35.0121	-1.83694	47.0121	-1.88252	59.0121	-2.08479
0.01208	-1.44966	12.0121	-2.01694	23.0121	-1.06789	35.0121	-1.84107	47.0121	-1.88678	59.0121	-2.08401
0.01211	-1.45087	12.0121	-2.0184	23.0121	-1.06707	35.0121	-1.84417	47.0121	-1.89349	59.0121	-2.08213
0.01214	-1.45021	12.0121	-2.0217	23.0121	-1.06677	35.0121	-1.84633	47.0121	-1.89955	59.0121	-2.07982
0.01217	-1.44892	12.0122	-2.02492	23.0122	-1.0664	35.0122	-1.8461	47.0122	-1.90194	59.0122	-2.0781
0.01219	-1.44646	12.0122	-2.02609	23.0122	-1.0589	35.0122	-1.84546	47.0122	-1.9014	59.0122	-2.07741
0.01222	-1.44472	12.0122	-2.02551	23.0122	-1.05014	35.0122	-1.84417	47.0122	-1.90123	59.0122	-2.07758
0.01225	-1.44388	12.0122	-2.02514	23.0123	-1.05188	35.0123	-1.84331	47.0123	-1.90018	59.0123	-2.07956
0.01228	-1.44299	12.0123	-2.0239	23.0123	-1.05954	35.0123	-1.84245	47.0123	-1.90009	59.0123	-2.08186
0.01231	-1.44199	12.0123	-2.02184	23.0123	-1.07668	35.0123	-1.84108	47.0123	-1.90096	59.0123	-2.08125
0.01233	-1.44172	12.0123	-2.02019	23.0123	-1.08817	35.0123	-1.83893	47.0123	-1.90214	59.0123	-2.0798
0.01236	-1.44192	12.0124	-2.02038	23.0124	-1.092	35.0124	-1.8345	47.0124	-1.90198	59.0124	-2.07838
0.01239	-1.4419	12.0124	-2.02076	23.0124	-1.09557	35.0124	-1.82917	47.0124	-1.90142	59.0124	-2.07901
0.01242	-1.44199	12.0124	-2.02152	23.0124	-1.10015	35.0124	-1.82624	47.0124	-1.90012	59.0124	-2.07922
0.01244	-1.44241	12.0124	-2.02214	23.0124	-1.10106	35.0124	-1.82592	47.0124	-1.89844	59.0124	-2.07929
0.01247	-1.44358	12.0125	-2.02258	23.0125	-1.10123	35.0125	-1.82603	47.0125	-1.89647	59.0125	-2.07904
0.0125	-1.44441	12.0125	-2.02272	23.0125	-1.10159	35.0125	-1.82596	47.0125	-1.89486	59.0125	-2.07798
0.01253	-1.44472	12.0125	-2.0229	23.0125	-1.10316	35.0125	-1.82444	47.0125	-1.893	59.0125	-2.07777
0.01256	-1.44482	12.0126	-2.02418	23.0126	-1.10518	35.0126	-1.82022	47.0126	-1.89062	59.0126	-2.07942
0.01258	-1.44649	12.0126	-2.02573	23.0126	-1.1065	35.0126	-1.81493	47.0126	-1.88851	59.0126	-2.08266
0.01261	-1.44958	12.0126	-2.02548	23.0126	-1.10898	35.0126	-1.8103	47.0126	-1.88652	59.0126	-2.08716
0.01264	-1.45187	12.0126	-2.02506	23.0126	-1.11386	35.0126	-1.80717	47.0126	-1.88646	59.0126	-2.09212
0.01267	-1.45234	12.0127	-2.0243	23.0127	-1.11872	35.0127	-1.80542	47.0127	-1.88756	59.0127	-2.09444
0.01269	-1.45212	12.0127	-2.0235	23.0127	-1.12318	35.0127	-1.80232	47.0127	-1.88791	59.0127	-2.09494
0.01272	-1.4522	12.0127	-2.02113	23.0127	-1.13048	35.0127	-1.7994	47.0127	-1.88666	59.0127	-2.09483
0.01275	-1.45258	12.0128	-2.01743	23.0128	-1.13834	35.0127	-1.79818	47.0127	-1.88464	59.0127	-2.09485
0.01278	-1.45361	12.0128	-2.0137	23.0128	-1.14242	35.0128	-1.79731	47.0128	-1.88335	59.0128	-2.09376
0.01281	-1.45541	12.0128	-2.01124	23.0128	-1.1419	35.0128	-1.79494	47.0128	-1.88258	59.0128	-2.09038
0.01283	-1.45782	12.0128	-2.0097	23.0128	-1.13944	35.0128	-1.79267	47.0128	-1.8819	59.0128	-2.0843
0.01286	-1.45928	12.0129	-2.00854	23.0129	-1.13468	35.0129	-1.79142	47.0129	-1.88149	59.0129	-2.07685
0.01289	-1.45894	12.0129	-2.00809	23.0129	-1.13053	35.0129	-1.79101	47.0129	-1.88093	59.0129	-2.07313
0.01292	-1.45925	12.0129	-2.00816	23.0129	-1.12948	35.0129	-1.79042	47.0129	-1.87968	59.0129	-2.07309
0.01294	-1.45924	12.0129	-2.00813	23.0129	-1.13053	35.0129	-1.79034	47.0129	-1.87715	59.0129	-2.07312
0.01297	-1.46064	12.013	-2.00815	23.013	-1.13822	35.013	-1.79072	47.013	-1.87408	59.013	-2.07468
0.013	-1.46276	12.013	-2.00812	23.013	-1.14933	35.013	-1.79082	47.013	-1.87142	59.013	-2.07783
0.01303	-1.46432	12.013	-2.00759	23.013	-1.15984	35.013	-1.79016	47.013	-1.87025	59.013	-2.08115
0.01306	-1.46586	12.0131	-2.00713	23.0131	-1.16653	35.0131	-1.78998	47.0131	-1.87044	59.0131	-2.08449
0.01308	-1.46813	12.0131	-2.00706	23.0131	-1.16437	35.0131	-1.78997	47.0131	-1.8705	59.0131	-2.08915
0.01311	-1.47127	12.0131	-2.007	23.0131	-1.16307	35.0131	-1.78991	47.0131	-1.87078	59.0131	-2.09532
0.01314	-1.47463	12.0131	-2.00672	23.0131	-1.15998	35.0131	-1.78879	47.0131	-1.8708	59.0131	-2.09986
0.01317	-1.47755	12.0132	-2.00507	23.0132	-1.16053	35.0132	-1.7868	47.0132	-1.87053	59.0132	-2.10145
0.01319	-1.47844	12.0132	-2.00121	23.0132	-1.16206	35.0132	-1.78441	47.0132	-1.87013	59.0132	-2.10105
0.01322	-1.47785	12.0132	-1.99525	23.0132	-1.16672	35.0132	-1.78257	47.0132	-1.86968	59.0132	-2.09935
0.01325	-1.47636	12.0132	-1.98921	23.0132	-1.17194	35.0132	-1.78189	47.0132	-1.86799	59.0132	-2.09355
0.01328	-1.47314	12.0133	-1.98522	23.0133	-1.17178	35.0133	-1.78055	47.0133	-1.86577	59.0133	-2.08579
0.01331	-1.46982	12.0133	-1.98261	23.0133	-1.16977	35.0133	-1.77734	47.0133	-1.86562	59.0133	-2.08077
0.01333	-1.46742	12.0133	-1.98038	23.0133	-1.16414	35.0133	-1.77442	47.0133	-1.86611	59.0133	-2.07949
0.01336	-1.46548	12.0134	-1.98002	23.0134	-1.15671	35.0134	-1.7729	47.0134	-1.86634	59.0134	-2.07906
0.01339	-1.46427	12.0134	-1.98065	23.0134	-1.14971	35.0134	-1.77158	47.0134	-1.86614	59.0134	-2.07926
0.01342	-1.46412	12.0134	-1.9838	23.0134	-1.14476	35.0134	-1.76967	47.0134	-1.86474	59.0134	-2.07947
0.01344	-1.46407	12.0134	-1.98938	23.0134	-1.1431	35.0134	-1.76794	47.0134	-1.86204	59.0134	-2.0806
0.01347	-1.46391	12.0135	-1.99464	23.0135	-1.14229	35.0135	-1.76762	47.0135	-1.85999	59.0135	-2.08078
0.0135	-1.46285	12.0135	-1.99741	23.0135	-1.14269	35.0135	-1.76793	47.0135	-1.85879	59.0135	-2.07957
0.01353	-1.46071	12.0135	-1.99732	23.0135	-1.14357	35.0135	-1.76843	47.0135	-1.85884	59.0135	-2.07706
0.01356	-1.45767	12.0136	-1.99744	23.0136	-1.14387	35.0136	-1.76987	47.0136	-1.85948	59.0136	-2.07696
0.01358	-1.45571	12.0136	-1.99745	23.0136	-1.14347	35.0136	-1.77343	47.0136	-1.86329	59.0136	-2.0787
0.01361	-1.45623	12.0136	-1.99893	23.0136	-1.14344	35.0136	-1.77983	47.0136	-1.8658	59.0136	-2.07925
0.01364	-1.45742	12.0136	-2.002	23.0136	-1.14329	35.0136	-1.78472	47.0136	-1.86455	59.0136	-2.07683
0.01367	-1.45978	12.0137	-2.00482	23.0137	-1.1412	35.0137	-1.78473	47.0137	-1.86308	59.0137	-2.07229
0.01369	-1.4617	12.0137	-2.00661	23.0137	-1.13859	35.0137	-1.78409	47.0137	-1.86039	59.0137	-2.07103
0.01372	-1.46377	12.0137	-2.00746	23.0137	-1.13915	35.0137	-1.78201	47.0137	-1.8588	59.0137	-2.07221
0.01375	-1.46557	12.0137	-2.00798	23.0138	-1.13847	35.0138	-1.7785	47.0138	-1.85909	59.0138	-2.07354
0.01378	-1.46682	12.0138	-2.01054	23.0138	-1.13987	35.0138	-1.77408	47.0138	-1.86016	59.0138	-2.07362
0.01381	-1.46795	12.0138	-2.01524	23.0138	-1.13967	35.0138	-1.77059	47.0138	-1.86061	59.0138	-2.07194
0.01383	-1.46954	12.0138	-2.02027	23.0138	-1.14007	35.0138	-1.769	47.0138	-1.8599	59.0138	-2.06933
0.01386	-1.47045	12.0139	-2.02422	23.0139	-1.13627	35.0139	-1.76768	47.0139	-1.85899	59.0139	-2.06745
0.01389	-1.47042	12.0139	-2.02584	23.0139	-1.12996	35.0139	-1.76702	47.0139	-1.859	59.0139	-2.06667
0.01392	-1.47047	12.0139	-2.02547	23.0139	-1.12617	35.0139	-1.76745	47.0139	-1.85983	59.0139	-2.06642
0.01394	-1.47082	12.0139	-2.02422	23.0139	-1.12379	35.0139	-1.76874	47.0139	-1.86028	59.0139	-2.06784
0.01397	-1.47134	12.014	-2.02106	23.014	-1.12371	35.014	-1.77072	47.014	-1.85988	59.014	-2.06998
0.014	-1.4713	12.014	-2.01657	23.014	-1.12747	35.014	-1.77221	47.014	-1.8596	59.014	-2.07114
0.01403	-1.47081	12.014	-2.01154	23.014	-1.13285	35.014	-1.77249	47.014	-1.85962	59.014	-2.07096
0.01406	-1.46933	12.0141	-2.00782	23.0141	-1.1365	35.0141	-1.77209	47.0141	-1.86045	59.0141	-2.07127
0.01408	-1.46727	12.0141	-2.00673	23.0141	-1.13944	35.0141	-1.7711	47.0141	-1.86375	59.0141	-2.07132
0.01411	-1.46474	12.0141	-2.00734	23.0141	-1.14189	35.0141	-1.76969	47.0141	-1.86568	59.0141	-2.07256
0.01414	-1.46177	12.0141	-2.00818	23.0141	-1.14611	35.0141	-1.7674	47.0141	-1.86468	59.0141	-2.07455
0.01417	-1.45841	12.0142	-2.01072	23.0142	-1.15863	35.0142	-1.76486	47.0142	-1.86304	59.0142	-2.0758
0.01419	-1.45454	12.0142	-2.01408	23.0142	-1.17287	35.0142	-1.76474	47.0142	-1.86014	59.0142	-2.07558
0.01422	-1.45112	12.0142	-2.01742	23.0142	-1.17977	35.0142	-1.76533	47.0142	-1.858	59.0142	-2.07479
0.01425	-1.44819	12.0143	-2.02078	23.0143	-1.17934	35.0142	-1.76661	47.0142	-1.85655	59.0142	-2.07332
0.01428	-1.44501	12.0143	-2.02075	23.0143	-1.18009	35.0143	-1.76814	47.0143	-1.85663	59.0143	-2.07206
0.01431	-1.44184	12.0143	-2.01965	23.0143	-1.17884	35.0143	-1.77018	47.0143	-1.85764	59.0143	-2.0692
0.01433	-1.43988	12.0143	-2.01708	23.0143	-1.17736	35.0143	-1.77352	47.0143	-1.86108	59.0143	-2.06603
0.01436	-1.43916	12.0144	-2.01396	23.0144	-1.17015	35.0144	-1.7778	47.0144	-1.86472	59.0144	-2.06518
0.01439	-1.43892	12.0144	-2.01016	23.0144	-1.1615	35.0144	-1.7809	47.0144	-1.86654	59.0144	-2.06556
0.01442	-1.43772	12.0144	-2.00601	23.0144	-1.14726	35.0144	-1.78342	47.0144	-1.8663	59.0144	-2.06634
0.01444	-1.43505	12.0144	-2.00406	23.0144	-1.04913	35.0144	-1.78565	47.0144	-1.86544	59.0144	-2.06829
0.01447	-1.43212	12.0145	-2.00475	23.0145	-0.7075	35.0145	-1.7861	47.0145	-1.86271	59.0145	-2.07008
0.0145	-1.42989	12.0145	-2.0055	23.0145	-0.30212	35.0145	-1.78588	47.0145	-1.85916	59.0145	-2.07122
0.01453	-1.42925	12.0145	-2.00726	23.0145	-0.11164	35.0145	-1.78456	47.0145	-1.85639	59.0145	-2.07118
0.01456	-1.42964	12.0146	-2.00929	23.0146	-0.14893	35.0146	-1.7816	47.0146	-1.85434	59.0146	-2.06943
0.01458	-1.43088	12.0146	-2.01255	23.0146	-0.32658	35.0146	-1.77859	47.0146	-1.85136	59.0146	-2.06778
0.01461	-1.43373	12.0146	-2.01544	23.0146	-0.77179	35.0146	-1.77646	47.0146	-1.8481	59.0146	-2.06841
0.01464	-1.43673	12.0146	-2.01719	23.0146	-1.08748	35.0146	-1.77496	47.0146	-1.84541	59.0146	-2.06992
0.01467	-1.43963	12.0147	-2.01904	23.0147	-1.16894	35.0147	-1.7725	47.0147	-1.84304	59.0147	-2.07271
0.01469	-1.4435	12.0147	-2.01943	23.0147	-1.1827	35.0147	-1.76903	47.0147	-1.84313	59.0147	-2.07412
0.01472	-1.44893	12.0147	-2.01888	23.0147	-1.1775	35.0147	-1.7662	47.0147	-1.84567	59.0147	-2.07387
0.01475	-1.45609	12.0147	-2.0174	23.0147	-1.17416	35.0147	-1.76396	47.0147	-1.8509	59.0147	-2.07189
0.01478	-1.46358	12.0148	-2.01539	23.0148	-1.16427	35.0148	-1.76248	47.0148	-1.85412	59.0148	-2.06694
0.01481	-1.46904	12.0148	-2.01456	23.0148	-1.15976	35.0148	-1.76169	47.0148	-1.85487	59.0148	-2.06126
0.01483	-1.47136	12.0148	-2.01481	23.0148	-1.15551	35.0148	-1.76069	47.0148	-1.85506	59.0148	-2.0609
0.01486	-1.47162	12.0149	-2.01468	23.0149	-1.15705	35.0149	-1.75958	47.0149	-1.85512	59.0149	-2.06268
0.01489	-1.4715	12.0149	-2.01489	23.0149	-1.15625	35.0149	-1.75994	47.0149	-1.85668	59.0149	-2.06769
0.01492	-1.47146	12.0149	-2.01498	23.0149	-1.15637	35.0149	-1.76117	47.0149	-1.86046	59.0149	-2.07077
0.01494	-1.47076	12.0149	-2.01603	23.0149	-1.1485	35.0149	-1.76358	47.0149	-1.86414	59.0149	-2.06952
0.01497	-1.46926	12.015	-2.01784	23.015	-1.13814	35.015	-1.76747	47.015	-1.86538	59.015	-2.07013
0.015	-1.46784	12.015	-2.01854	23.015	-1.13502	35.015	-1.77393	47.015	-1.86483	59.015	-2.071
0.01503	-1.46726	12.015	-2.01814	23.015	-1.13554	35.015	-1.77902	47.015	-1.86378	59.015	-2.0715
0.01506	-1.46743	12.0151	-2.01716	23.0151	-1.13596	35.0151	-1.78105	47.0151	-1.86227	59.0151	-2.0706
0.01508	-1.46884	12.0151	-2.01687	23.0151	-1.13724	35.0151	-1.782	47.0151	-1.86163	59.0151	-2.06837
0.01511	-1.47218	12.0151	-2.01774	23.0151	-1.13863	35.0151	-1.78292	47.0151	-1.86141	59.0151	-2.06635
0.01514	-1.47518	12.0151	-2.01998	23.0151	-1.1406	35.0151	-1.78448	47.0151	-1.86094	59.0151	-2.06568
0.01517	-1.47634	12.0152	-2.02205	23.0152	-1.14481	35.0152	-1.78441	47.0152	-1.86046	59.0152	-2.06484
0.01519	-1.47595	12.0152	-2.02176	23.0152	-1.14633	35.0152	-1.78392	47.0152	-1.85994	59.0152	-2.06221
0.01522	-1.47577	12.0152	-2.02134	23.0152	-1.14444	35.0152	-1.78222	47.0152	-1.85918	59.0152	-2.05815
0.01525	-1.47527	12.0152	-2.01905	23.0153	-1.13919	35.0153	-1.78079	47.0153	-1.85857	59.0153	-2.05402
0.01528	-1.47535	12.0153	-2.01546	23.0153	-1.1353	35.0153	-1.78036	47.0153	-1.85788	59.0153	-2.04961
0.01531	-1.47596	12.0153	-2.01217	23.0153	-1.134	35.0153	-1.78021	47.0153	-1.85589	59.0153	-2.04511
0.01533	-1.47726	12.0153	-2.00968	23.0153	-1.13331	35.0153	-1.77944	47.0153	-1.85543	59.0153	-2.0422
0.01536	-1.47735	12.0154	-2.00981	23.0154	-1.1281	35.0154	-1.77792	47.0154	-1.85618	59.0154	-2.04116
0.01539	-1.47696	12.0154	-2.0106	23.0154	-1.12496	35.0154	-1.77616	47.0154	-1.85628	59.0154	-2.04121
0.01542	-1.47568	12.0154	-2.01347	23.0154	-1.12648	35.0154	-1.77548	47.0154	-1.8557	59.0154	-2.04198
0.01544	-1.4739	12.0154	-2.01655	23.0154	-1.13128	35.0154	-1.77585	47.0154	-1.85304	59.0154	-2.04246
0.01547	-1.47202	12.0155	-2.01941	23.0155	-1.13912	35.0155	-1.77606	47.0155	-1.84897	59.0155	-2.04302
0.0155	-1.47007	12.0155	-2.02304	23.0155	-1.13992	35.0155	-1.7761	47.0155	-1.84566	59.0155	-2.0438
0.01553	-1.46847	12.0155	-2.02546	23.0155	-1.13818	35.0155	-1.77507	47.0155	-1.84354	59.0155	-2.04628
0.01556	-1.4668	12.0156	-2.02596	23.0156	-1.13394	35.0156	-1.77209	47.0156	-1.84255	59.0156	-2.0488
0.01558	-1.46477	12.0156	-2.02613	23.0156	-1.1333	35.0156	-1.7687	47.0156	-1.84222	59.0156	-2.05282
0.01561	-1.46251	12.0156	-2.02649	23.0156	-1.1311	35.0156	-1.76803	47.0156	-1.842	59.0156	-2.05694
0.01564	-1.46044	12.0156	-2.02891	23.0156	-1.13014	35.0156	-1.76876	47.0156	-1.84198	59.0156	-2.05758
0.01567	-1.46024	12.0157	-2.0314	23.0157	-1.12322	35.0157	-1.76975	47.0157	-1.84234	59.0157	-2.05734
0.01569	-1.46075	12.0157	-2.03091	23.0157	-1.11529	35.0157	-1.7706	47.0157	-1.84356	59.0157	-2.05748
0.01572	-1.4615	12.0157	-2.02988	23.0157	-1.10674	35.0157	-1.77102	47.0157	-1.84554	59.0157	-2.06082
0.01575	-1.46232	12.0158	-2.02694	23.0158	-1.09918	35.0157	-1.77153	47.0157	-1.84918	59.0157	-2.06614
0.01578	-1.46336	12.0158	-2.02328	23.0158	-1.07206	35.0158	-1.77513	47.0158	-1.85337	59.0158	-2.0693
0.01581	-1.46338	12.0158	-2.02038	23.0158	-0.86338	35.0158	-1.78322	47.0158	-1.8558	59.0158	-2.07136
0.01583	-1.46302	12.0158	-2.02042	23.0158	-0.74021	35.0158	-1.7881	47.0158	-1.85552	59.0158	-2.07292
0.01586	-1.46251	12.0159	-2.02103	23.0159	-0.82159	35.0159	-1.78715	47.0159	-1.85524	59.0159	-2.0743
0.01589	-1.46258	12.0159	-2.02335	23.0159	-0.91339	35.0159	-1.78682	47.0159	-1.85506	59.0159	-2.07614
0.01592	-1.46429	12.0159	-2.02711	23.0159	-1.02418	35.0159	-1.78574	47.0159	-1.85761	59.0159	-2.07789
0.01594	-1.46886	12.0159	-2.02953	23.0159	-1.02469	35.0159	-1.78458	47.0159	-1.86098	59.0159	-2.07791
0.01597	-1.47479	12.016	-2.02971	23.016	-0.99901	35.016	-1.78284	47.016	-1.86046	59.016	-2.0775
0.016	-1.48081	12.016	-2.02983	23.016	-0.71831	35.016	-1.7812	47.016	-1.85941	59.016	-2.07517
0.01603	-1.48617	12.016	-2.03058	23.016	-0.30926	35.016	-1.78029	47.016	-1.85593	59.016	-2.06929
0.01606	-1.4902	12.0161	-2.03288	23.0161	-0.10961	35.0161	-1.77999	47.0161	-1.85187	59.0161	-2.06169
0.01608	-1.49244	12.0161	-2.034	23.0161	-0.04532	35.0161	-1.77924	47.0161	-1.84874	59.0161	-2.05763
0.01611	-1.49321	12.0161	-2.03339	23.0161	-0.0576	35.0161	-1.77898	47.0161	-1.84631	59.0161	-2.05872
0.01614	-1.49438	12.0161	-2.03278	23.0161	-0.12486	35.0161	-1.77967	47.0161	-1.84486	59.0161	-2.0633
0.01617	-1.49566	12.0162	-2.03114	23.0162	-0.29082	35.0162	-1.77981	47.0162	-1.84517	59.0162	-2.07025
0.01619	-1.49633	12.0162	-2.02917	23.0162	-0.47669	35.0162	-1.77922	47.0162	-1.84578	59.0162	-2.07316
0.01622	-1.49773	12.0162	-2.02734	23.0162	-0.53865	35.0162	-1.77789	47.0162	-1.84838	59.0162	-2.07328
0.01625	-1.5015	12.0162	-2.02648	23.0162	-0.82452	35.0162	-1.77686	47.0162	-1.85058	59.0162	-2.07306
0.01628	-1.50676	12.0163	-2.02682	23.0163	-1.11708	35.0163	-1.77706	47.0163	-1.85011	59.0163	-2.07065
0.01631	-1.51115	12.0163	-2.02852	23.0163	-1.20074	35.0163	-1.77781	47.0163	-1.84883	59.0163	-2.06735
0.01633	-1.51188	12.0163	-2.03326	23.0163	-1.20788	35.0163	-1.77877	47.0163	-1.84516	59.0163	-2.06775
0.01636	-1.51105	12.0164	-2.03959	23.0164	-1.2005	35.0164	-1.7787	47.0164	-1.84384	59.0164	-2.06884
0.01639	-1.50893	12.0164	-2.04443	23.0164	-1.20043	35.0164	-1.77859	47.0164	-1.84484	59.0164	-2.07232
0.01642	-1.50614	12.0164	-2.04528	23.0164	-1.2084	35.0164	-1.77818	47.0164	-1.84644	59.0164	-2.07554
0.01644	-1.50406	12.0164	-2.0446	23.0164	-1.21103	35.0164	-1.7778	47.0164	-1.84826	59.0164	-2.07548
0.01647	-1.50134	12.0165	-2.04316	23.0165	-1.20646	35.0165	-1.7771	47.0165	-1.85059	59.0165	-2.07507
0.0165	-1.4979	12.0165	-2.04067	23.0165	-1.19818	35.0165	-1.77626	47.0165	-1.85398	59.0165	-2.073
0.01653	-1.49545	12.0165	-2.0375	23.0165	-1.19759	35.0165	-1.77639	47.0165	-1.8562	59.0165	-2.06945
0.01656	-1.49414	12.0166	-2.03374	23.0166	-1.20704	35.0166	-1.77616	47.0166	-1.85577	59.0166	-2.06632
0.01658	-1.49302	12.0166	-2.03061	23.0166	-1.22544	35.0166	-1.77657	47.0166	-1.85509	59.0166	-2.0641
0.01661	-1.4927	12.0166	-2.02973	23.0166	-1.24452	35.0166	-1.77786	47.0166	-1.8529	59.0166	-2.06269
0.01664	-1.49299	12.0166	-2.03025	23.0166	-1.25973	35.0166	-1.78008	47.0166	-1.85168	59.0166	-2.0618
0.01667	-1.49382	12.0167	-2.03079	23.0167	-1.26508	35.0167	-1.78102	47.0167	-1.85213	59.0167	-2.05984
0.01669	-1.49402	12.0167	-2.03434	23.0167	-1.26327	35.0167	-1.78133	47.0167	-1.85326	59.0167	-2.05765
0.01672	-1.49334	12.0167	-2.04032	23.0167	-1.26192	35.0167	-1.78238	47.0167	-1.85622	59.0167	-2.05692
0.01675	-1.49189	12.0168	-2.0445	23.0167	-1.2586	35.0168	-1.78458	47.0168	-1.85678	59.0168	-2.05667
0.01678	-1.49044	12.0168	-2.04547	23.0168	-1.25635	35.0168	-1.78525	47.0168	-1.85585	59.0168	-2.05612
0.01681	-1.48928	12.0168	-2.04526	23.0168	-1.25634	35.0168	-1.78467	47.0168	-1.85407	59.0168	-2.05586
0.01683	-1.48852	12.0168	-2.04507	23.0168	-1.25814	35.0168	-1.7829	47.0168	-1.85244	59.0168	-2.05707
0.01686	-1.48866	12.0169	-2.04299	23.0169	-1.26158	35.0169	-1.77875	47.0169	-1.85042	59.0169	-2.05739
0.01689	-1.4892	12.0169	-2.04055	23.0169	-1.26422	35.0169	-1.77432	47.0169	-1.84937	59.0169	-2.05669
0.01692	-1.49078	12.0169	-2.03929	23.0169	-1.26605	35.0169	-1.77185	47.0169	-1.84985	59.0169	-2.05337
0.01694	-1.49299	12.0169	-2.03713	23.0169	-1.2678	35.0169	-1.77171	47.0169	-1.84969	59.0169	-2.05044
0.01697	-1.49582	12.017	-2.03323	23.017	-1.26824	35.017	-1.77209	47.017	-1.8483	59.017	-2.05132
0.017	-1.49888	12.017	-2.02863	23.017	-1.26778	35.017	-1.77252	47.017	-1.84663	59.017	-2.05182
0.01703	-1.50191	12.017	-2.02492	23.017	-1.2653	35.017	-1.7731	47.017	-1.84607	59.017	-2.05902
0.01706	-1.5053	12.0171	-2.02164	23.0171	-1.26206	35.0171	-1.77704	47.0171	-1.84535	59.0171	-2.06577
0.01708	-1.50923	12.0171	-2.01947	23.0171	-1.2593	35.0171	-1.78094	47.0171	-1.84352	59.0171	-2.06495
0.01711	-1.51377	12.0171	-2.01872	23.0171	-1.25626	35.0171	-1.78172	47.0171	-1.84202	59.0171	-2.06581
0.01714	-1.51834	12.0171	-2.019	23.0171	-1.25452	35.0171	-1.78199	47.0171	-1.84152	59.0171	-2.06651
0.01717	-1.52053	12.0172	-2.0202	23.0172	-1.25421	35.0172	-1.78278	47.0172	-1.83991	59.0172	-2.06704
0.01719	-1.51983	12.0172	-2.02383	23.0172	-1.25438	35.0172	-1.78376	47.0172	-1.83727	59.0172	-2.06823
0.01722	-1.5186	12.0172	-2.0281	23.0172	-1.25444	35.0172	-1.78452	47.0172	-1.83432	59.0172	-2.06893
0.01725	-1.51465	12.0173	-2.03234	23.0173	-1.25574	35.0172	-1.7845	47.0172	-1.83194	59.0172	-2.07147
0.01728	-1.50906	12.0173	-2.03514	23.0173	-1.25982	35.0173	-1.78407	47.0173	-1.83107	59.0173	-2.07145
0.01731	-1.50233	12.0173	-2.03518	23.0173	-1.26408	35.0173	-1.78335	47.0173	-1.83081	59.0173	-2.06954
0.01733	-1.49595	12.0173	-2.03483	23.0173	-1.26626	35.0173	-1.78262	47.0173	-1.83087	59.0173	-2.06582
0.01736	-1.49139	12.0174	-2.03386	23.0174	-1.267	35.0174	-1.78237	47.0174	-1.83156	59.0174	-2.06463
0.01739	-1.48878	12.0174	-2.03144	23.0174	-1.26678	35.0174	-1.78134	47.0174	-1.8335	59.0174	-2.06422
0.01742	-1.48638	12.0174	-2.02874	23.0174	-1.26651	35.0174	-1.77999	47.0174	-1.83676	59.0174	-2.06189
0.01744	-1.48283	12.0174	-2.02745	23.0174	-1.26635	35.0174	-1.77884	47.0174	-1.84272	59.0174	-2.05882
0.01747	-1.47861	12.0175	-2.02648	23.0175	-1.26766	35.0175	-1.77889	47.0175	-1.85053	59.0175	-2.05948
0.0175	-1.47626	12.0175	-2.02532	23.0175	-1.26907	35.0175	-1.77988	47.0175	-1.85562	59.0175	-2.06012
0.01753	-1.47692	12.0175	-2.02413	23.0175	-1.26873	35.0175	-1.78022	47.0175	-1.8569	59.0175	-2.06124
0.01756	-1.47764	12.0176	-2.02334	23.0176	-1.26716	35.0176	-1.7796	47.0176	-1.85691	59.0176	-2.06201
0.01758	-1.48019	12.0176	-2.02308	23.0176	-1.26384	35.0176	-1.77763	47.0176	-1.85687	59.0176	-2.06227
0.01761	-1.48236	12.0176	-2.02229	23.0176	-1.26356	35.0176	-1.77435	47.0176	-1.85684	59.0176	-2.06549
0.01764	-1.48303	12.0176	-2.02119	23.0176	-1.26452	35.0176	-1.77169	47.0176	-1.85683	59.0176	-2.06914
0.01767	-1.48325	12.0177	-2.02035	23.0177	-1.26631	35.0177	-1.7697	47.0177	-1.85571	59.0177	-2.0717
0.01769	-1.48407	12.0177	-2.01944	23.0177	-1.26997	35.0177	-1.76709	47.0177	-1.85253	59.0177	-2.07596
0.01772	-1.48682	12.0177	-2.01895	23.0177	-1.27419	35.0177	-1.76461	47.0177	-1.84884	59.0177	-2.07668
0.01775	-1.48999	12.0177	-2.01778	23.0177	-1.27539	35.0177	-1.76277	47.0177	-1.84589	59.0177	-2.07518
0.01778	-1.49264	12.0178	-2.01644	23.0178	-1.27508	35.0178	-1.76098	47.0178	-1.84315	59.0178	-2.07256
0.01781	-1.49519	12.0178	-2.01559	23.0178	-1.27498	35.0178	-1.75914	47.0178	-1.83942	59.0178	-2.06986
0.01783	-1.49602	12.0178	-2.01388	23.0178	-1.27419	35.0178	-1.75823	47.0178	-1.83616	59.0178	-2.06726
0.01786	-1.49548	12.0179	-2.00999	23.0179	-1.27217	35.0179	-1.75776	47.0179	-1.83564	59.0179	-2.064
0.01789	-1.49372	12.0179	-2.00452	23.0179	-1.27112	35.0179	-1.7576	47.0179	-1.83592	59.0179	-2.06063
0.01792	-1.48993	12.0179	-1.9989	23.0179	-1.27153	35.0179	-1.75619	47.0179	-1.83584	59.0179	-2.05636
0.01794	-1.486	12.0179	-1.9945	23.0179	-1.27136	35.0179	-1.75448	47.0179	-1.83528	59.0179	-2.05024
0.01797	-1.48319	12.018	-1.99299	23.018	-1.27136	35.018	-1.75334	47.018	-1.8345	59.018	-2.04522
0.018	-1.48165	12.018	-1.99354	23.018	-1.27131	35.018	-1.75202	47.018	-1.83446	59.018	-2.04284
0.01803	-1.48101	12.018	-1.99489	23.018	-1.27137	35.018	-1.75059	47.018	-1.83448	59.018	-2.04138
0.01806	-1.48112	12.0181	-1.99959	23.0181	-1.27262	35.0181	-1.74969	47.0181	-1.83447	59.0181	-2.04123
0.01808	-1.48297	12.0181	-2.00672	23.0181	-1.27418	35.0181	-1.74975	47.0181	-1.83447	59.0181	-2.04295
0.01811	-1.49068	12.0181	-2.01455	23.0181	-1.27389	35.0181	-1.75031	47.0181	-1.83444	59.0181	-2.04874
0.01814	-1.49984	12.0181	-2.02062	23.0181	-1.27329	35.0181	-1.75334	47.0181	-1.83415	59.0181	-2.05537
0.01817	-1.50434	12.0182	-2.02382	23.0182	-1.27088	35.0182	-1.75856	47.0182	-1.83405	59.0182	-2.05741
0.01819	-1.50479	12.0182	-2.02553	23.0182	-1.26798	35.0182	-1.76334	47.0182	-1.83701	59.0182	-2.0581
0.01822	-1.50419	12.0182	-2.02733	23.0182	-1.26613	35.0182	-1.76565	47.0182	-1.84334	59.0182	-2.05999
0.01825	-1.50279	12.0183	-2.02982	23.0182	-1.26523	35.0183	-1.76509	47.0183	-1.84599	59.0183	-2.06085
0.01828	-1.5008	12.0183	-2.03362	23.0183	-1.26397	35.0183	-1.76478	47.0183	-1.84459	59.0183	-2.05941
0.01831	-1.49838	12.0183	-2.03697	23.0183	-1.26322	35.0183	-1.76448	47.0183	-1.84364	59.0183	-2.05409
0.01833	-1.49548	12.0183	-2.03661	23.0183	-1.26113	35.0183	-1.76512	47.0183	-1.84196	59.0183	-2.04576
0.01836	-1.49379	12.0184	-2.03583	23.0184	-1.25894	35.0184	-1.76524	47.0184	-1.84089	59.0184	-2.04036
0.01839	-1.49413	12.0184	-2.03336	23.0184	-1.25677	35.0184	-1.76496	47.0184	-1.8386	59.0184	-2.03863
0.01842	-1.49441	12.0184	-2.03116	23.0184	-1.25442	35.0184	-1.76435	47.0184	-1.83622	59.0184	-2.03897
0.01844	-1.49461	12.0184	-2.02895	23.0184	-1.25271	35.0184	-1.7635	47.0184	-1.83529	59.0184	-2.04134
0.01847	-1.49399	12.0185	-2.02566	23.0185	-1.25146	35.0185	-1.76174	47.0185	-1.83399	59.0185	-2.04673
0.0185	-1.49175	12.0185	-2.02342	23.0185	-1.24946	35.0185	-1.75856	47.0185	-1.83379	59.0185	-2.0512
0.01853	-1.48862	12.0185	-2.02319	23.0185	-1.2487	35.0185	-1.75452	47.0185	-1.83401	59.0185	-2.0535
0.01856	-1.48624	12.0186	-2.02342	23.0186	-1.24908	35.0186	-1.75008	47.0186	-1.83749	59.0186	-2.05467
0.01858	-1.48504	12.0186	-2.02379	23.0186	-1.24896	35.0186	-1.74664	47.0186	-1.84238	59.0186	-2.05706
0.01861	-1.48488	12.0186	-2.02432	23.0186	-1.24821	35.0186	-1.74625	47.0186	-1.84368	59.0186	-2.05877
0.01864	-1.48498	12.0186	-2.02594	23.0186	-1.246	35.0186	-1.74688	47.0186	-1.8431	59.0186	-2.05822
0.01867	-1.4854	12.0187	-2.0305	23.0187	-1.2458	35.0187	-1.74836	47.0187	-1.84199	59.0187	-2.05821
0.01869	-1.48575	12.0187	-2.03782	23.0187	-1.24714	35.0187	-1.74988	47.0187	-1.8394	59.0187	-2.05803
0.01872	-1.4856	12.0187	-2.04534	23.0187	-1.2485	35.0187	-1.75069	47.0187	-1.83683	59.0187	-2.0582
0.01875	-1.48544	12.0188	-2.05024	23.0188	-1.24856	35.0187	-1.75228	47.0187	-1.83516	59.0187	-2.05819
0.01878	-1.48501	12.0188	-2.05193	23.0188	-1.24851	35.0188	-1.75341	47.0188	-1.83424	59.0188	-2.05529
0.01881	-1.48444	12.0188	-2.05186	23.0188	-1.2485	35.0188	-1.75306	47.0188	-1.83368	59.0188	-2.05063
0.01883	-1.48242	12.0188	-2.0517	23.0188	-1.24851	35.0188	-1.75294	47.0188	-1.83376	59.0188	-2.04932
0.01886	-1.47989	12.0189	-2.05064	23.0189	-1.24877	35.0189	-1.75246	47.0189	-1.83436	59.0189	-2.05006
0.01889	-1.4791	12.0189	-2.04819	23.0189	-1.24886	35.0189	-1.75129	47.0189	-1.83564	59.0189	-2.05141
0.01892	-1.47959	12.0189	-2.04426	23.0189	-1.24954	35.0189	-1.7496	47.0189	-1.83778	59.0189	-2.05402
0.01894	-1.48047	12.0189	-2.04036	23.0189	-1.25001	35.0189	-1.7494	47.0189	-1.8407	59.0189	-2.05459
0.01897	-1.48228	12.019	-2.03782	23.019	-1.25367	35.019	-1.74989	47.019	-1.84442	59.019	-2.05388
0.019	-1.48468	12.019	-2.03665	23.019	-1.25963	35.019	-1.75351	47.019	-1.84782	59.019	-2.05084
0.01903	-1.48731	12.019	-2.03693	23.019	-1.26432	35.019	-1.75844	47.019	-1.84782	59.019	-2.04514
0.01906	-1.4883	12.0191	-2.03752	23.0191	-1.26644	35.0191	-1.76106	47.0191	-1.8471	59.0191	-2.03878
0.01908	-1.4878	12.0191	-2.03959	23.0191	-1.28113	35.0191	-1.76245	47.0191	-1.84511	59.0191	-2.0342
0.01911	-1.48712	12.0191	-2.04239	23.0191	-1.30262	35.0191	-1.76308	47.0191	-1.84489	59.0191	-2.03484
0.01914	-1.48551	12.0191	-2.04542	23.0191	-1.31078	35.0191	-1.76318	47.0191	-1.84566	59.0191	-2.0364
0.01917	-1.48288	12.0192	-2.04778	23.0192	-1.31094	35.0192	-1.76328	47.0192	-1.84602	59.0192	-2.04189
0.01919	-1.47906	12.0192	-2.04926	23.0192	-1.31045	35.0192	-1.76343	47.0192	-1.84571	59.0192	-2.04819
0.01922	-1.47518	12.0192	-2.05032	23.0192	-1.31034	35.0192	-1.76484	47.0192	-1.84433	59.0192	-2.05031
0.01925	-1.47238	12.0192	-2.05071	23.0192	-1.31158	35.0192	-1.76746	47.0192	-1.84154	59.0192	-2.04923
0.01928	-1.47001	12.0193	-2.05136	23.0193	-1.31253	35.0193	-1.76876	47.0193	-1.83936	59.0193	-2.04888
0.01931	-1.46756	12.0193	-2.05228	23.0193	-1.31206	35.0193	-1.76825	47.0193	-1.83823	59.0193	-2.04816
0.01933	-1.46598	12.0193	-2.0523	23.0193	-1.31076	35.0193	-1.76765	47.0193	-1.83723	59.0193	-2.04655
0.01936	-1.46536	12.0194	-2.051	23.0194	-1.30972	35.0194	-1.76666	47.0194	-1.83484	59.0194	-2.04082
0.01939	-1.46482	12.0194	-2.04593	23.0194	-1.30942	35.0194	-1.76631	47.0194	-1.83297	59.0194	-2.03684
0.01942	-1.46376	12.0194	-2.03822	23.0194	-1.30913	35.0194	-1.7651	47.0194	-1.8321	59.0194	-2.03823
0.01944	-1.46249	12.0194	-2.03046	23.0194	-1.30755	35.0194	-1.76216	47.0194	-1.83149	59.0194	-2.03912
0.01947	-1.46162	12.0195	-2.02428	23.0195	-1.30689	35.0195	-1.75868	47.0195	-1.82974	59.0195	-2.04319
0.0195	-1.46044	12.0195	-2.0226	23.0195	-1.30743	35.0195	-1.75754	47.0195	-1.82761	59.0195	-2.04626
0.01953	-1.4582	12.0195	-2.02362	23.0195	-1.30786	35.0195	-1.7577	47.0195	-1.82586	59.0195	-2.0468
0.01956	-1.45638	12.0196	-2.02496	23.0196	-1.30786	35.0196	-1.7574	47.0196	-1.82596	59.0196	-2.04698
0.01958	-1.45544	12.0196	-2.02756	23.0196	-1.30751	35.0196	-1.75614	47.0196	-1.82705	59.0196	-2.04744
0.01961	-1.45499	12.0196	-2.03058	23.0196	-1.3074	35.0196	-1.75525	47.0196	-1.82796	59.0196	-2.05059
0.01964	-1.45421	12.0196	-2.03309	23.0196	-1.30764	35.0196	-1.75565	47.0196	-1.82754	59.0196	-2.05485
0.01967	-1.45423	12.0197	-2.03406	23.0197	-1.30916	35.0197	-1.7563	47.0197	-1.8274	59.0197	-2.05738
0.01969	-1.45467	12.0197	-2.03375	23.0197	-1.31127	35.0197	-1.75654	47.0197	-1.82668	59.0197	-2.05838
0.01972	-1.45607	12.0197	-2.03297	23.0197	-1.31197	35.0197	-1.75588	47.0197	-1.82504	59.0197	-2.05855
0.01975	-1.45868	12.0198	-2.0315	23.0197	-1.31202	35.0198	-1.75422	47.0198	-1.82328	59.0198	-2.05848
0.01978	-1.46224	12.0198	-2.03057	23.0198	-1.31121	35.0198	-1.75257	47.0198	-1.82211	59.0198	-2.05756
0.01981	-1.46518	12.0198	-2.02929	23.0198	-1.30918	35.0198	-1.75183	47.0198	-1.82129	59.0198	-2.05422
0.01983	-1.46714	12.0198	-2.027	23.0198	-1.30746	35.0198	-1.75043	47.0198	-1.82017	59.0198	-2.05096
0.01986	-1.46962	12.0199	-2.02448	23.0199	-1.30684	35.0199	-1.74904	47.0199	-1.81849	59.0199	-2.04937
0.01989	-1.47258	12.0199	-2.02255	23.0199	-1.30577	35.0199	-1.74804	47.0199	-1.81636	59.0199	-2.04761
0.01992	-1.47531	12.0199	-2.02211	23.0199	-1.30461	35.0199	-1.74544	47.0199	-1.81524	59.0199	-2.04574
0.01994	-1.47845	12.0199	-2.02251	23.0199	-1.30411	35.0199	-1.74147	47.0199	-1.81564	59.0199	-2.04575
0.01997	-1.48203	12.02	-2.02304	23.02	-1.30412	35.02	-1.738	47.02	-1.81735	59.02	-2.04711
0.02	-1.48549	12.02	-2.0252	23.02	-1.30514	35.02	-1.7357	47.02	-1.81896	59.02	-2.04756
0.02003	-1.48699	12.02	-2.02998	23.02	-1.3077	35.02	-1.73462	47.02	-1.8195	59.02	-2.0448
0.02006	-1.48638	12.0201	-2.03629	23.0201	-1.30907	35.0201	-1.73426	47.0201	-1.81998	59.0201	-2.03981
0.02008	-1.48567	12.0201	-2.04099	23.0201	-1.3085	35.0201	-1.7342	47.0201	-1.82237	59.0201	-2.03833
0.02011	-1.48383	12.0201	-2.04158	23.0201	-1.3075	35.0201	-1.73414	47.0201	-1.82461	59.0201	-2.03948
0.02014	-1.48163	12.0201	-2.04086	23.0201	-1.3059	35.0201	-1.73643	47.0201	-1.82561	59.0201	-2.03966
0.02017	-1.47912	12.0202	-2.03918	23.0202	-1.30458	35.0202	-1.73974	47.0202	-1.82623	59.0202	-2.03945
0.02019	-1.4767	12.0202	-2.0389	23.0202	-1.30232	35.0202	-1.74102	47.0202	-1.8269	59.0202	-2.03788
0.02022	-1.47428	12.0202	-2.04005	23.0202	-1.29962	35.0202	-1.74145	47.0202	-1.82946	59.0202	-2.03393
0.02025	-1.47147	12.0203	-2.04222	23.0203	-1.29704	35.0202	-1.742	47.0202	-1.83318	59.0202	-2.02905
0.02028	-1.46923	12.0203	-2.04415	23.0203	-1.2947	35.0203	-1.74366	47.0203	-1.83335	59.0203	-2.02719
0.02031	-1.46917	12.0203	-2.04526	23.0203	-1.2935	35.0203	-1.74416	47.0203	-1.83377	59.0203	-2.02815
0.02033	-1.46964	12.0203	-2.04616	23.0203	-1.29389	35.0203	-1.74358	47.0203	-1.83396	59.0203	-2.03052
0.02036	-1.47142	12.0204	-2.04886	23.0204	-1.29494	35.0204	-1.7424	47.0204	-1.83514	59.0204	-2.03513
0.02039	-1.47459	12.0204	-2.0517	23.0204	-1.29668	35.0204	-1.74222	47.0204	-1.83587	59.0204	-2.03984
0.02042	-1.47975	12.0204	-2.05121	23.0204	-1.29688	35.0204	-1.74338	47.0204	-1.83595	59.0204	-2.04508
0.02044	-1.48604	12.0204	-2.05016	23.0204	-1.29677	35.0204	-1.74619	47.0204	-1.83601	59.0204	-2.04876
0.02047	-1.49083	12.0205	-2.04761	23.0205	-1.2968	35.0205	-1.74824	47.0205	-1.83606	59.0205	-2.04863
0.0205	-1.49481	12.0205	-2.04503	23.0205	-1.29686	35.0205	-1.74856	47.0205	-1.8355	59.0205	-2.048
0.02053	-1.49913	12.0205	-2.04368	23.0205	-1.29732	35.0205	-1.74846	47.0205	-1.83364	59.0205	-2.04776
0.02056	-1.50257	12.0206	-2.04323	23.0206	-1.29882	35.0206	-1.74733	47.0206	-1.83067	59.0206	-2.04977
0.02058	-1.50432	12.0206	-2.04307	23.0206	-1.3001	35.0206	-1.74665	47.0206	-1.8281	59.0206	-2.05484
0.02061	-1.50521	12.0206	-2.0426	23.0206	-1.30053	35.0206	-1.74721	47.0206	-1.82662	59.0206	-2.06106
0.02064	-1.50696	12.0206	-2.04269	23.0206	-1.30327	35.0206	-1.75062	47.0206	-1.82528	59.0206	-2.06186
0.02067	-1.50788	12.0207	-2.04256	23.0207	-1.30847	35.0207	-1.75532	47.0207	-1.82212	59.0207	-2.06011
0.02069	-1.50736	12.0207	-2.04206	23.0207	-1.30915	35.0207	-1.75712	47.0207	-1.81992	59.0207	-2.05659
0.02072	-1.50714	12.0207	-2.04012	23.0207	-1.30988	35.0207	-1.75772	47.0207	-1.8199	59.0207	-2.05632
0.02075	-1.50711	12.0207	-2.03669	23.0207	-1.30972	35.0207	-1.7582	47.0207	-1.81978	59.0207	-2.0583
0.02078	-1.50768	12.0208	-2.03272	23.0208	-1.30832	35.0208	-1.75882	47.0208	-1.81998	59.0208	-2.06154
0.02081	-1.50829	12.0208	-2.02874	23.0208	-1.30508	35.0208	-1.75904	47.0208	-1.82071	59.0208	-2.06139
0.02083	-1.50813	12.0208	-2.02597	23.0208	-1.30232	35.0208	-1.75937	47.0208	-1.82272	59.0208	-2.06028
0.02086	-1.50828	12.0209	-2.02577	23.0209	-1.30097	35.0209	-1.75963	47.0209	-1.82663	59.0209	-2.0554
0.02089	-1.50798	12.0209	-2.02616	23.0209	-1.3002	35.0209	-1.75952	47.0209	-1.82898	59.0209	-2.04888
0.02092	-1.50749	12.0209	-2.02785	23.0209	-1.29947	35.0209	-1.759	47.0209	-1.82794	59.0209	-2.04443
0.02094	-1.50512	12.0209	-2.03111	23.0209	-1.29852	35.0209	-1.75759	47.0209	-1.82718	59.0209	-2.0414
0.02097	-1.50171	12.021	-2.03499	23.021	-1.29897	35.021	-1.75672	47.021	-1.82396	59.021	-2.04068
0.021	-1.49874	12.021	-2.03842	23.021	-1.30018	35.021	-1.75701	47.021	-1.8184	59.021	-2.0411
0.02103	-1.49675	12.021	-2.04099	23.021	-1.30509	35.021	-1.75804	47.021	-1.81232	59.021	-2.041
0.02106	-1.49593	12.0211	-2.0429	23.0211	-1.30923	35.0211	-1.76226	47.0211	-1.80714	59.0211	-2.04111
0.02108	-1.49563	12.0211	-2.04358	23.0211	-1.30964	35.0211	-1.76676	47.0211	-1.80401	59.0211	-2.04112
0.02111	-1.49552	12.0211	-2.04366	23.0211	-1.30933	35.0211	-1.76866	47.0211	-1.80391	59.0211	-2.04224
0.02114	-1.49433	12.0211	-2.04323	23.0211	-1.30722	35.0211	-1.76885	47.0211	-1.80442	59.0211	-2.04741
0.02117	-1.49162	12.0212	-2.04178	23.0212	-1.30306	35.0212	-1.76901	47.0212	-1.80509	59.0212	-2.05625
0.02119	-1.48862	12.0212	-2.03925	23.0212	-1.29902	35.0212	-1.76946	47.0212	-1.8059	59.0212	-2.0618
0.02122	-1.48658	12.0212	-2.03628	23.0212	-1.29554	35.0212	-1.76967	47.0212	-1.80669	59.0212	-2.06064
0.02125	-1.48554	12.0213	-2.0337	23.0212	-1.29391	35.0213	-1.76938	47.0213	-1.80901	59.0213	-2.0597
0.02128	-1.48499	12.0213	-2.03032	23.0213	-1.29336	35.0213	-1.76905	47.0213	-1.81268	59.0213	-2.05784
0.02131	-1.48484	12.0213	-2.02625	23.0213	-1.29232	35.0213	-1.76906	47.0213	-1.81594	59.0213	-2.05716
0.02133	-1.48493	12.0213	-2.02327	23.0213	-1.28913	35.0213	-1.76896	47.0213	-1.8175	59.0213	-2.05696
0.02136	-1.48598	12.0214	-2.02112	23.0214	-1.28636	35.0214	-1.76884	47.0214	-1.81802	59.0214	-2.05666
0.02139	-1.48707	12.0214	-2.01838	23.0214	-1.28407	35.0214	-1.76867	47.0214	-1.81808	59.0214	-2.05638
0.02142	-1.48675	12.0214	-2.01391	23.0214	-1.28136	35.0214	-1.76873	47.0214	-1.81735	59.0214	-2.056
0.02144	-1.48648	12.0214	-2.00896	23.0214	-1.27953	35.0214	-1.76953	47.0214	-1.81713	59.0214	-2.05611
0.02147	-1.48561	12.0215	-2.00432	23.0215	-1.27835	35.0215	-1.77052	47.0215	-1.81764	59.0215	-2.05691
0.0215	-1.48561	12.0215	-2.00064	23.0215	-1.27787	35.0215	-1.77059	47.0215	-1.81895	59.0215	-2.05931
0.02153	-1.48622	12.0215	-1.99782	23.0215	-1.27713	35.0215	-1.7705	47.0215	-1.81996	59.0215	-2.06255
0.02156	-1.48664	12.0216	-1.99462	23.0216	-1.27618	35.0216	-1.77017	47.0216	-1.81989	59.0216	-2.06518
0.02158	-1.48637	12.0216	-1.99263	23.0216	-1.2752	35.0216	-1.76897	47.0216	-1.81981	59.0216	-2.06494
0.02161	-1.48575	12.0216	-1.99284	23.0216	-1.27446	35.0216	-1.76602	47.0216	-1.81801	59.0216	-2.06405
0.02164	-1.4849	12.0216	-1.99307	23.0216	-1.27291	35.0216	-1.76179	47.0216	-1.81486	59.0216	-2.05965
0.02167	-1.48448	12.0217	-1.99502	23.0217	-1.27115	35.0217	-1.75822	47.0217	-1.81206	59.0217	-2.05369
0.02169	-1.48358	12.0217	-1.99866	23.0217	-1.27052	35.0217	-1.75688	47.0217	-1.81211	59.0217	-2.0479
0.02172	-1.4819	12.0217	-2.00019	23.0217	-1.27031	35.0217	-1.75643	47.0217	-1.81364	59.0217	-2.04286
0.02175	-1.47993	12.0218	-1.99935	23.0218	-1.26957	35.0217	-1.75598	47.0217	-1.81658	59.0217	-2.04101
0.02178	-1.47817	12.0218	-1.99808	23.0218	-1.26746	35.0218	-1.7543	47.0218	-1.81798	59.0218	-2.0404
0.02181	-1.47663	12.0218	-1.99585	23.0218	-1.26396	35.0218	-1.75419	47.0218	-1.81844	59.0218	-2.03983
0.02183	-1.4757	12.0218	-1.99434	23.0218	-1.25944	35.0218	-1.7549	47.0218	-1.81988	59.0218	-2.03883
0.02186	-1.47538	12.0219	-1.99357	23.0219	-1.25518	35.0219	-1.75596	47.0219	-1.82164	59.0219	-2.03906
0.02189	-1.47542	12.0219	-1.99193	23.0219	-1.2512	35.0219	-1.75676	47.0219	-1.82113	59.0219	-2.04354
0.02192	-1.47783	12.0219	-1.99023	23.0219	-1.24769	35.0219	-1.7576	47.0219	-1.81993	59.0219	-2.05025
0.02194	-1.48355	12.0219	-1.98966	23.0219	-1.24532	35.0219	-1.75892	47.0219	-1.81761	59.0219	-2.05215
0.02197	-1.48788	12.022	-1.98885	23.022	-1.24329	35.022	-1.75906	47.022	-1.81583	59.022	-2.05158
0.022	-1.48892	12.022	-1.9868	23.022	-1.24071	35.022	-1.75828	47.022	-1.81472	59.022	-2.05182
0.02203	-1.48889	12.022	-1.98279	23.022	-1.23758	35.022	-1.75695	47.022	-1.81497	59.022	-2.05241
0.02206	-1.48887	12.0221	-1.97978	23.0221	-1.23383	35.0221	-1.75698	47.0221	-1.81524	59.0221	-2.05407
0.02208	-1.48876	12.0221	-1.98046	23.0221	-1.23035	35.0221	-1.75805	47.0221	-1.81915	59.0221	-2.055
0.02211	-1.48841	12.0221	-1.98142	23.0221	-1.22752	35.0221	-1.7605	47.0221	-1.82389	59.0221	-2.05532
0.02214	-1.48835	12.0221	-1.98196	23.0221	-1.22539	35.0221	-1.7624	47.0221	-1.82598	59.0221	-2.05664
0.02217	-1.48896	12.0222	-1.98007	23.0222	-1.22416	35.0222	-1.76314	47.0222	-1.82586	59.0222	-2.05762
0.02219	-1.49082	12.0222	-1.97554	23.0222	-1.22304	35.0222	-1.76312	47.0222	-1.8243	59.0222	-2.05696
0.02222	-1.4935	12.0222	-1.96917	23.0222	-1.22141	35.0222	-1.76204	47.0222	-1.82166	59.0222	-2.05664
0.02225	-1.4953	12.0222	-1.96281	23.0222	-1.22037	35.0222	-1.75979	47.0222	-1.82024	59.0222	-2.05612
0.02228	-1.49534	12.0223	-1.95805	23.0223	-1.22064	35.0223	-1.75839	47.0223	-1.8182	59.0223	-2.05506
0.02231	-1.49511	12.0223	-1.95651	23.0223	-1.22041	35.0223	-1.75792	47.0223	-1.8152	59.0223	-2.05171
0.02233	-1.49412	12.0223	-1.95724	23.0223	-1.21998	35.0223	-1.75738	47.0223	-1.81301	59.0223	-2.04767
0.02236	-1.49321	12.0224	-1.95845	23.0224	-1.21886	35.0224	-1.75611	47.0224	-1.81102	59.0224	-2.04483
0.02239	-1.4933	12.0224	-1.95997	23.0224	-1.21886	35.0224	-1.75588	47.0224	-1.80991	59.0224	-2.04304
0.02242	-1.49341	12.0224	-1.96012	23.0224	-1.21955	35.0224	-1.7563	47.0224	-1.80914	59.0224	-2.0394
0.02244	-1.49376	12.0224	-1.9602	23.0224	-1.22074	35.0224	-1.75688	47.0224	-1.80885	59.0224	-2.03578
0.02247	-1.49498	12.0225	-1.96027	23.0225	-1.2213	35.0225	-1.75706	47.0225	-1.80736	59.0225	-2.03435
0.0225	-1.49695	12.0225	-1.96032	23.0225	-1.22148	35.0225	-1.75713	47.0225	-1.80633	59.0225	-2.03474
0.02253	-1.4985	12.0225	-1.95903	23.0225	-1.22168	35.0225	-1.75789	47.0225	-1.80576	59.0225	-2.03704
0.02256	-1.49977	12.0226	-1.95614	23.0226	-1.22202	35.0226	-1.75932	47.0226	-1.80557	59.0226	-2.03838
0.02258	-1.50176	12.0226	-1.95327	23.0226	-1.22222	35.0226	-1.75931	47.0226	-1.80392	59.0226	-2.03758
0.02261	-1.50422	12.0226	-1.95067	23.0226	-1.22301	35.0226	-1.75888	47.0226	-1.8006	59.0226	-2.03776
0.02264	-1.50634	12.0226	-1.94867	23.0226	-1.22412	35.0226	-1.7572	47.0226	-1.79646	59.0226	-2.03962
0.02267	-1.50708	12.0227	-1.9489	23.0227	-1.22471	35.0227	-1.75478	47.0227	-1.79418	59.0227	-2.04374
0.02269	-1.50669	12.0227	-1.94957	23.0227	-1.2249	35.0227	-1.75307	47.0227	-1.79489	59.0227	-2.04847
0.02272	-1.50559	12.0227	-1.95185	23.0227	-1.22493	35.0227	-1.75222	47.0227	-1.79533	59.0227	-2.05192
0.02275	-1.50358	12.0228	-1.95426	23.0227	-1.22459	35.0228	-1.75194	47.0228	-1.79572	59.0228	-2.05136
0.02278	-1.50228	12.0228	-1.95621	23.0228	-1.22394	35.0228	-1.75125	47.0228	-1.79466	59.0228	-2.05044
0.02281	-1.50114	12.0228	-1.95912	23.0228	-1.22284	35.0228	-1.75114	47.0228	-1.79192	59.0228	-2.04562
0.02283	-1.49916	12.0228	-1.9637	23.0228	-1.22114	35.0228	-1.75151	47.0228	-1.78808	59.0228	-2.03898
0.02286	-1.49654	12.0229	-1.96966	23.0229	-1.21949	35.0229	-1.75292	47.0229	-1.78466	59.0229	-2.03464
0.02289	-1.49448	12.0229	-1.9748	23.0229	-1.21795	35.0229	-1.75521	47.0229	-1.78265	59.0229	-2.03303
0.02292	-1.49333	12.0229	-1.97885	23.0229	-1.21645	35.0229	-1.75707	47.0229	-1.78189	59.0229	-2.0325
0.02294	-1.49182	12.0229	-1.98463	23.0229	-1.21552	35.0229	-1.75762	47.0229	-1.78071	59.0229	-2.03184
0.02297	-1.49062	12.023	-1.98638	23.023	-1.21566	35.023	-1.7578	47.023	-1.78044	59.023	-2.03024
0.023	-1.49087	12.023	-1.98454	23.023	-1.21554	35.023	-1.7597	47.023	-1.78118	59.023	-2.0271
0.02303	-1.49172	12.023	-1.98005	23.023	-1.21555	35.023	-1.76474	47.023	-1.7825	59.023	-2.02194
0.02306	-1.49562	12.0231	-1.97306	23.0231	-1.21524	35.0231	-1.76885	47.0231	-1.78306	59.0231	-2.01706
0.02308	-1.50018	12.0231	-1.9671	23.0231	-1.21402	35.0231	-1.77001	47.0231	-1.78324	59.0231	-2.0147
0.02311	-1.50217	12.0231	-1.96361	23.0231	-1.21259	35.0231	-1.76986	47.0231	-1.78524	59.0231	-2.01464
0.02314	-1.50283	12.0231	-1.96304	23.0231	-1.21276	35.0231	-1.76975	47.0231	-1.78912	59.0231	-2.0149
0.02317	-1.50372	12.0232	-1.9635	23.0232	-1.2161	35.0232	-1.76914	47.0232	-1.79156	59.0232	-2.01565
0.02319	-1.5062	12.0232	-1.96578	23.0232	-1.22109	35.0232	-1.76816	47.0232	-1.7954	59.0232	-2.01852
0.02322	-1.50974	12.0232	-1.97067	23.0232	-1.22338	35.0232	-1.76666	47.0232	-1.79804	59.0232	-2.0238
0.02325	-1.51236	12.0233	-1.97501	23.0233	-1.22452	35.0232	-1.76476	47.0232	-1.79678	59.0232	-2.02876
0.02328	-1.51255	12.0233	-1.9778	23.0233	-1.22678	35.0233	-1.76254	47.0233	-1.79561	59.0233	-2.03033
0.02331	-1.51215	12.0233	-1.9785	23.0233	-1.2284	35.0233	-1.75914	47.0233	-1.792	59.0233	-2.02952
0.02333	-1.5102	12.0233	-1.97792	23.0233	-1.2279	35.0233	-1.75482	47.0233	-1.79011	59.0233	-2.02807
0.02336	-1.50588	12.0234	-1.97752	23.0234	-1.22754	35.0234	-1.75173	47.0234	-1.79106	59.0234	-2.02343
0.02339	-1.50053	12.0234	-1.97663	23.0234	-1.22609	35.0234	-1.7493	47.0234	-1.79074	59.0234	-2.01536
0.02342	-1.49581	12.0234	-1.97604	23.0234	-1.22388	35.0234	-1.74542	47.0234	-1.78986	59.0234	-2.00625
0.02344	-1.49292	12.0234	-1.97633	23.0234	-1.2212	35.0234	-1.7413	47.0234	-1.78774	59.0234	-1.9998
0.02347	-1.49332	12.0235	-1.97676	23.0235	-1.21898	35.0235	-1.73874	47.0235	-1.78619	59.0235	-2.00011
0.0235	-1.49474	12.0235	-1.97757	23.0235	-1.21729	35.0235	-1.73767	47.0235	-1.7851	59.0235	-2.00167
0.02353	-1.4972	12.0235	-1.97755	23.0235	-1.21566	35.0235	-1.73728	47.0235	-1.78321	59.0235	-2.0056
0.02356	-1.49852	12.0236	-1.97753	23.0236	-1.21376	35.0236	-1.73642	47.0236	-1.78271	59.0236	-2.00864
0.02358	-1.49986	12.0236	-1.97626	23.0236	-1.21161	35.0236	-1.73403	47.0236	-1.78328	59.0236	-2.01128
0.02361	-1.50193	12.0236	-1.97458	23.0236	-1.20991	35.0236	-1.72935	47.0236	-1.78461	59.0236	-2.01365
0.02364	-1.50297	12.0236	-1.97405	23.0236	-1.20912	35.0236	-1.72432	47.0236	-1.78757	59.0236	-2.01433
0.02367	-1.5025	12.0237	-1.97369	23.0237	-1.20817	35.0237	-1.72122	47.0237	-1.78996	59.0237	-2.01456
0.02369	-1.50188	12.0237	-1.97314	23.0237	-1.20682	35.0237	-1.72058	47.0237	-1.7899	59.0237	-2.01472
0.02372	-1.50016	12.0237	-1.97108	23.0237	-1.20551	35.0237	-1.72072	47.0237	-1.78964	59.0237	-2.01478
0.02375	-1.49824	12.0237	-1.96887	23.0237	-1.20444	35.0237	-1.72166	47.0237	-1.78954	59.0237	-2.01387
0.02378	-1.49767	12.0238	-1.96661	23.0238	-1.20418	35.0238	-1.72426	47.0238	-1.79021	59.0238	-2.01359
0.02381	-1.49808	12.0238	-1.96397	23.0238	-1.20436	35.0238	-1.72722	47.0238	-1.79187	59.0238	-2.0175
0.02383	-1.49802	12.0238	-1.96342	23.0238	-1.20434	35.0238	-1.72931	47.0238	-1.79372	59.0238	-2.02631
0.02386	-1.49767	12.0239	-1.9639	23.0239	-1.20414	35.0239	-1.73092	47.0239	-1.79521	59.0239	-2.03217
0.02389	-1.49599	12.0239	-1.96387	23.0239	-1.20407	35.0239	-1.73147	47.0239	-1.79712	59.0239	-2.03098
0.02392	-1.49295	12.0239	-1.96296	23.0239	-1.20569	35.0239	-1.73106	47.0239	-1.80175	59.0239	-2.03005
0.02394	-1.48931	12.0239	-1.96059	23.0239	-1.20762	35.0239	-1.73094	47.0239	-1.80558	59.0239	-2.02561
0.02397	-1.486	12.024	-1.95802	23.024	-1.20836	35.024	-1.73073	47.024	-1.8046	59.024	-2.0192
0.024	-1.48343	12.024	-1.95674	23.024	-1.2086	35.024	-1.73056	47.024	-1.80345	59.024	-2.01474
0.02403	-1.48277	12.024	-1.95631	23.024	-1.2087	35.024	-1.7285	47.024	-1.79908	59.024	-2.01494
0.02406	-1.48332	12.0241	-1.95577	23.0241	-1.20851	35.0241	-1.72442	47.0241	-1.79327	59.0241	-2.01565
0.02408	-1.48414	12.0241	-1.95402	23.0241	-1.20812	35.0241	-1.7223	47.0241	-1.78932	59.0241	-2.017
0.02411	-1.48426	12.0241	-1.95168	23.0241	-1.20767	35.0241	-1.72312	47.0241	-1.78771	59.0241	-2.01844
0.02414	-1.48359	12.0241	-1.94922	23.0241	-1.20768	35.0241	-1.72403	47.0241	-1.78818	59.0241	-2.02168
0.02417	-1.48236	12.0242	-1.94638	23.0242	-1.20786	35.0242	-1.72663	47.0242	-1.78838	59.0242	-2.0278
0.02419	-1.4818	12.0242	-1.94325	23.0242	-1.2084	35.0242	-1.73008	47.0242	-1.78995	59.0242	-2.03436
0.02422	-1.48204	12.0242	-1.94004	23.0242	-1.20858	35.0242	-1.73315	47.0242	-1.79272	59.0242	-2.03782
0.02425	-1.48297	12.0243	-1.93778	23.0242	-1.20876	35.0243	-1.73474	47.0243	-1.79596	59.0243	-2.03897
0.02428	-1.48452	12.0243	-1.93703	23.0243	-1.20864	35.0243	-1.73532	47.0243	-1.79933	59.0243	-2.03964
0.02431	-1.48438	12.0243	-1.93678	23.0243	-1.20856	35.0243	-1.73532	47.0243	-1.80175	59.0243	-2.04091
0.02433	-1.48364	12.0243	-1.93602	23.0243	-1.20812	35.0243	-1.73552	47.0243	-1.80259	59.0243	-2.04094
0.02436	-1.48148	12.0244	-1.93447	23.0244	-1.20721	35.0244	-1.73597	47.0244	-1.80359	59.0244	-2.03978
0.02439	-1.47874	12.0244	-1.933	23.0244	-1.20578	35.0244	-1.73758	47.0244	-1.80454	59.0244	-2.03668
0.02442	-1.47641	12.0244	-1.93158	23.0244	-1.20432	35.0244	-1.73808	47.0244	-1.80447	59.0244	-2.03498
0.02444	-1.47567	12.0244	-1.93014	23.0244	-1.20304	35.0244	-1.73754	47.0244	-1.80429	59.0244	-2.0357
0.02447	-1.47606	12.0245	-1.93016	23.0245	-1.20298	35.0245	-1.73668	47.0245	-1.80338	59.0245	-2.03843
0.0245	-1.47686	12.0245	-1.93217	23.0245	-1.2042	35.0245	-1.7358	47.0245	-1.80322	59.0245	-2.04422
0.02453	-1.47866	12.0245	-1.9398	23.0245	-1.20752	35.0245	-1.73431	47.0245	-1.80456	59.0245	-2.04462
0.02456	-1.47978	12.0246	-1.95111	23.0246	-1.21044	35.0246	-1.73402	47.0246	-1.80579	59.0246	-2.04279
0.02458	-1.47993	12.0246	-1.96108	23.0246	-1.2114	35.0246	-1.73532	47.0246	-1.80536	59.0246	-2.03811
0.02461	-1.47997	12.0246	-1.96862	23.0246	-1.21128	35.0246	-1.73861	47.0246	-1.80439	59.0246	-2.03217
0.02464	-1.48048	12.0246	-1.97433	23.0246	-1.21104	35.0246	-1.7424	47.0246	-1.80113	59.0246	-2.02626
0.02467	-1.48182	12.0247	-1.97788	23.0247	-1.20956	35.0247	-1.74305	47.0247	-1.79678	59.0247	-2.02346
0.02469	-1.48389	12.0247	-1.98005	23.0247	-1.20758	35.0247	-1.74223	47.0247	-1.79238	59.0247	-2.02394
0.02472	-1.48792	12.0247	-1.98211	23.0247	-1.20652	35.0247	-1.74218	47.0247	-1.79028	59.0247	-2.02378
0.02475	-1.49446	12.0247	-1.9845	23.0248	-1.2067	35.0247	-1.74294	47.0247	-1.79062	59.0247	-2.02275
0.02478	-1.50011	12.0248	-1.98588	23.0248	-1.20704	35.0248	-1.74378	47.0248	-1.79044	59.0248	-2.02005
0.02481	-1.50291	12.0248	-1.98541	23.0248	-1.2087	35.0248	-1.74358	47.0248	-1.79074	59.0248	-2.01933
0.02483	-1.50467	12.0248	-1.98491	23.0248	-1.21024	35.0248	-1.7413	47.0248	-1.79119	59.0248	-2.02015
0.02486	-1.50618	12.0249	-1.9846	23.0249	-1.2101	35.0249	-1.73741	47.0249	-1.79166	59.0249	-2.0224
0.02489	-1.50618	12.0249	-1.98508	23.0249	-1.20983	35.0249	-1.73499	47.0249	-1.79142	59.0249	-2.02415
0.02492	-1.50578	12.0249	-1.98573	23.0249	-1.2086	35.0249	-1.73418	47.0249	-1.78992	59.0249	-2.02474
0.02494	-1.50546	12.0249	-1.98573	23.0249	-1.2069	35.0249	-1.73236	47.0249	-1.78875	59.0249	-2.02488
0.02497	-1.50563	12.025	-1.98552	23.025	-1.20592	35.025	-1.73064	47.025	-1.78895	59.025	-2.02512
0.025	-1.50646	12.025	-1.98531	23.025	-1.20613	35.025	-1.73049	47.025	-1.7888	59.025	-2.02433
0.02503	-1.50878	12.025	-1.98538	23.025	-1.20695	35.025	-1.73042	47.025	-1.78863	59.025	-2.02316
0.02506	-1.51123	12.0251	-1.98584	23.0251	-1.20773	35.0251	-1.73035	47.0251	-1.78767	59.0251	-2.02322
0.02508	-1.51175	12.0251	-1.98704	23.0251	-1.20737	35.0251	-1.73017	47.0251	-1.78456	59.0251	-2.02471
0.02511	-1.5113	12.0251	-1.98906	23.0251	-1.20646	35.0251	-1.72991	47.0251	-1.77939	59.0251	-2.02767
0.02514	-1.51024	12.0251	-1.98927	23.0251	-1.20438	35.0251	-1.72876	47.0251	-1.77442	59.0251	-2.03025
0.02517	-1.5078	12.0252	-1.98805	23.0252	-1.20247	35.0252	-1.72813	47.0252	-1.77431	59.0252	-2.03111
0.02519	-1.504	12.0252	-1.9846	23.0252	-1.20127	35.0252	-1.72856	47.0252	-1.77566	59.0252	-2.0326
0.02522	-1.49959	12.0252	-1.97927	23.0252	-1.20036	35.0252	-1.72919	47.0252	-1.7789	59.0252	-2.0347
0.02525	-1.49551	12.0252	-1.97402	23.0252	-1.19942	35.0252	-1.73026	47.0252	-1.7808	59.0252	-2.03488
0.02528	-1.49235	12.0253	-1.96912	23.0253	-1.1992	35.0253	-1.73147	47.0253	-1.7804	59.0253	-2.03338
0.02531	-1.48992	12.0253	-1.96508	23.0253	-1.19938	35.0253	-1.7331	47.0253	-1.78062	59.0253	-2.02897
0.02533	-1.48767	12.0253	-1.9644	23.0253	-1.19936	35.0253	-1.73541	47.0253	-1.78082	59.0253	-2.0226
0.02536	-1.48578	12.0254	-1.96511	23.0254	-1.19907	35.0254	-1.73711	47.0254	-1.78422	59.0254	-2.01933
0.02539	-1.48486	12.0254	-1.96628	23.0254	-1.19827	35.0254	-1.73682	47.0254	-1.78696	59.0254	-2.02048
0.02542	-1.48497	12.0254	-1.96862	23.0254	-1.19684	35.0254	-1.73648	47.0254	-1.78582	59.0254	-2.02235
0.02544	-1.48511	12.0254	-1.9716	23.0254	-1.19492	35.0254	-1.73442	47.0254	-1.78481	59.0254	-2.02808
0.02547	-1.48666	12.0255	-1.97432	23.0255	-1.19355	35.0255	-1.73279	47.0255	-1.78343	59.0255	-2.03265
0.0255	-1.48979	12.0255	-1.97623	23.0255	-1.19298	35.0255	-1.73268	47.0255	-1.78372	59.0255	-2.03515
0.02553	-1.493	12.0255	-1.97791	23.0255	-1.193	35.0255	-1.73264	47.0255	-1.78344	59.0255	-2.0365
0.02556	-1.49465	12.0256	-1.97943	23.0256	-1.19326	35.0256	-1.73085	47.0256	-1.78202	59.0256	-2.03609
0.02558	-1.49462	12.0256	-1.98168	23.0256	-1.19466	35.0256	-1.72684	47.0256	-1.77968	59.0256	-2.03484
0.02561	-1.49479	12.0256	-1.98496	23.0256	-1.19736	35.0256	-1.7233	47.0256	-1.77841	59.0256	-2.0305
0.02564	-1.49483	12.0256	-1.98787	23.0256	-1.20009	35.0256	-1.72104	47.0256	-1.77729	59.0256	-2.02479
0.02567	-1.49622	12.0257	-1.99023	23.0257	-1.20204	35.0257	-1.71837	47.0257	-1.77462	59.0257	-2.02352
0.02569	-1.4997	12.0257	-1.99294	23.0257	-1.20292	35.0257	-1.71496	47.0257	-1.77224	59.0257	-2.02498
0.02572	-1.50408	12.0257	-1.99626	23.0257	-1.20268	35.0257	-1.7122	47.0257	-1.77104	59.0257	-2.02603
0.02575	-1.50669	12.0258	-1.99906	23.0257	-1.20198	35.0258	-1.71108	47.0258	-1.7711	59.0258	-2.02582
0.02578	-1.50618	12.0258	-2.00059	23.0258	-1.20126	35.0258	-1.71141	47.0258	-1.77074	59.0258	-2.02542
0.02581	-1.50571	12.0258	-2.00028	23.0258	-1.20158	35.0258	-1.71194	47.0258	-1.77107	59.0258	-2.02522
0.02583	-1.50347	12.0258	-1.99998	23.0258	-1.20222	35.0258	-1.714	47.0258	-1.7712	59.0258	-2.02572
0.02586	-1.50097	12.0259	-1.99797	23.0259	-1.2042	35.0259	-1.71677	47.0259	-1.7754	59.0259	-2.02929
0.02589	-1.50068	12.0259	-1.99756	23.0259	-1.20705	35.0259	-1.71971	47.0259	-1.7806	59.0259	-2.03378
0.02592	-1.50124	12.0259	-1.99847	23.0259	-1.2097	35.0259	-1.72259	47.0259	-1.78069	59.0259	-2.03693
0.02594	-1.50212	12.0259	-1.99971	23.0259	-1.21086	35.0259	-1.72451	47.0259	-1.77986	59.0259	-2.03826
0.02597	-1.50212	12.026	-2.00045	23.026	-1.21063	35.026	-1.72585	47.026	-1.7778	59.026	-2.04167
0.026	-1.50158	12.026	-2.0007	23.026	-1.2105	35.026	-1.72805	47.026	-1.77568	59.026	-2.04223
0.02603	-1.49978	12.026	-2.00086	23.026	-1.20928	35.026	-1.73096	47.026	-1.773	59.026	-2.0412
0.02606	-1.49744	12.0261	-2.00109	23.0261	-1.20878	35.0261	-1.73321	47.0261	-1.77096	59.0261	-2.03851
0.02608	-1.49556	12.0261	-2.00166	23.0261	-1.20927	35.0261	-1.73462	47.0261	-1.77092	59.0261	-2.03542
0.02611	-1.49444	12.0261	-2.00387	23.0261	-1.21024	35.0261	-1.73598	47.0261	-1.77106	59.0261	-2.03224
0.02614	-1.49438	12.0261	-2.00553	23.0261	-1.2104	35.0261	-1.73825	47.0261	-1.77148	59.0261	-2.02688
0.02617	-1.49456	12.0262	-2.00506	23.0262	-1.20996	35.0262	-1.74113	47.0262	-1.77414	59.0262	-2.02142
0.02619	-1.49476	12.0262	-2.00486	23.0262	-1.20897	35.0262	-1.74195	47.0262	-1.77761	59.0262	-2.01983
0.02622	-1.49471	12.0262	-2.00293	23.0262	-1.20786	35.0262	-1.74149	47.0262	-1.77874	59.0262	-2.02028
0.02625	-1.49428	12.0262	-1.99994	23.0263	-1.20623	35.0262	-1.74126	47.0262	-1.77911	59.0262	-2.02007
0.02628	-1.49308	12.0263	-1.9971	23.0263	-1.20397	35.0263	-1.74119	47.0263	-1.77932	59.0263	-2.01955
0.02631	-1.4915	12.0263	-1.99463	23.0263	-1.20266	35.0263	-1.74009	47.0263	-1.77963	59.0263	-2.01938
0.02633	-1.48993	12.0263	-1.9927	23.0263	-1.20223	35.0263	-1.73756	47.0263	-1.77949	59.0263	-2.02184
0.02636	-1.48835	12.0264	-1.99084	23.0264	-1.20208	35.0264	-1.73489	47.0264	-1.77832	59.0264	-2.02772
0.02639	-1.48717	12.0264	-1.98903	23.0264	-1.20165	35.0264	-1.73309	47.0264	-1.77596	59.0264	-2.03148
0.02642	-1.48634	12.0264	-1.9875	23.0264	-1.20051	35.0264	-1.73196	47.0264	-1.77598	59.0264	-2.0318
0.02644	-1.48491	12.0264	-1.98588	23.0264	-1.19855	35.0264	-1.73124	47.0264	-1.78018	59.0264	-2.0319
0.02647	-1.48445	12.0265	-1.98392	23.0265	-1.19722	35.0265	-1.73092	47.0265	-1.78516	59.0265	-2.03317
0.0265	-1.48488	12.0265	-1.98165	23.0265	-1.19712	35.0265	-1.72949	47.0265	-1.78608	59.0265	-2.03358
0.02653	-1.48523	12.0265	-1.97996	23.0265	-1.19702	35.0265	-1.72707	47.0265	-1.78588	59.0265	-2.03144
0.02656	-1.48522	12.0266	-1.97913	23.0266	-1.1964	35.0266	-1.72488	47.0266	-1.78512	59.0266	-2.02731
0.02658	-1.48462	12.0266	-1.97763	23.0266	-1.1947	35.0266	-1.72455	47.0266	-1.78389	59.0266	-2.02365
0.02661	-1.48313	12.0266	-1.97332	23.0266	-1.19243	35.0266	-1.72508	47.0266	-1.78273	59.0266	-2.0239
0.02664	-1.48214	12.0266	-1.96752	23.0266	-1.19043	35.0266	-1.72626	47.0266	-1.78167	59.0266	-2.025
0.02667	-1.48239	12.0267	-1.96562	23.0267	-1.18917	35.0267	-1.728	47.0267	-1.78052	59.0267	-2.02803
0.02669	-1.48406	12.0267	-1.96686	23.0267	-1.18867	35.0267	-1.72915	47.0267	-1.7788	59.0267	-2.03123
0.02672	-1.48834	12.0267	-1.96876	23.0267	-1.18884	35.0267	-1.72898	47.0267	-1.77725	59.0267	-2.03436
0.02675	-1.49167	12.0267	-1.97214	23.0267	-1.1893	35.0267	-1.72878	47.0267	-1.77583	59.0267	-2.04037
0.02678	-1.49206	12.0268	-1.97634	23.0268	-1.19051	35.0268	-1.72767	47.0268	-1.77434	59.0268	-2.04501
0.02681	-1.49163	12.0268	-1.98162	23.0268	-1.19128	35.0268	-1.72655	47.0268	-1.77289	59.0268	-2.04372
0.02683	-1.49077	12.0268	-1.9874	23.0268	-1.19156	35.0268	-1.72594	47.0268	-1.77082	59.0268	-2.04181
0.02686	-1.49	12.0269	-1.99236	23.0269	-1.19181	35.0269	-1.7249	47.0269	-1.76978	59.0269	-2.03592
0.02689	-1.48972	12.0269	-1.99532	23.0269	-1.19289	35.0269	-1.72391	47.0269	-1.77038	59.0269	-2.0309
0.02692	-1.4896	12.0269	-1.99704	23.0269	-1.19385	35.0269	-1.7232	47.0269	-1.77024	59.0269	-2.02844
0.02694	-1.48942	12.0269	-1.99819	23.0269	-1.1937	35.0269	-1.72254	47.0269	-1.76973	59.0269	-2.02741
0.02697	-1.48936	12.027	-1.9991	23.027	-1.19354	35.027	-1.72262	47.027	-1.76948	59.027	-2.02696
0.027	-1.48905	12.027	-2.00124	23.027	-1.19262	35.027	-1.72304	47.027	-1.76926	59.027	-2.02439
0.02703	-1.48873	12.027	-2.00532	23.027	-1.19151	35.027	-1.72396	47.027	-1.76872	59.027	-2.01978
0.02706	-1.4888	12.0271	-2.01033	23.0271	-1.1906	35.0271	-1.72466	47.0271	-1.76743	59.0271	-2.01778
0.02708	-1.48947	12.0271	-2.01408	23.0271	-1.18922	35.0271	-1.72519	47.0271	-1.76703	59.0271	-2.01849
0.02711	-1.49112	12.0271	-2.01483	23.0271	-1.18772	35.0271	-1.72656	47.0271	-1.76733	59.0271	-2.02067
0.02714	-1.49316	12.0271	-2.01427	23.0271	-1.18674	35.0271	-1.72871	47.0271	-1.76976	59.0271	-2.02551
0.02717	-1.49496	12.0272	-2.0134	23.0272	-1.18611	35.0272	-1.72994	47.0272	-1.77141	59.0272	-2.02891
0.02719	-1.49625	12.0272	-2.01188	23.0272	-1.18588	35.0272	-1.7297	47.0272	-1.77056	59.0272	-2.03206
0.02722	-1.49788	12.0272	-2.00938	23.0272	-1.18599	35.0272	-1.7296	47.0272	-1.77052	59.0272	-2.03785
0.02725	-1.49875	12.0273	-2.00637	23.0272	-1.18707	35.0273	-1.72938	47.0273	-1.77051	59.0273	-2.04387
0.02728	-1.49835	12.0273	-2.00327	23.0273	-1.18959	35.0273	-1.72921	47.0273	-1.77049	59.0273	-2.0478
0.02731	-1.4975	12.0273	-2.0011	23.0273	-1.19226	35.0273	-1.72915	47.0273	-1.77029	59.0273	-2.04999
0.02733	-1.49555	12.0273	-2.00037	23.0273	-1.19403	35.0273	-1.72823	47.0273	-1.76954	59.0273	-2.05071
0.02736	-1.49352	12.0274	-2.0001	23.0274	-1.19447	35.0274	-1.72581	47.0274	-1.76858	59.0274	-2.05029
0.02739	-1.49166	12.0274	-1.99917	23.0274	-1.19425	35.0274	-1.72276	47.0274	-1.76762	59.0274	-2.04887
0.02742	-1.48994	12.0274	-1.99777	23.0274	-1.19391	35.0274	-1.72018	47.0274	-1.76629	59.0274	-2.04508
0.02744	-1.48926	12.0274	-1.99634	23.0274	-1.19379	35.0274	-1.7175	47.0274	-1.76459	59.0274	-2.04012
0.02747	-1.48912	12.0275	-1.9949	23.0275	-1.19441	35.0275	-1.71398	47.0275	-1.76356	59.0275	-2.03502
0.0275	-1.48898	12.0275	-1.99484	23.0275	-1.19542	35.0275	-1.71024	47.0275	-1.76322	59.0275	-2.03106
0.02753	-1.48775	12.0275	-1.99528	23.0275	-1.19638	35.0275	-1.70777	47.0275	-1.76288	59.0275	-2.02933
0.02756	-1.48585	12.0276	-1.99781	23.0276	-1.19707	35.0276	-1.7066	47.0276	-1.76186	59.0276	-2.02948
0.02758	-1.48426	12.0276	-2.00264	23.0276	-1.19775	35.0276	-1.70647	47.0276	-1.76094	59.0276	-2.02975
0.02761	-1.48252	12.0276	-2.00574	23.0276	-1.19854	35.0276	-1.70674	47.0276	-1.76036	59.0276	-2.02989
0.02764	-1.48096	12.0276	-2.00518	23.0276	-1.19846	35.0276	-1.70787	47.0276	-1.76005	59.0276	-2.02948
0.02767	-1.47971	12.0277	-2.00472	23.0277	-1.19812	35.0277	-1.71017	47.0277	-1.75967	59.0277	-2.02902
0.02769	-1.4784	12.0277	-2.00182	23.0277	-1.19721	35.0277	-1.71093	47.0277	-1.75975	59.0277	-2.02818
0.02772	-1.47728	12.0277	-1.99819	23.0277	-1.1961	35.0277	-1.71027	47.0277	-1.76249	59.0277	-2.02588
0.02775	-1.47622	12.0277	-1.9955	23.0278	-1.19466	35.0277	-1.71001	47.0277	-1.76778	59.0277	-2.02319
0.02778	-1.47517	12.0278	-1.99321	23.0278	-1.19274	35.0278	-1.71012	47.0278	-1.77102	59.0278	-2.02169
0.02781	-1.47401	12.0278	-1.99004	23.0278	-1.191	35.0278	-1.7114	47.0278	-1.7721	59.0278	-2.02098
0.02783	-1.47299	12.0278	-1.98535	23.0278	-1.1902	35.0278	-1.71319	47.0278	-1.77312	59.0278	-2.02082
0.02786	-1.47271	12.0279	-1.98001	23.0279	-1.19041	35.0279	-1.71379	47.0279	-1.77369	59.0279	-2.02099
0.02789	-1.47287	12.0279	-1.97591	23.0279	-1.19238	35.0279	-1.71414	47.0279	-1.77332	59.0279	-2.021
0.02792	-1.47412	12.0279	-1.97403	23.0279	-1.19533	35.0279	-1.71424	47.0279	-1.7728	59.0279	-2.01986
0.02794	-1.4772	12.0279	-1.97316	23.0279	-1.1966	35.0279	-1.71417	47.0279	-1.77164	59.0279	-2.01796
0.02797	-1.48063	12.028	-1.97177	23.028	-1.1972	35.028	-1.71397	47.028	-1.7707	59.028	-2.01808
0.028	-1.48371	12.028	-1.96898	23.028	-1.19713	35.028	-1.71326	47.028	-1.76994	59.028	-2.01979
0.02803	-1.4861	12.028	-1.96526	23.028	-1.19634	35.028	-1.71131	47.028	-1.76876	59.028	-2.02469
0.02806	-1.48651	12.0281	-1.9611	23.0281	-1.19446	35.0281	-1.70938	47.0281	-1.76553	59.0281	-2.03217
0.02808	-1.48604	12.0281	-1.95754	23.0281	-1.19251	35.0281	-1.70945	47.0281	-1.76299	59.0281	-2.03818
0.02811	-1.48411	12.0281	-1.9558	23.0281	-1.19106	35.0281	-1.70982	47.0281	-1.76339	59.0281	-2.03769
0.02814	-1.48049	12.0281	-1.95522	23.0281	-1.19005	35.0281	-1.71097	47.0281	-1.76363	59.0281	-2.03642
0.02817	-1.47818	12.0282	-1.95485	23.0282	-1.1895	35.0282	-1.71538	47.0282	-1.76384	59.0282	-2.03257
0.02819	-1.47775	12.0282	-1.95486	23.0282	-1.18932	35.0282	-1.72099	47.0282	-1.76126	59.0282	-2.03072
0.02822	-1.4776	12.0282	-1.95514	23.0282	-1.18927	35.0282	-1.72311	47.0282	-1.7584	59.0282	-2.03166
0.02825	-1.47709	12.0282	-1.95606	23.0282	-1.18915	35.0282	-1.72373	47.0282	-1.75749	59.0282	-2.03166
0.02828	-1.4752	12.0283	-1.95727	23.0283	-1.18892	35.0283	-1.72391	47.0283	-1.75718	59.0283	-2.03166
0.02831	-1.47231	12.0283	-1.95924	23.0283	-1.18879	35.0283	-1.72437	47.0283	-1.75578	59.0283	-2.03124
0.02833	-1.46958	12.0283	-1.96151	23.0283	-1.18886	35.0283	-1.72517	47.0283	-1.75558	59.0283	-2.03058
0.02836	-1.46727	12.0284	-1.96134	23.0284	-1.1904	35.0284	-1.72558	47.0284	-1.75689	59.0284	-2.0302
0.02839	-1.46522	12.0284	-1.96038	23.0284	-1.1948	35.0284	-1.72525	47.0284	-1.75828	59.0284	-2.03029
0.02842	-1.4643	12.0284	-1.95753	23.0284	-1.19982	35.0284	-1.72441	47.0284	-1.75826	59.0284	-2.03051
0.02844	-1.46464	12.0284	-1.95383	23.0284	-1.20226	35.0284	-1.72239	47.0284	-1.75818	59.0284	-2.03282
0.02847	-1.46563	12.0285	-1.95114	23.0285	-1.20296	35.0285	-1.72179	47.0285	-1.75802	59.0285	-2.0352
0.0285	-1.46818	12.0285	-1.95035	23.0285	-1.20319	35.0285	-1.72245	47.0285	-1.75727	59.0285	-2.03496
0.02853	-1.47074	12.0285	-1.95062	23.0285	-1.20422	35.0285	-1.72343	47.0285	-1.75702	59.0285	-2.03469
0.02856	-1.47266	12.0286	-1.95172	23.0286	-1.20496	35.0286	-1.72371	47.0286	-1.76022	59.0286	-2.03452
0.02858	-1.47438	12.0286	-1.95442	23.0286	-1.20493	35.0286	-1.7234	47.0286	-1.76543	59.0286	-2.03581
0.02861	-1.47632	12.0286	-1.95695	23.0286	-1.20495	35.0286	-1.72254	47.0286	-1.76746	59.0286	-2.03772
0.02864	-1.47863	12.0286	-1.95884	23.0286	-1.20492	35.0286	-1.72074	47.0286	-1.76725	59.0286	-2.03756
0.02867	-1.48143	12.0287	-1.96076	23.0287	-1.2046	35.0287	-1.71886	47.0287	-1.76718	59.0287	-2.03684
0.02869	-1.48419	12.0287	-1.96355	23.0287	-1.20397	35.0287	-1.71858	47.0287	-1.76657	59.0287	-2.03482
0.02872	-1.48623	12.0287	-1.96644	23.0287	-1.20315	35.0287	-1.71898	47.0287	-1.76559	59.0287	-2.03333
0.02875	-1.48771	12.0288	-1.96786	23.0287	-1.20173	35.0288	-1.72074	47.0288	-1.76398	59.0288	-2.03283
0.02878	-1.48928	12.0288	-1.96758	23.0288	-1.20103	35.0288	-1.72326	47.0288	-1.7625	59.0288	-2.03226
0.02881	-1.49168	12.0288	-1.96733	23.0288	-1.20107	35.0288	-1.72464	47.0288	-1.76272	59.0288	-2.0298
0.02883	-1.49402	12.0288	-1.96585	23.0288	-1.20094	35.0288	-1.72511	47.0288	-1.76252	59.0288	-2.02516
0.02886	-1.4941	12.0289	-1.96308	23.0289	-1.20045	35.0289	-1.72594	47.0289	-1.76252	59.0289	-2.02058
0.02889	-1.49355	12.0289	-1.95993	23.0289	-1.19986	35.0289	-1.72674	47.0289	-1.76191	59.0289	-2.01732
0.02892	-1.49202	12.0289	-1.95714	23.0289	-1.19973	35.0289	-1.72704	47.0289	-1.76098	59.0289	-2.01468
0.02894	-1.48966	12.0289	-1.95413	23.0289	-1.19974	35.0289	-1.72714	47.0289	-1.75931	59.0289	-2.0124
0.02897	-1.48684	12.029	-1.9502	23.029	-1.19972	35.029	-1.72764	47.029	-1.75807	59.029	-2.01058
0.029	-1.48526	12.029	-1.9446	23.029	-1.19972	35.029	-1.72798	47.029	-1.75849	59.029	-2.01066
0.02903	-1.48568	12.029	-1.93851	23.029	-1.19971	35.029	-1.72787	47.029	-1.7592	59.029	-2.01298
0.02906	-1.4859	12.0291	-1.93322	23.0291	-1.19959	35.0291	-1.72738	47.0291	-1.76186	59.0291	-2.01545
0.02908	-1.48703	12.0291	-1.9285	23.0291	-1.19935	35.0291	-1.72718	47.0291	-1.76464	59.0291	-2.0147
0.02911	-1.48858	12.0291	-1.92424	23.0291	-1.19901	35.0291	-1.72776	47.0291	-1.76538	59.0291	-2.01322
0.02914	-1.49033	12.0291	-1.92116	23.0291	-1.19897	35.0291	-1.72788	47.0291	-1.76494	59.0291	-2.00869
0.02917	-1.49131	12.0292	-1.91941	23.0292	-1.19932	35.0292	-1.72761	47.0292	-1.76504	59.0292	-2.00278
0.02919	-1.49137	12.0292	-1.91854	23.0292	-1.20029	35.0292	-1.7267	47.0292	-1.76547	59.0292	-1.99978
0.02922	-1.49135	12.0292	-1.91878	23.0292	-1.20087	35.0292	-1.72455	47.0292	-1.76565	59.0292	-2.00081
0.02925	-1.49135	12.0292	-1.91899	23.0293	-1.20064	35.0292	-1.72265	47.0292	-1.76512	59.0292	-2.00028
0.02928	-1.4909	12.0293	-1.92061	23.0293	-1.20073	35.0293	-1.72243	47.0293	-1.76399	59.0293	-2.00016
0.02931	-1.49029	12.0293	-1.92378	23.0293	-1.20072	35.0293	-1.72266	47.0293	-1.76229	59.0293	-1.99914
0.02933	-1.49039	12.0293	-1.92672	23.0293	-1.20147	35.0293	-1.72302	47.0293	-1.76004	59.0293	-1.99754
0.02936	-1.4917	12.0294	-1.927	23.0294	-1.20348	35.0294	-1.72308	47.0294	-1.75808	59.0294	-1.99566
0.02939	-1.4952	12.0294	-1.92638	23.0294	-1.20614	35.0294	-1.7231	47.0294	-1.75694	59.0294	-1.99499
0.02942	-1.4984	12.0294	-1.92627	23.0294	-1.20761	35.0294	-1.72312	47.0294	-1.75721	59.0294	-1.99513
0.02944	-1.4998	12.0294	-1.92666	23.0294	-1.20765	35.0294	-1.72336	47.0294	-1.75794	59.0294	-1.99501
0.02947	-1.49972	12.0295	-1.92676	23.0295	-1.20758	35.0295	-1.72342	47.0295	-1.7595	59.0295	-1.99466
0.0295	-1.49949	12.0295	-1.92657	23.0295	-1.20703	35.0295	-1.72311	47.0295	-1.75949	59.0295	-1.99262
0.02953	-1.49822	12.0295	-1.92654	23.0295	-1.20618	35.0295	-1.72271	47.0295	-1.75904	59.0295	-1.98937
0.02956	-1.49522	12.0296	-1.92669	23.0296	-1.2057	35.0296	-1.72277	47.0296	-1.75782	59.0296	-1.9871
0.02958	-1.49068	12.0296	-1.92764	23.0296	-1.20577	35.0296	-1.72322	47.0296	-1.75619	59.0296	-1.98688
0.02961	-1.48654	12.0296	-1.92918	23.0296	-1.20748	35.0296	-1.72398	47.0296	-1.75615	59.0296	-1.98706
0.02964	-1.48454	12.0296	-1.93064	23.0296	-1.20952	35.0296	-1.7241	47.0296	-1.75793	59.0296	-1.98827
0.02967	-1.48387	12.0297	-1.9323	23.0297	-1.2097	35.0297	-1.72394	47.0297	-1.75851	59.0297	-1.98898
0.02969	-1.48335	12.0297	-1.93443	23.0297	-1.20956	35.0297	-1.72294	47.0297	-1.75747	59.0297	-1.98846
0.02972	-1.48247	12.0297	-1.93712	23.0297	-1.20896	35.0297	-1.72268	47.0297	-1.7547	59.0297	-1.98799
0.02975	-1.48212	12.0297	-1.94011	23.0297	-1.20762	35.0297	-1.72365	47.0297	-1.75192	59.0297	-1.98707
0.02978	-1.48208	12.0298	-1.94389	23.0298	-1.20594	35.0298	-1.72604	47.0298	-1.75044	59.0298	-1.98697
0.02981	-1.48202	12.0298	-1.94772	23.0298	-1.20374	35.0298	-1.72739	47.0298	-1.74924	59.0298	-1.98807
0.02983	-1.48166	12.0298	-1.94911	23.0298	-1.20216	35.0298	-1.7268	47.0298	-1.74623	59.0298	-1.98981
0.02986	-1.48097	12.0299	-1.94855	23.0299	-1.20139	35.0299	-1.72568	47.0299	-1.74368	59.0299	-1.99301
0.02989	-1.48094	12.0299	-1.94836	23.0299	-1.20114	35.0299	-1.72306	47.0299	-1.7433	59.0299	-1.99671
0.02992	-1.4814	12.0299	-1.94736	23.0299	-1.19992	35.0299	-1.72191	47.0299	-1.74366	59.0299	-1.99686
0.02994	-1.48265	12.0299	-1.9458	23.0299	-1.19875	35.0299	-1.72248	47.0299	-1.74451	59.0299	-1.99612
0.02997	-1.48375	12.03	-1.94384	23.03	-1.19782	35.03	-1.72384	47.03	-1.74737	59.03	-1.99426
0.03	-1.48412	12.03	-1.94161	23.03	-1.19608	35.03	-1.72546	47.03	-1.75475	59.03	-1.99242
0.03003	-1.48441	12.03	-1.93921	23.03	-1.19457	35.03	-1.72509	47.03	-1.76111	59.03	-1.99132
0.03006	-1.48444	12.0301	-1.93634	23.0301	-1.19388	35.0301	-1.72478	47.0301	-1.7622	59.0301	-1.98991
0.03008	-1.48386	12.0301	-1.9321	23.0301	-1.19306	35.0301	-1.72334	47.0301	-1.76234	59.0301	-1.98615
0.03011	-1.48258	12.0301	-1.92705	23.0301	-1.19174	35.0301	-1.72196	47.0301	-1.76237	59.0301	-1.98188
0.03014	-1.48218	12.0301	-1.9238	23.0301	-1.19127	35.0301	-1.72077	47.0301	-1.76242	59.0301	-1.98183
0.03017	-1.48253	12.0302	-1.92433	23.0302	-1.19162	35.0302	-1.7192	47.0302	-1.76182	59.0302	-1.9828
0.03019	-1.4837	12.0302	-1.92536	23.0302	-1.19262	35.0302	-1.71854	47.0302	-1.76094	59.0302	-1.98484
0.03022	-1.48648	12.0302	-1.9291	23.0302	-1.19332	35.0302	-1.71881	47.0302	-1.75954	59.0302	-1.9865
0.03025	-1.48985	12.0303	-1.93438	23.0302	-1.19297	35.0303	-1.71884	47.0303	-1.75709	59.0303	-1.98846
0.03028	-1.49182	12.0303	-1.93972	23.0303	-1.19275	35.0303	-1.71883	47.0303	-1.75604	59.0303	-1.99161
0.03031	-1.49248	12.0303	-1.94438	23.0303	-1.19262	35.0303	-1.71883	47.0303	-1.75658	59.0303	-1.99216
0.03033	-1.49308	12.0303	-1.94884	23.0303	-1.19272	35.0303	-1.71935	47.0303	-1.75845	59.0303	-1.99137
0.03036	-1.49407	12.0304	-1.95323	23.0304	-1.19283	35.0304	-1.72082	47.0304	-1.76193	59.0304	-1.99027
0.03039	-1.49403	12.0304	-1.95616	23.0304	-1.19284	35.0304	-1.72289	47.0304	-1.76358	59.0304	-1.99025
0.03042	-1.49345	12.0304	-1.95637	23.0304	-1.19255	35.0304	-1.72486	47.0304	-1.76305	59.0304	-1.99072
0.03044	-1.49219	12.0304	-1.95588	23.0304	-1.19188	35.0304	-1.72609	47.0304	-1.76265	59.0304	-1.99086
0.03047	-1.49174	12.0305	-1.95408	23.0305	-1.19184	35.0305	-1.72669	47.0305	-1.76172	59.0305	-1.98863
0.0305	-1.49202	12.0305	-1.95112	23.0305	-1.19217	35.0305	-1.72757	47.0305	-1.76074	59.0305	-1.98474
0.03053	-1.49305	12.0305	-1.94741	23.0305	-1.19313	35.0305	-1.72844	47.0305	-1.75845	59.0305	-1.98171
0.03056	-1.49508	12.0306	-1.9428	23.0306	-1.19352	35.0306	-1.72957	47.0306	-1.75541	59.0306	-1.98064
0.03058	-1.49664	12.0306	-1.93775	23.0306	-1.19323	35.0306	-1.73096	47.0306	-1.75279	59.0306	-1.98064
0.03061	-1.49811	12.0306	-1.93312	23.0306	-1.19258	35.0306	-1.73231	47.0306	-1.7507	59.0306	-1.9808
0.03064	-1.50065	12.0306	-1.9293	23.0306	-1.19158	35.0306	-1.73346	47.0306	-1.74894	59.0306	-1.98175
0.03067	-1.5037	12.0307	-1.9264	23.0307	-1.19154	35.0307	-1.73398	47.0307	-1.74734	59.0307	-1.98676
0.03069	-1.50532	12.0307	-1.92499	23.0307	-1.19183	35.0307	-1.73386	47.0307	-1.74474	59.0307	-1.99588
0.03072	-1.50508	12.0307	-1.92512	23.0307	-1.19286	35.0307	-1.7332	47.0307	-1.74174	59.0307	-2.00404
0.03075	-1.50534	12.0307	-1.92537	23.0308	-1.1939	35.0307	-1.73294	47.0307	-1.7399	59.0307	-2.00802
0.03078	-1.50591	12.0308	-1.92619	23.0308	-1.19398	35.0308	-1.73348	47.0308	-1.73991	59.0308	-2.00915
0.03081	-1.50861	12.0308	-1.92715	23.0308	-1.19384	35.0308	-1.73358	47.0308	-1.74037	59.0308	-2.00912
0.03083	-1.50983	12.0308	-1.92744	23.0308	-1.19381	35.0308	-1.73309	47.0308	-1.74297	59.0308	-2.009
0.03086	-1.50891	12.0309	-1.92724	23.0309	-1.1939	35.0309	-1.73212	47.0309	-1.74527	59.0309	-2.00682
0.03089	-1.50639	12.0309	-1.92687	23.0309	-1.19483	35.0309	-1.73134	47.0309	-1.7449	59.0309	-2.00275
0.03092	-1.50181	12.0309	-1.92638	23.0309	-1.1971	35.0309	-1.73041	47.0309	-1.7447	59.0309	-1.9987
0.03094	-1.49716	12.0309	-1.92572	23.0309	-1.19871	35.0309	-1.72778	47.0309	-1.74415	59.0309	-1.9946
0.03097	-1.49255	12.031	-1.9242	23.031	-1.19842	35.031	-1.72483	47.031	-1.74391	59.031	-1.99074
0.031	-1.48791	12.031	-1.92196	23.031	-1.19819	35.031	-1.7239	47.031	-1.74332	59.031	-1.98798
0.03103	-1.48378	12.031	-1.92124	23.031	-1.1975	35.031	-1.72397	47.031	-1.74293	59.031	-1.98658
0.03106	-1.48079	12.0311	-1.92178	23.0311	-1.1969	35.0311	-1.72399	47.0311	-1.7427	59.0311	-1.98598
0.03108	-1.47896	12.0311	-1.92304	23.0311	-1.19674	35.0311	-1.72473	47.0311	-1.7432	59.0311	-1.98577
0.03111	-1.47868	12.0311	-1.92416	23.0311	-1.19668	35.0311	-1.72498	47.0311	-1.74377	59.0311	-1.98582
0.03114	-1.47904	12.0311	-1.92382	23.0311	-1.19676	35.0311	-1.72417	47.0311	-1.74404	59.0311	-1.98616
0.03117	-1.47962	12.0312	-1.92396	23.0312	-1.19752	35.0312	-1.72289	47.0312	-1.74442	59.0312	-1.98924
0.03119	-1.4797	12.0312	-1.9239	23.0312	-1.19818	35.0312	-1.72254	47.0312	-1.74433	59.0312	-1.99737
0.03122	-1.47948	12.0312	-1.92561	23.0312	-1.19794	35.0312	-1.72283	47.0312	-1.74438	59.0312	-2.00702
0.03125	-1.47943	12.0312	-1.92877	23.0312	-1.19742	35.0312	-1.72366	47.0312	-1.74403	59.0312	-2.00784
0.03128	-1.47962	12.0313	-1.93007	23.0313	-1.19624	35.0313	-1.72386	47.0313	-1.74338	59.0313	-2.00529
0.03131	-1.48033	12.0313	-1.92952	23.0313	-1.19521	35.0313	-1.72344	47.0313	-1.74286	59.0313	-1.99869
0.03133	-1.48114	12.0313	-1.92806	23.0313	-1.19445	35.0313	-1.72189	47.0313	-1.74106	59.0313	-1.99113
0.03136	-1.48106	12.0314	-1.92498	23.0314	-1.19364	35.0314	-1.72078	47.0314	-1.73898	59.0314	-1.98698
0.03139	-1.48085	12.0314	-1.92222	23.0314	-1.19316	35.0314	-1.72122	47.0314	-1.73832	59.0314	-1.98544
0.03142	-1.48012	12.0314	-1.92138	23.0314	-1.19329	35.0314	-1.72125	47.0314	-1.73825	59.0314	-1.9856
0.03144	-1.47858	12.0314	-1.92193	23.0314	-1.19334	35.0314	-1.72201	47.0314	-1.7384	59.0314	-1.98706
0.03147	-1.47778	12.0315	-1.92363	23.0315	-1.19378	35.0315	-1.72298	47.0315	-1.73864	59.0315	-1.99118
0.0315	-1.47821	12.0315	-1.92724	23.0315	-1.19427	35.0315	-1.72373	47.0315	-1.74004	59.0315	-1.99398
0.03153	-1.47846	12.0315	-1.92988	23.0315	-1.19444	35.0315	-1.72317	47.0315	-1.74685	59.0315	-1.99376
0.03156	-1.47951	12.0316	-1.93063	23.0316	-1.19754	35.0316	-1.72214	47.0316	-1.75582	59.0316	-1.99406
0.03158	-1.48279	12.0316	-1.93088	23.0316	-1.20247	35.0316	-1.72058	47.0316	-1.75875	59.0316	-1.99398
0.03161	-1.48729	12.0316	-1.93109	23.0316	-1.20509	35.0316	-1.7191	47.0316	-1.75756	59.0316	-1.99404
0.03164	-1.48946	12.0316	-1.93151	23.0316	-1.20603	35.0316	-1.7168	47.0316	-1.75698	59.0316	-1.99156
0.03167	-1.48927	12.0317	-1.9317	23.0317	-1.20653	35.0317	-1.71515	47.0317	-1.75596	59.0317	-1.98816
0.03169	-1.48914	12.0317	-1.93161	23.0317	-1.20643	35.0317	-1.71561	47.0317	-1.75538	59.0317	-1.98711
0.03172	-1.48877	12.0317	-1.93005	23.0317	-1.20626	35.0317	-1.7162	47.0317	-1.75496	59.0317	-1.9874
0.03175	-1.48825	12.0318	-1.92684	23.0317	-1.2058	35.0318	-1.71731	47.0318	-1.75443	59.0318	-1.98858
0.03178	-1.48794	12.0318	-1.92299	23.0318	-1.20559	35.0318	-1.71778	47.0318	-1.75462	59.0318	-1.99053
0.03181	-1.48807	12.0318	-1.91935	23.0318	-1.20552	35.0318	-1.71836	47.0318	-1.75479	59.0318	-1.99112
0.03183	-1.4881	12.0318	-1.91673	23.0318	-1.20532	35.0318	-1.72122	47.0318	-1.75489	59.0318	-1.991
0.03186	-1.48812	12.0319	-1.91488	23.0319	-1.2042	35.0319	-1.72462	47.0319	-1.75413	59.0319	-1.99106
0.03189	-1.48802	12.0319	-1.91387	23.0319	-1.20243	35.0319	-1.72604	47.0319	-1.7522	59.0319	-1.99373
0.03192	-1.48771	12.0319	-1.91398	23.0319	-1.20079	35.0319	-1.72583	47.0319	-1.74991	59.0319	-1.99847
0.03194	-1.48726	12.0319	-1.91543	23.0319	-1.19956	35.0319	-1.72509	47.0319	-1.74604	59.0319	-1.99955
0.03197	-1.48667	12.032	-1.91984	23.032	-1.19838	35.032	-1.72228	47.032	-1.74064	59.032	-1.99854
0.032	-1.4854	12.032	-1.92584	23.032	-1.1968	35.032	-1.71828	47.032	-1.73713	59.032	-1.99594
0.03203	-1.48347	12.032	-1.93192	23.032	-1.19474	35.032	-1.71406	47.032	-1.73586	59.032	-1.99262
0.03206	-1.48205	12.0321	-1.93819	23.0321	-1.19249	35.0321	-1.71042	47.0321	-1.73439	59.0321	-1.99066
0.03208	-1.48147	12.0321	-1.94402	23.0321	-1.19092	35.0321	-1.7078	47.0321	-1.73279	59.0321	-1.98979
0.03211	-1.48121	12.0321	-1.94844	23.0321	-1.19081	35.0321	-1.70572	47.0321	-1.73192	59.0321	-1.98876
0.03214	-1.48119	12.0321	-1.95216	23.0321	-1.19109	35.0321	-1.70431	47.0321	-1.73136	59.0321	-1.98885
0.03217	-1.48181	12.0322	-1.95598	23.0322	-1.19115	35.0322	-1.70362	47.0322	-1.73152	59.0322	-1.98972
0.03219	-1.4829	12.0322	-1.95958	23.0322	-1.19035	35.0322	-1.70372	47.0322	-1.73175	59.0322	-1.99356
0.03222	-1.48417	12.0322	-1.96317	23.0322	-1.18944	35.0322	-1.70486	47.0322	-1.73286	59.0322	-2.00037
0.03225	-1.487	12.0322	-1.96668	23.0323	-1.18965	35.0322	-1.70532	47.0322	-1.73399	59.0322	-2.00728
0.03228	-1.48941	12.0323	-1.96913	23.0323	-1.1899	35.0323	-1.70468	47.0323	-1.73436	59.0323	-2.01289
0.03231	-1.48885	12.0323	-1.97052	23.0323	-1.19118	35.0323	-1.70363	47.0323	-1.73427	59.0323	-2.01826
0.03233	-1.48839	12.0323	-1.9705	23.0323	-1.19263	35.0323	-1.70232	47.0323	-1.73336	59.0323	-2.02272
0.03236	-1.48806	12.0324	-1.97018	23.0324	-1.19338	35.0324	-1.70078	47.0324	-1.73123	59.0324	-2.02236
0.03239	-1.4887	12.0324	-1.96942	23.0324	-1.19381	35.0324	-1.69902	47.0324	-1.7288	59.0324	-2.02089
0.03242	-1.48916	12.0324	-1.96938	23.0324	-1.19424	35.0324	-1.69748	47.0324	-1.72733	59.0324	-2.0157
0.03244	-1.48924	12.0324	-1.96968	23.0324	-1.19458	35.0324	-1.69634	47.0324	-1.72745	59.0324	-2.00648
0.03247	-1.48927	12.0325	-1.97128	23.0325	-1.19517	35.0325	-1.69542	47.0325	-1.72763	59.0325	-1.99674
0.0325	-1.48955	12.0325	-1.97342	23.0325	-1.19519	35.0325	-1.69377	47.0325	-1.72988	59.0325	-1.99065
0.03253	-1.48959	12.0325	-1.97393	23.0325	-1.19487	35.0325	-1.69038	47.0325	-1.73449	59.0325	-1.98768
0.03256	-1.48852	12.0326	-1.97356	23.0326	-1.1943	35.0326	-1.68762	47.0326	-1.73808	59.0326	-1.9868
0.03258	-1.48572	12.0326	-1.97312	23.0326	-1.19383	35.0326	-1.68729	47.0326	-1.73953	59.0326	-1.98714
0.03261	-1.4826	12.0326	-1.97241	23.0326	-1.19348	35.0326	-1.68759	47.0326	-1.74054	59.0326	-1.98954
0.03264	-1.47996	12.0326	-1.97054	23.0326	-1.19311	35.0326	-1.68828	47.0326	-1.74376	59.0326	-1.99652
0.03267	-1.47719	12.0327	-1.96765	23.0327	-1.1932	35.0327	-1.68898	47.0327	-1.7505	59.0327	-2.00274
0.03269	-1.47539	12.0327	-1.96415	23.0327	-1.1931	35.0327	-1.68906	47.0327	-1.75524	59.0327	-2.00389
0.03272	-1.47515	12.0327	-1.95971	23.0327	-1.1929	35.0327	-1.68911	47.0327	-1.75682	59.0327	-2.00311
0.03275	-1.47518	12.0328	-1.95517	23.0328	-1.1919	35.0328	-1.68976	47.0328	-1.75927	59.0328	-2.0017
0.03278	-1.47515	12.0328	-1.95424	23.0328	-1.19106	35.0328	-1.69064	47.0328	-1.76094	59.0328	-1.9978
0.03281	-1.47427	12.0328	-1.95538	23.0328	-1.19061	35.0328	-1.69093	47.0328	-1.75967	59.0328	-1.99308
0.03283	-1.47287	12.0328	-1.95783	23.0328	-1.19017	35.0328	-1.69098	47.0328	-1.75742	59.0328	-1.98959
0.03286	-1.47181	12.0329	-1.96217	23.0329	-1.18846	35.0329	-1.69096	47.0329	-1.75336	59.0329	-1.98763
0.03289	-1.47022	12.0329	-1.9681	23.0329	-1.18666	35.0329	-1.69053	47.0329	-1.7489	59.0329	-1.98652
0.03292	-1.4685	12.0329	-1.97502	23.0329	-1.18585	35.0329	-1.68966	47.0329	-1.74485	59.0329	-1.98634
0.03294	-1.46863	12.0329	-1.98135	23.0329	-1.18583	35.0329	-1.68889	47.0329	-1.74108	59.0329	-1.98595
0.03297	-1.46929	12.033	-1.98543	23.033	-1.18575	35.033	-1.68803	47.033	-1.73765	59.033	-1.98582
0.033	-1.47111	12.033	-1.98649	23.033	-1.18539	35.033	-1.6873	47.033	-1.73506	59.033	-1.98476
0.03303	-1.47272	12.033	-1.98595	23.033	-1.18424	35.033	-1.68704	47.033	-1.73312	59.033	-1.98437
0.03306	-1.47294	12.0331	-1.98441	23.0331	-1.18369	35.0331	-1.68708	47.0331	-1.73212	59.0331	-1.98488
0.03308	-1.47267	12.0331	-1.98066	23.0331	-1.184	35.0331	-1.68836	47.0331	-1.73236	59.0331	-1.98572
0.03311	-1.47187	12.0331	-1.97572	23.0331	-1.18444	35.0331	-1.69059	47.0331	-1.73251	59.0331	-1.98655
0.03314	-1.47095	12.0331	-1.96996	23.0331	-1.18527	35.0331	-1.69112	47.0331	-1.73274	59.0331	-1.98806
0.03317	-1.47028	12.0332	-1.96422	23.0332	-1.18603	35.0332	-1.69068	47.0332	-1.73264	59.0332	-1.98936
0.03319	-1.46917	12.0332	-1.95914	23.0332	-1.18636	35.0332	-1.69044	47.0332	-1.73224	59.0332	-1.98988
0.03322	-1.46805	12.0332	-1.95399	23.0332	-1.18663	35.0332	-1.6898	47.0332	-1.73193	59.0332	-1.99004
0.03325	-1.46784	12.0333	-1.94855	23.0332	-1.18673	35.0333	-1.6883	47.0333	-1.7321	59.0333	-1.99542
0.03328	-1.46804	12.0333	-1.94304	23.0333	-1.18686	35.0333	-1.68819	47.0333	-1.73245	59.0333	-2.00339
0.03331	-1.46852	12.0333	-1.93765	23.0333	-1.18645	35.0333	-1.6889	47.0333	-1.73375	59.0333	-2.00514
0.03333	-1.47036	12.0333	-1.9334	23.0333	-1.18574	35.0333	-1.69195	47.0333	-1.73794	59.0333	-2.00418
0.03336	-1.47356	12.0334	-1.9323	23.0334	-1.18559	35.0334	-1.69704	47.0334	-1.74482	59.0334	-2.00366
0.03339	-1.47679	12.0334	-1.93307	23.0334	-1.18579	35.0334	-1.70128	47.0334	-1.74696	59.0334	-2.0034
0.03342	-1.47872	12.0334	-1.93473	23.0334	-1.186	35.0334	-1.70311	47.0334	-1.74524	59.0334	-1.99995
0.03344	-1.479	12.0334	-1.9377	23.0334	-1.18622	35.0334	-1.70371	47.0334	-1.74172	59.0334	-1.99589
0.03347	-1.47879	12.0335	-1.9401	23.0335	-1.18636	35.0335	-1.70361	47.0335	-1.73756	59.0335	-1.99527
0.0335	-1.47722	12.0335	-1.94148	23.0335	-1.18643	35.0335	-1.70358	47.0335	-1.73567	59.0335	-1.99577
0.03353	-1.4741	12.0335	-1.94226	23.0335	-1.18606	35.0335	-1.70338	47.0335	-1.7348	59.0335	-1.99573
0.03356	-1.47126	12.0336	-1.94302	23.0336	-1.18555	35.0336	-1.70306	47.0336	-1.73404	59.0336	-1.99428
0.03358	-1.47002	12.0336	-1.9434	23.0336	-1.18524	35.0336	-1.70319	47.0336	-1.73346	59.0336	-1.99361
0.03361	-1.47043	12.0336	-1.94318	23.0336	-1.18518	35.0336	-1.70334	47.0336	-1.7336	59.0336	-1.99306
0.03364	-1.47161	12.0336	-1.94212	23.0336	-1.18517	35.0336	-1.70347	47.0336	-1.73366	59.0336	-1.99266
0.03367	-1.47334	12.0337	-1.93941	23.0337	-1.18539	35.0337	-1.70378	47.0337	-1.73371	59.0337	-1.99032
0.03369	-1.47325	12.0337	-1.93652	23.0337	-1.18571	35.0337	-1.70393	47.0337	-1.73378	59.0337	-1.98641
0.03372	-1.47311	12.0337	-1.93384	23.0337	-1.18664	35.0337	-1.70562	47.0337	-1.73383	59.0337	-1.98128
0.03375	-1.47304	12.0337	-1.93215	23.0338	-1.18864	35.0337	-1.70828	47.0337	-1.73387	59.0337	-1.97719
0.03378	-1.47345	12.0338	-1.93256	23.0338	-1.19037	35.0338	-1.71058	47.0338	-1.73288	59.0338	-1.9753
0.03381	-1.47499	12.0338	-1.93343	23.0338	-1.19126	35.0338	-1.71185	47.0338	-1.73062	59.0338	-1.97474
0.03383	-1.47776	12.0338	-1.9363	23.0338	-1.19203	35.0338	-1.71165	47.0338	-1.72871	59.0338	-1.97474
0.03386	-1.48094	12.0339	-1.93989	23.0339	-1.19297	35.0339	-1.71164	47.0339	-1.72686	59.0339	-1.9751
0.03389	-1.48377	12.0339	-1.94426	23.0339	-1.19338	35.0339	-1.7114	47.0339	-1.72413	59.0339	-1.97522
0.03392	-1.48513	12.0339	-1.95538	23.0339	-1.19321	35.0339	-1.71148	47.0339	-1.72131	59.0339	-1.97538
0.03394	-1.485	12.0339	-1.96686	23.0339	-1.19316	35.0339	-1.71195	47.0339	-1.72082	59.0339	-1.97674
0.03397	-1.4849	12.034	-1.97063	23.034	-1.19307	35.034	-1.7138	47.034	-1.72153	59.034	-1.98222
0.034	-1.48404	12.034	-1.97189	23.034	-1.19278	35.034	-1.717	47.034	-1.7223	59.034	-1.99058
0.03403	-1.48222	12.034	-1.97371	23.034	-1.19271	35.034	-1.72077	47.034	-1.72325	59.034	-1.99781
0.03406	-1.48009	12.0341	-1.97673	23.0341	-1.19382	35.0341	-1.72355	47.0341	-1.72359	59.0341	-2.00239
0.03408	-1.47821	12.0341	-1.98038	23.0341	-1.19647	35.0341	-1.72489	47.0341	-1.72453	59.0341	-2.00526
0.03411	-1.47642	12.0341	-1.98401	23.0341	-1.19834	35.0341	-1.7256	47.0341	-1.72525	59.0341	-2.00601
0.03414	-1.47459	12.0341	-1.98597	23.0341	-1.19806	35.0341	-1.72604	47.0341	-1.72847	59.0341	-2.00628
0.03417	-1.47316	12.0342	-1.98709	23.0342	-1.19777	35.0342	-1.72585	47.0342	-1.73331	59.0342	-2.00662
0.03419	-1.4722	12.0342	-1.98908	23.0342	-1.19665	35.0342	-1.72497	47.0342	-1.7361	59.0342	-2.00845
0.03422	-1.47163	12.0342	-1.99195	23.0342	-1.19509	35.0342	-1.72311	47.0342	-1.73819	59.0342	-2.00922
0.03425	-1.47157	12.0343	-1.99532	23.0343	-1.19328	35.0343	-1.72086	47.0343	-1.7383	59.0343	-2.00858
0.03428	-1.47153	12.0343	-1.99871	23.0343	-1.1915	35.0343	-1.71842	47.0343	-1.73644	59.0343	-2.00684
0.03431	-1.4712	12.0343	-2.00226	23.0343	-1.18995	35.0343	-1.7166	47.0343	-1.73242	59.0343	-2.00626
0.03433	-1.47066	12.0343	-2.00503	23.0343	-1.18872	35.0343	-1.71565	47.0343	-1.72788	59.0343	-2.00706
0.03436	-1.47034	12.0344	-2.00716	23.0344	-1.18878	35.0344	-1.71494	47.0344	-1.72413	59.0344	-2.00833
0.03439	-1.47006	12.0344	-2.01017	23.0344	-1.18922	35.0344	-1.71292	47.0344	-1.72185	59.0344	-2.00841
0.03442	-1.46946	12.0344	-2.01392	23.0344	-1.19037	35.0344	-1.71058	47.0344	-1.7212	59.0344	-2.00543
0.03444	-1.46942	12.0344	-2.01782	23.0344	-1.19133	35.0344	-1.70908	47.0344	-1.72157	59.0344	-2.00107
0.03447	-1.47019	12.0345	-2.02107	23.0345	-1.19318	35.0345	-1.70825	47.0345	-1.72148	59.0345	-1.99921
0.0345	-1.47247	12.0345	-2.02338	23.0345	-1.19634	35.0345	-1.70685	47.0345	-1.72135	59.0345	-1.99859
0.03453	-1.47546	12.0345	-2.02461	23.0345	-1.19827	35.0345	-1.70538	47.0345	-1.72127	59.0345	-1.99821
0.03456	-1.47764	12.0346	-2.02561	23.0346	-1.19864	35.0346	-1.70483	47.0346	-1.72188	59.0346	-1.99782
0.03458	-1.47858	12.0346	-2.02728	23.0346	-1.19862	35.0346	-1.7052	47.0346	-1.72235	59.0346	-1.99689
0.03461	-1.4784	12.0346	-2.02917	23.0346	-1.19858	35.0346	-1.70749	47.0346	-1.72258	59.0346	-1.99652
0.03464	-1.47782	12.0346	-2.02946	23.0346	-1.19852	35.0346	-1.71053	47.0346	-1.72272	59.0346	-1.99382
0.03467	-1.47549	12.0347	-2.02894	23.0347	-1.19848	35.0347	-1.71171	47.0347	-1.72395	59.0347	-1.9894
0.03469	-1.47206	12.0347	-2.0281	23.0347	-1.19875	35.0347	-1.71163	47.0347	-1.72703	59.0347	-1.98431
0.03472	-1.46894	12.0347	-2.02808	23.0347	-1.199	35.0347	-1.71138	47.0347	-1.73008	59.0347	-1.97934
0.03475	-1.46615	12.0348	-2.02905	23.0347	-1.19908	35.0348	-1.71046	47.0348	-1.73134	59.0348	-1.97605
0.03478	-1.46328	12.0348	-2.03286	23.0348	-1.19916	35.0348	-1.70996	47.0348	-1.73112	59.0348	-1.97517
0.03481	-1.46057	12.0348	-2.03947	23.0348	-1.19925	35.0348	-1.71021	47.0348	-1.73083	59.0348	-1.97553
0.03483	-1.45865	12.0348	-2.04373	23.0348	-1.1992	35.0348	-1.71076	47.0348	-1.73003	59.0348	-1.97611
0.03486	-1.458	12.0349	-2.04328	23.0349	-1.19891	35.0349	-1.71199	47.0349	-1.7285	59.0349	-1.97847
0.03489	-1.4582	12.0349	-2.04328	23.0349	-1.19877	35.0349	-1.71354	47.0349	-1.72825	59.0349	-1.98232
0.03492	-1.45876	12.0349	-2.04251	23.0349	-1.19883	35.0349	-1.715	47.0349	-1.72964	59.0349	-1.98629
0.03494	-1.46076	12.0349	-2.04156	23.0349	-1.19888	35.0349	-1.71624	47.0349	-1.7302	59.0349	-1.98858
0.03497	-1.46404	12.035	-2.03866	23.035	-1.19884	35.035	-1.71728	47.035	-1.72954	59.035	-1.9888
0.035	-1.46786	12.035	-2.03546	23.035	-1.19838	35.035	-1.71721	47.035	-1.7276	59.035	-1.98872
0.03503	-1.47174	12.035	-2.03204	23.035	-1.19738	35.035	-1.71653	47.035	-1.72465	59.035	-1.98876
0.03506	-1.47564	12.0351	-2.02762	23.0351	-1.19664	35.0351	-1.71504	47.0351	-1.72325	59.0351	-1.98944
0.03508	-1.47804	12.0351	-2.02232	23.0351	-1.1963	35.0351	-1.71439	47.0351	-1.72328	59.0351	-1.98966
0.03511	-1.47887	12.0351	-2.01722	23.0351	-1.19588	35.0351	-1.71417	47.0351	-1.72324	59.0351	-1.98883
0.03514	-1.47924	12.0351	-2.01398	23.0351	-1.19586	35.0351	-1.71374	47.0351	-1.72264	59.0351	-1.98772
0.03517	-1.48016	12.0352	-2.01173	23.0352	-1.19604	35.0352	-1.71217	47.0352	-1.72092	59.0352	-1.98687
0.03519	-1.48132	12.0352	-2.00652	23.0352	-1.1961	35.0352	-1.71077	47.0352	-1.72076	59.0352	-1.98509
0.03522	-1.4823	12.0352	-2.0004	23.0352	-1.19582	35.0352	-1.711	47.0352	-1.72309	59.0352	-1.98036
0.03525	-1.48353	12.0352	-1.99778	23.0353	-1.19562	35.0352	-1.71161	47.0352	-1.7289	59.0352	-1.9749
0.03528	-1.48391	12.0353	-1.99839	23.0353	-1.19556	35.0353	-1.7129	47.0353	-1.7322	59.0353	-1.97502
0.03531	-1.48351	12.0353	-1.9986	23.0353	-1.1955	35.0353	-1.71318	47.0353	-1.73148	59.0353	-1.97738
0.03533	-1.48231	12.0353	-2.00056	23.0353	-1.19525	35.0353	-1.7129	47.0353	-1.73124	59.0353	-1.98422
0.03536	-1.48033	12.0354	-2.00344	23.0354	-1.19523	35.0354	-1.7119	47.0354	-1.72966	59.0354	-1.99078
0.03539	-1.47917	12.0354	-2.00593	23.0354	-1.19568	35.0354	-1.70971	47.0354	-1.72698	59.0354	-1.99227
0.03542	-1.47945	12.0354	-2.00933	23.0354	-1.19583	35.0354	-1.70752	47.0354	-1.72584	59.0354	-1.99134
0.03544	-1.47976	12.0354	-2.01419	23.0354	-1.1956	35.0354	-1.70628	47.0354	-1.7252	59.0354	-1.98935
0.03547	-1.48008	12.0355	-2.01826	23.0355	-1.19538	35.0355	-1.70575	47.0355	-1.72472	59.0355	-1.98776
0.0355	-1.47989	12.0355	-2.02106	23.0355	-1.19532	35.0355	-1.70444	47.0355	-1.72221	59.0355	-1.98844
0.03553	-1.47893	12.0355	-2.0245	23.0355	-1.19532	35.0355	-1.70166	47.0355	-1.72051	59.0355	-1.9887
0.03556	-1.47692	12.0356	-2.0284	23.0356	-1.19636	35.0356	-1.69834	47.0356	-1.72087	59.0356	-1.98886
0.03558	-1.47541	12.0356	-2.03063	23.0356	-1.19829	35.0356	-1.69578	47.0356	-1.72064	59.0356	-1.98852
0.03561	-1.47467	12.0356	-2.03135	23.0356	-1.19953	35.0356	-1.69434	47.0356	-1.72093	59.0356	-1.98768
0.03564	-1.47416	12.0356	-2.0316	23.0356	-1.20096	35.0356	-1.69394	47.0356	-1.72095	59.0356	-1.9865
0.03567	-1.4736	12.0357	-2.03155	23.0357	-1.20799	35.0357	-1.69418	47.0357	-1.72106	59.0357	-1.98511
0.03569	-1.47327	12.0357	-2.0311	23.0357	-1.24544	35.0357	-1.69541	47.0357	-1.72094	59.0357	-1.97992
0.03572	-1.47309	12.0357	-2.02914	23.0357	-1.30456	35.0357	-1.69622	47.0357	-1.72001	59.0357	-1.97365
0.03575	-1.47453	12.0358	-2.02544	23.0358	-1.34062	35.0358	-1.69582	47.0358	-1.71778	59.0358	-1.96907
0.03578	-1.47826	12.0358	-2.02104	23.0358	-1.35193	35.0358	-1.69595	47.0358	-1.71454	59.0358	-1.96559
0.03581	-1.48299	12.0358	-2.01695	23.0358	-1.3557	35.0358	-1.69748	47.0358	-1.71259	59.0358	-1.96582
0.03583	-1.48628	12.0358	-2.01314	23.0358	-1.35764	35.0358	-1.70027	47.0358	-1.71322	59.0358	-1.96763
0.03586	-1.48747	12.0359	-2.00866	23.0359	-1.35845	35.0359	-1.70318	47.0359	-1.71469	59.0359	-1.97111
0.03589	-1.48786	12.0359	-2.00387	23.0359	-1.35808	35.0359	-1.70663	47.0359	-1.71714	59.0359	-1.97327
0.03592	-1.48931	12.0359	-1.99915	23.0359	-1.35762	35.0359	-1.70909	47.0359	-1.71752	59.0359	-1.9729
0.03594	-1.49173	12.0359	-1.99454	23.0359	-1.3568	35.0359	-1.71073	47.0359	-1.71728	59.0359	-1.97246
0.03597	-1.49318	12.036	-1.99053	23.036	-1.3559	35.036	-1.7126	47.036	-1.71705	59.036	-1.97123
0.036	-1.49334	12.036	-1.98563	23.036	-1.35448	35.036	-1.71355	47.036	-1.71645	59.036	-1.96971
0.03603	-1.49312	12.036	-1.98078	23.036	-1.35283	35.036	-1.71336	47.036	-1.71515	59.036	-1.96916
0.03606	-1.49215	12.0361	-1.97721	23.0361	-1.35082	35.0361	-1.71342	47.0361	-1.71407	59.0361	-1.96958
0.03608	-1.49008	12.0361	-1.97417	23.0361	-1.34822	35.0361	-1.71323	47.0361	-1.71355	59.0361	-1.97064
0.03611	-1.48732	12.0361	-1.97231	23.0361	-1.34505	35.0361	-1.71312	47.0361	-1.71172	59.0361	-1.97198
0.03614	-1.4844	12.0361	-1.97244	23.0361	-1.3413	35.0361	-1.71204	47.0361	-1.70867	59.0361	-1.97285
0.03617	-1.48294	12.0362	-1.97286	23.0362	-1.33778	35.0362	-1.71063	47.0362	-1.70738	59.0362	-1.97296
0.03619	-1.4834	12.0362	-1.97606	23.0362	-1.33519	35.0362	-1.70958	47.0362	-1.70696	59.0362	-1.97247
0.03622	-1.4845	12.0362	-1.97927	23.0362	-1.33276	35.0362	-1.70757	47.0362	-1.70654	59.0362	-1.97122
0.03625	-1.4878	12.0363	-1.97858	23.0362	-1.32986	35.0363	-1.70435	47.0363	-1.70634	59.0363	-1.96984
0.03628	-1.48979	12.0363	-1.97802	23.0363	-1.32692	35.0363	-1.70156	47.0363	-1.70708	59.0363	-1.96777
0.03631	-1.48934	12.0363	-1.97518	23.0363	-1.32512	35.0363	-1.70123	47.0363	-1.70726	59.0363	-1.96661
0.03633	-1.48917	12.0363	-1.97042	23.0363	-1.32474	35.0363	-1.70181	47.0363	-1.70683	59.0363	-1.96692
0.03636	-1.4885	12.0364	-1.96476	23.0364	-1.32462	35.0364	-1.70341	47.0364	-1.70675	59.0364	-1.9668
0.03639	-1.48814	12.0364	-1.95893	23.0364	-1.32426	35.0364	-1.70437	47.0364	-1.70741	59.0364	-1.96533
0.03642	-1.48821	12.0364	-1.95454	23.0364	-1.32312	35.0364	-1.7039	47.0364	-1.71066	59.0364	-1.96212
0.03644	-1.48811	12.0364	-1.95259	23.0364	-1.32124	35.0364	-1.70396	47.0364	-1.71541	59.0364	-1.96132
0.03647	-1.48756	12.0365	-1.95193	23.0365	-1.31864	35.0365	-1.70398	47.0365	-1.71773	59.0365	-1.96219
0.0365	-1.48557	12.0365	-1.95046	23.0365	-1.31644	35.0365	-1.70567	47.0365	-1.7179	59.0365	-1.96545
0.03653	-1.48348	12.0365	-1.94705	23.0365	-1.31505	35.0365	-1.70824	47.0365	-1.71795	59.0365	-1.96833
0.03656	-1.48253	12.0366	-1.94345	23.0366	-1.31383	35.0366	-1.70943	47.0366	-1.71789	59.0366	-1.96867
0.03658	-1.48221	12.0366	-1.94169	23.0366	-1.31298	35.0366	-1.70962	47.0366	-1.71786	59.0366	-1.96878
0.03661	-1.48149	12.0366	-1.94204	23.0366	-1.31195	35.0366	-1.7095	47.0366	-1.71693	59.0366	-1.96886
0.03664	-1.47979	12.0366	-1.94286	23.0366	-1.31012	35.0366	-1.70895	47.0366	-1.71423	59.0366	-1.96842
0.03667	-1.47746	12.0367	-1.94525	23.0367	-1.30762	35.0367	-1.70809	47.0367	-1.71108	59.0367	-1.9665
0.03669	-1.47725	12.0367	-1.94681	23.0367	-1.30507	35.0367	-1.70799	47.0367	-1.70913	59.0367	-1.96243
0.03672	-1.47802	12.0367	-1.94666	23.0367	-1.30334	35.0367	-1.70783	47.0367	-1.70864	59.0367	-1.95897
0.03675	-1.48127	12.0367	-1.94687	23.0368	-1.30264	35.0367	-1.70758	47.0367	-1.70832	59.0367	-1.95799
0.03678	-1.48659	12.0368	-1.94767	23.0368	-1.30241	35.0368	-1.70744	47.0368	-1.70822	59.0368	-1.95766
0.03681	-1.49126	12.0368	-1.95108	23.0368	-1.30199	35.0368	-1.70878	47.0368	-1.70762	59.0368	-1.95583
0.03683	-1.49317	12.0368	-1.95688	23.0368	-1.30096	35.0368	-1.71206	47.0368	-1.70663	59.0368	-1.95258
0.03686	-1.49252	12.0369	-1.96369	23.0369	-1.3006	35.0369	-1.715	47.0369	-1.70662	59.0369	-1.95076
0.03689	-1.49202	12.0369	-1.9705	23.0369	-1.30054	35.0369	-1.71511	47.0369	-1.70736	59.0369	-1.95049
0.03692	-1.4905	12.0369	-1.97662	23.0369	-1.30064	35.0369	-1.71454	47.0369	-1.709	59.0369	-1.95071
0.03694	-1.49054	12.0369	-1.98245	23.0369	-1.30065	35.0369	-1.71286	47.0369	-1.70972	59.0369	-1.9526
0.03697	-1.4911	12.037	-1.98636	23.037	-1.30068	35.037	-1.71179	47.037	-1.70935	59.037	-1.95714
0.037	-1.4937	12.037	-1.98779	23.037	-1.30049	35.037	-1.71222	47.037	-1.7081	59.037	-1.96061
0.03703	-1.4985	12.037	-1.98806	23.037	-1.29997	35.037	-1.71265	47.037	-1.70628	59.037	-1.95998
0.03706	-1.50255	12.0371	-1.98804	23.0371	-1.29992	35.0371	-1.71346	47.0371	-1.7065	59.0371	-1.96029
0.03708	-1.50366	12.0371	-1.98675	23.0371	-1.30086	35.0371	-1.71395	47.0371	-1.70596	59.0371	-1.96018
0.03711	-1.50318	12.0371	-1.98281	23.0371	-1.3032	35.0371	-1.71394	47.0371	-1.70555	59.0371	-1.96108
0.03714	-1.50292	12.0371	-1.9778	23.0371	-1.30528	35.0371	-1.71333	47.0371	-1.70392	59.0371	-1.96246
0.03717	-1.50242	12.0372	-1.97442	23.0372	-1.30641	35.0372	-1.71148	47.0372	-1.70383	59.0372	-1.96208
0.03719	-1.50206	12.0372	-1.97372	23.0372	-1.30695	35.0372	-1.7089	47.0372	-1.70452	59.0372	-1.9632
0.03722	-1.50188	12.0372	-1.97416	23.0372	-1.30706	35.0372	-1.70665	47.0372	-1.70847	59.0372	-1.96403
0.03725	-1.50196	12.0373	-1.97656	23.0373	-1.3071	35.0373	-1.70488	47.0373	-1.71255	59.0373	-1.96468
0.03728	-1.50336	12.0373	-1.98162	23.0373	-1.30711	35.0373	-1.70349	47.0373	-1.7133	59.0373	-1.96348
0.03731	-1.506	12.0373	-1.98775	23.0373	-1.30717	35.0373	-1.70226	47.0373	-1.71304	59.0373	-1.96011
0.03733	-1.50752	12.0373	-1.99313	23.0373	-1.30705	35.0373	-1.70222	47.0373	-1.7127	59.0373	-1.95671
0.03736	-1.50722	12.0374	-1.99531	23.0374	-1.3069	35.0374	-1.7046	47.0374	-1.7115	59.0374	-1.95536
0.03739	-1.5068	12.0374	-1.99514	23.0374	-1.3057	35.0374	-1.7078	47.0374	-1.71096	59.0374	-1.95502
0.03742	-1.50483	12.0374	-1.99498	23.0374	-1.30389	35.0374	-1.70787	47.0374	-1.71128	59.0374	-1.95507
0.03744	-1.50169	12.0374	-1.99486	23.0374	-1.302	35.0374	-1.70733	47.0374	-1.71195	59.0374	-1.95832
0.03747	-1.49816	12.0375	-1.99528	23.0375	-1.29932	35.0375	-1.70477	47.0375	-1.71267	59.0375	-1.96242
0.0375	-1.495	12.0375	-1.99794	23.0375	-1.29634	35.0375	-1.70025	47.0375	-1.7125	59.0375	-1.96201
0.03753	-1.49257	12.0375	-2.00214	23.0375	-1.2947	35.0375	-1.69607	47.0375	-1.71184	59.0375	-1.96133
0.03756	-1.49085	12.0376	-2.00351	23.0376	-1.29415	35.0376	-1.69313	47.0376	-1.70956	59.0376	-1.96086
0.03758	-1.49006	12.0376	-2.0027	23.0376	-1.29362	35.0376	-1.69174	47.0376	-1.70692	59.0376	-1.9613
0.03761	-1.48978	12.0376	-2.00159	23.0376	-1.29198	35.0376	-1.6921	47.0376	-1.70588	59.0376	-1.96166
0.03764	-1.48944	12.0376	-1.99979	23.0376	-1.29015	35.0376	-1.6947	47.0376	-1.70565	59.0376	-1.96196
0.03767	-1.48822	12.0377	-1.99834	23.0377	-1.28921	35.0377	-1.69909	47.0377	-1.70557	59.0377	-1.96244
0.03769	-1.48638	12.0377	-1.99539	23.0377	-1.28906	35.0377	-1.7013	47.0377	-1.70547	59.0377	-1.96468
0.03772	-1.48475	12.0377	-1.99237	23.0377	-1.28902	35.0377	-1.70215	47.0377	-1.70595	59.0377	-1.96826
0.03775	-1.48328	12.0378	-1.99136	23.0377	-1.28875	35.0378	-1.7021	47.0378	-1.70607	59.0378	-1.97135
0.03778	-1.4814	12.0378	-1.99102	23.0378	-1.28806	35.0378	-1.70162	47.0378	-1.70582	59.0378	-1.9736
0.03781	-1.47998	12.0378	-1.99038	23.0378	-1.28735	35.0378	-1.7	47.0378	-1.70578	59.0378	-1.97436
0.03783	-1.4795	12.0378	-1.98863	23.0378	-1.28672	35.0378	-1.69782	47.0378	-1.7084	59.0378	-1.97398
0.03786	-1.47935	12.0379	-1.98573	23.0379	-1.28642	35.0379	-1.69608	47.0379	-1.7108	59.0379	-1.97338
0.03789	-1.47928	12.0379	-1.98188	23.0379	-1.28652	35.0379	-1.69464	47.0379	-1.71002	59.0379	-1.96954
0.03792	-1.47929	12.0379	-1.97783	23.0379	-1.28698	35.0379	-1.69288	47.0379	-1.70976	59.0379	-1.9678
0.03794	-1.47962	12.0379	-1.97526	23.0379	-1.28898	35.0379	-1.69145	47.0379	-1.7078	59.0379	-1.96937
0.03797	-1.4808	12.038	-1.97448	23.038	-1.29119	35.038	-1.6912	47.038	-1.70573	59.038	-1.97403
0.038	-1.48222	12.038	-1.97459	23.038	-1.29164	35.038	-1.69107	47.038	-1.70412	59.038	-1.9799
0.03803	-1.48302	12.038	-1.97586	23.038	-1.2915	35.038	-1.69075	47.038	-1.70247	59.038	-1.98215
0.03806	-1.48406	12.0381	-1.9792	23.0381	-1.2916	35.0381	-1.6906	47.0381	-1.7006	59.0381	-1.9829
0.03808	-1.48552	12.0381	-1.98257	23.0381	-1.29238	35.0381	-1.69152	47.0381	-1.69818	59.0381	-1.9832
0.03811	-1.48651	12.0381	-1.98487	23.0381	-1.29404	35.0381	-1.6933	47.0381	-1.69673	59.0381	-1.98364
0.03814	-1.48642	12.0381	-1.98656	23.0381	-1.29537	35.0381	-1.69409	47.0381	-1.69625	59.0381	-1.98408
0.03817	-1.48614	12.0382	-1.98874	23.0382	-1.29633	35.0382	-1.69379	47.0382	-1.69574	59.0382	-1.98414
0.03819	-1.48566	12.0382	-1.99111	23.0382	-1.29773	35.0382	-1.69388	47.0382	-1.69452	59.0382	-1.98374
0.03822	-1.48542	12.0382	-1.9928	23.0382	-1.29823	35.0382	-1.69437	47.0382	-1.69226	59.0382	-1.98159
0.03825	-1.48548	12.0382	-1.99466	23.0383	-1.29782	35.0382	-1.6964	47.0382	-1.69046	59.0382	-1.98042
0.03828	-1.48547	12.0383	-1.99728	23.0383	-1.29681	35.0383	-1.69859	47.0383	-1.6906	59.0383	-1.98001
0.03831	-1.48548	12.0383	-2.00108	23.0383	-1.29515	35.0383	-1.70013	47.0383	-1.69085	59.0383	-1.97893
0.03833	-1.48402	12.0383	-2.0053	23.0383	-1.29511	35.0383	-1.70167	47.0383	-1.69124	59.0383	-1.97469
0.03836	-1.48183	12.0384	-2.00706	23.0384	-1.29478	35.0384	-1.70283	47.0384	-1.69125	59.0384	-1.97046
0.03839	-1.48095	12.0384	-2.00635	23.0384	-1.29465	35.0384	-1.70333	47.0384	-1.6912	59.0384	-1.96882
0.03842	-1.48114	12.0384	-2.00528	23.0384	-1.29228	35.0384	-1.7042	47.0384	-1.69119	59.0384	-1.96857
0.03844	-1.48169	12.0384	-2.00187	23.0384	-1.28854	35.0384	-1.7051	47.0384	-1.69232	59.0384	-1.96857
0.03847	-1.48335	12.0385	-1.99644	23.0385	-1.28657	35.0385	-1.70646	47.0385	-1.69344	59.0385	-1.96864
0.0385	-1.48451	12.0385	-1.99037	23.0385	-1.28623	35.0385	-1.70776	47.0385	-1.69346	59.0385	-1.96886
0.03853	-1.48435	12.0385	-1.98488	23.0385	-1.28611	35.0385	-1.70828	47.0385	-1.69345	59.0385	-1.96962
0.03856	-1.48442	12.0386	-1.98195	23.0386	-1.28601	35.0386	-1.70914	47.0386	-1.69205	59.0386	-1.97362
0.03858	-1.4844	12.0386	-1.98275	23.0386	-1.28582	35.0386	-1.70937	47.0386	-1.69034	59.0386	-1.97803
0.03861	-1.48464	12.0386	-1.98331	23.0386	-1.28584	35.0386	-1.70858	47.0386	-1.69034	59.0386	-1.97725
0.03864	-1.4847	12.0386	-1.9858	23.0386	-1.28628	35.0386	-1.70577	47.0386	-1.69054	59.0386	-1.97638
0.03867	-1.4845	12.0387	-1.98784	23.0387	-1.28642	35.0387	-1.70328	47.0387	-1.69086	59.0387	-1.97388
0.03869	-1.48374	12.0387	-1.98751	23.0387	-1.28604	35.0387	-1.7035	47.0387	-1.69308	59.0387	-1.97252
0.03872	-1.48237	12.0387	-1.98639	23.0387	-1.28522	35.0387	-1.70381	47.0387	-1.69708	59.0387	-1.9729
0.03875	-1.48078	12.0388	-1.9823	23.0388	-1.28422	35.0388	-1.70414	47.0388	-1.70078	59.0388	-1.97408
0.03878	-1.47929	12.0388	-1.97701	23.0388	-1.28422	35.0388	-1.70444	47.0388	-1.70335	59.0388	-1.97516
0.03881	-1.47832	12.0388	-1.97302	23.0388	-1.28476	35.0388	-1.7046	47.0388	-1.70328	59.0388	-1.97487
0.03883	-1.4779	12.0388	-1.97022	23.0388	-1.28583	35.0388	-1.70479	47.0388	-1.70274	59.0388	-1.97477
0.03886	-1.47786	12.0389	-1.96796	23.0389	-1.28601	35.0389	-1.70464	47.0389	-1.70254	59.0389	-1.97484
0.03889	-1.47791	12.0389	-1.96558	23.0389	-1.28572	35.0389	-1.704	47.0389	-1.70226	59.0389	-1.97515
0.03892	-1.47928	12.0389	-1.9625	23.0389	-1.28569	35.0389	-1.70243	47.0389	-1.70188	59.0389	-1.97573
0.03894	-1.48136	12.0389	-1.95946	23.0389	-1.28587	35.0389	-1.70065	47.0389	-1.69994	59.0389	-1.97568
0.03897	-1.48135	12.039	-1.95696	23.039	-1.28683	35.039	-1.69952	47.039	-1.69746	59.039	-1.97342
0.039	-1.48085	12.039	-1.95451	23.039	-1.28872	35.039	-1.69914	47.039	-1.69541	59.039	-1.9682
0.03903	-1.47953	12.039	-1.95228	23.039	-1.29062	35.039	-1.69861	47.039	-1.69393	59.039	-1.96538
0.03906	-1.47785	12.0391	-1.95173	23.0391	-1.29131	35.0391	-1.69801	47.0391	-1.69284	59.0391	-1.96444
0.03908	-1.47607	12.0391	-1.95215	23.0391	-1.291	35.0391	-1.69707	47.0391	-1.69185	59.0391	-1.96284
0.03911	-1.47477	12.0391	-1.95318	23.0391	-1.29057	35.0391	-1.69497	47.0391	-1.69055	59.0391	-1.95859
0.03914	-1.47493	12.0391	-1.95379	23.0391	-1.2895	35.0391	-1.6927	47.0391	-1.68916	59.0391	-1.95733
0.03917	-1.47524	12.0392	-1.9534	23.0392	-1.2882	35.0392	-1.69047	47.0392	-1.68805	59.0392	-1.95836
0.03919	-1.47606	12.0392	-1.95288	23.0392	-1.28643	35.0392	-1.68892	47.0392	-1.68705	59.0392	-1.95829
0.03922	-1.47673	12.0392	-1.95277	23.0392	-1.28472	35.0392	-1.68886	47.0392	-1.68732	59.0392	-1.95827
0.03925	-1.47742	12.0392	-1.95341	23.0392	-1.28388	35.0393	-1.68906	47.0393	-1.68897	59.0393	-1.95824
0.03928	-1.4783	12.0393	-1.95534	23.0393	-1.28313	35.0393	-1.68979	47.0393	-1.69352	59.0393	-1.96037
0.03931	-1.47907	12.0393	-1.95806	23.0393	-1.28276	35.0393	-1.6909	47.0393	-1.70133	59.0393	-1.96513
0.03933	-1.48005	12.0393	-1.96062	23.0393	-1.283	35.0393	-1.692	47.0393	-1.70861	59.0393	-1.96967
0.03936	-1.48014	12.0394	-1.96397	23.0394	-1.28324	35.0394	-1.69353	47.0394	-1.71094	59.0394	-1.96943
0.03939	-1.4797	12.0394	-1.96904	23.0394	-1.28341	35.0394	-1.69517	47.0394	-1.7111	59.0394	-1.96786
0.03942	-1.4786	12.0394	-1.97546	23.0394	-1.28346	35.0394	-1.69578	47.0394	-1.71106	59.0394	-1.96556
0.03944	-1.47764	12.0394	-1.98197	23.0394	-1.28341	35.0394	-1.69598	47.0394	-1.71071	59.0394	-1.96362
0.03947	-1.47686	12.0395	-1.98676	23.0395	-1.28332	35.0395	-1.69605	47.0395	-1.70996	59.0395	-1.96297
0.0395	-1.4761	12.0395	-1.98849	23.0395	-1.28302	35.0395	-1.69614	47.0395	-1.7087	59.0395	-1.96052
0.03953	-1.47558	12.0395	-1.98793	23.0395	-1.28271	35.0395	-1.69512	47.0395	-1.70707	59.0395	-1.95947
0.03956	-1.47425	12.0396	-1.98774	23.0396	-1.28194	35.0396	-1.69287	47.0396	-1.70554	59.0396	-1.96008
0.03958	-1.4724	12.0396	-1.98625	23.0396	-1.28065	35.0396	-1.69044	47.0396	-1.70466	59.0396	-1.96049
0.03961	-1.47071	12.0396	-1.98302	23.0396	-1.2804	35.0396	-1.6884	47.0396	-1.70488	59.0396	-1.96095
0.03964	-1.46883	12.0396	-1.97843	23.0396	-1.28067	35.0396	-1.68639	47.0396	-1.7055	59.0396	-1.96352
0.03967	-1.46728	12.0397	-1.97383	23.0397	-1.28106	35.0397	-1.68411	47.0397	-1.70708	59.0397	-1.96742
0.03969	-1.46646	12.0397	-1.97261	23.0397	-1.2811	35.0397	-1.68332	47.0397	-1.70886	59.0397	-1.96848
0.03972	-1.46618	12.0397	-1.97364	23.0397	-1.28079	35.0397	-1.68385	47.0397	-1.70922	59.0397	-1.96855
0.03975	-1.46612	12.0397	-1.97709	23.0398	-1.28006	35.0397	-1.68459	47.0397	-1.70872	59.0397	-1.96883
0.03978	-1.46618	12.0398	-1.98295	23.0398	-1.27962	35.0398	-1.68581	47.0398	-1.70652	59.0398	-1.97031
0.03981	-1.4672	12.0398	-1.98825	23.0398	-1.27977	35.0398	-1.68669	47.0398	-1.7029	59.0398	-1.97111
0.03983	-1.46837	12.0398	-1.99175	23.0398	-1.27977	35.0398	-1.6881	47.0398	-1.70084	59.0398	-1.97061
0.03986	-1.46822	12.0399	-1.99292	23.0399	-1.27981	35.0399	-1.68846	47.0399	-1.70081	59.0399	-1.96873
0.03989	-1.46805	12.0399	-1.99295	23.0399	-1.2797	35.0399	-1.68782	47.0399	-1.70061	59.0399	-1.96512
0.03992	-1.46674	12.0399	-1.99285	23.0399	-1.27938	35.0399	-1.68731	47.0399	-1.70049	59.0399	-1.96006
0.03994	-1.46416	12.0399	-1.99147	23.0399	-1.27935	35.0399	-1.68745	47.0399	-1.69973	59.0399	-1.9536
0.03997	-1.46146	12.04	-1.98793	23.04	-1.27929	35.04	-1.68865	47.04	-1.69944	59.04	-1.94839
0.04	-1.45928	12.04	-1.98296	23.04	-1.27952	35.04	-1.69012	47.04	-1.69928	59.04	-1.94493
0.04003	-1.45853	12.04	-1.97742	23.04	-1.28128	35.04	-1.68977	47.04	-1.69844	59.04	-1.94509
0.04006	-1.45894	12.0401	-1.97189	23.0401	-1.2822	35.0401	-1.68848	47.0401	-1.69662	59.0401	-1.94661
0.04008	-1.46003	12.0401	-1.96623	23.0401	-1.28148	35.0401	-1.68503	47.0401	-1.69457	59.0401	-1.9517
0.04011	-1.46224	12.0401	-1.96156	23.0401	-1.28	35.0401	-1.6817	47.0401	-1.69338	59.0401	-1.95811
0.04014	-1.46385	12.0401	-1.95839	23.0401	-1.27747	35.0401	-1.68058	47.0401	-1.69374	59.0401	-1.965
0.04017	-1.46486	12.0402	-1.95656	23.0402	-1.27483	35.0402	-1.68066	47.0402	-1.69411	59.0402	-1.97
0.04019	-1.46636	12.0402	-1.9569	23.0402	-1.27206	35.0402	-1.68054	47.0402	-1.69435	59.0402	-1.9702
0.04022	-1.46734	12.0402	-1.95735	23.0402	-1.26975	35.0402	-1.67978	47.0402	-1.69397	59.0402	-1.97059
0.04025	-1.4676	12.0403	-1.95934	23.0403	-1.26799	35.0403	-1.67878	47.0403	-1.69222	59.0403	-1.97063
0.04028	-1.46768	12.0403	-1.96231	23.0403	-1.26586	35.0403	-1.67838	47.0403	-1.68888	59.0403	-1.97078
0.04031	-1.4681	12.0403	-1.96495	23.0403	-1.2634	35.0403	-1.67846	47.0403	-1.68517	59.0403	-1.97017
0.04033	-1.46811	12.0403	-1.96648	23.0403	-1.26178	35.0403	-1.67857	47.0403	-1.683	59.0403	-1.97002
0.04036	-1.46792	12.0404	-1.967	23.0404	-1.26204	35.0404	-1.67899	47.0404	-1.68228	59.0404	-1.96976
0.04039	-1.46674	12.0404	-1.96778	23.0404	-1.26253	35.0404	-1.68025	47.0404	-1.68254	59.0404	-1.96892
0.04042	-1.46428	12.0404	-1.96975	23.0404	-1.2649	35.0404	-1.68251	47.0404	-1.68281	59.0404	-1.9673
0.04044	-1.46136	12.0404	-1.97128	23.0404	-1.26685	35.0404	-1.6847	47.0404	-1.68298	59.0404	-1.96602
0.04047	-1.4587	12.0405	-1.97084	23.0405	-1.26674	35.0405	-1.6861	47.0405	-1.68309	59.0405	-1.96414
0.0405	-1.45626	12.0405	-1.96998	23.0405	-1.26658	35.0405	-1.6869	47.0405	-1.6826	59.0405	-1.96236
0.04053	-1.45422	12.0405	-1.96794	23.0405	-1.26594	35.0405	-1.6875	47.0405	-1.68248	59.0405	-1.96259
0.04056	-1.45344	12.0406	-1.96794	23.0406	-1.26554	35.0406	-1.68854	47.0406	-1.68179	59.0406	-1.96348
0.04058	-1.45362	12.0406	-1.96858	23.0406	-1.26536	35.0406	-1.68861	47.0406	-1.68091	59.0406	-1.96532
0.04061	-1.45368	12.0406	-1.97116	23.0406	-1.26528	35.0406	-1.68891	47.0406	-1.67958	59.0406	-1.9666
0.04064	-1.45386	12.0406	-1.97545	23.0406	-1.26467	35.0406	-1.68906	47.0406	-1.67847	59.0406	-1.96783
0.04067	-1.45456	12.0407	-1.97964	23.0407	-1.26458	35.0407	-1.69014	47.0407	-1.67701	59.0407	-1.96745
0.04069	-1.45586	12.0407	-1.98084	23.0407	-1.26532	35.0407	-1.69183	47.0407	-1.67383	59.0407	-1.96773
0.04072	-1.4563	12.0407	-1.98	23.0407	-1.26606	35.0407	-1.69285	47.0407	-1.67351	59.0407	-1.96766
0.04075	-1.45601	12.0407	-1.97783	23.0407	-1.26587	35.0408	-1.69258	47.0408	-1.67507	59.0408	-1.96774
0.04078	-1.45555	12.0408	-1.97307	23.0408	-1.26578	35.0408	-1.69211	47.0408	-1.67802	59.0408	-1.96774
0.04081	-1.45502	12.0408	-1.96682	23.0408	-1.26511	35.0408	-1.69118	47.0408	-1.67982	59.0408	-1.96857
0.04083	-1.45472	12.0408	-1.95978	23.0408	-1.2642	35.0408	-1.69071	47.0408	-1.68042	59.0408	-1.96885
0.04086	-1.45471	12.0409	-1.95197	23.0409	-1.26374	35.0409	-1.69076	47.0409	-1.68018	59.0409	-1.96736
0.04089	-1.4559	12.0409	-1.94452	23.0409	-1.26388	35.0409	-1.6933	47.0409	-1.67982	59.0409	-1.96566
0.04092	-1.45792	12.0409	-1.93889	23.0409	-1.26404	35.0409	-1.69617	47.0409	-1.67962	59.0409	-1.966
0.04094	-1.45942	12.0409	-1.93513	23.0409	-1.26467	35.0409	-1.69638	47.0409	-1.6805	59.0409	-1.96766
0.04097	-1.46026	12.041	-1.93227	23.041	-1.2654	35.041	-1.69625	47.041	-1.68345	59.041	-1.96833
0.041	-1.46008	12.041	-1.92974	23.041	-1.266	35.041	-1.69536	47.041	-1.68726	59.041	-1.96583
0.04103	-1.45952	12.041	-1.92887	23.041	-1.26642	35.041	-1.69295	47.041	-1.68866	59.041	-1.96096
0.04106	-1.45793	12.0411	-1.92929	23.0411	-1.26639	35.0411	-1.6898	47.0411	-1.68827	59.0411	-1.95592
0.04108	-1.45648	12.0411	-1.93022	23.0411	-1.2661	35.0411	-1.68695	47.0411	-1.68814	59.0411	-1.9502
0.04111	-1.45662	12.0411	-1.93177	23.0411	-1.2656	35.0411	-1.68493	47.0411	-1.68722	59.0411	-1.94536
0.04114	-1.45819	12.0411	-1.93196	23.0411	-1.26563	35.0411	-1.68326	47.0411	-1.68663	59.0411	-1.94321
0.04117	-1.4604	12.0412	-1.93191	23.0412	-1.26592	35.0412	-1.68253	47.0412	-1.68645	59.0412	-1.94354
0.04119	-1.46111	12.0412	-1.92992	23.0412	-1.26638	35.0412	-1.6829	47.0412	-1.68624	59.0412	-1.94389
0.04122	-1.46135	12.0412	-1.92573	23.0412	-1.26678	35.0412	-1.6838	47.0412	-1.6861	59.0412	-1.94645
0.04125	-1.46196	12.0412	-1.92139	23.0413	-1.26692	35.0412	-1.68576	47.0412	-1.68662	59.0412	-1.94696
0.04128	-1.46317	12.0413	-1.9169	23.0413	-1.26681	35.0413	-1.6878	47.0413	-1.68994	59.0413	-1.94613
0.04131	-1.46347	12.0413	-1.91406	23.0413	-1.26667	35.0413	-1.68908	47.0413	-1.69298	59.0413	-1.94603
0.04133	-1.46315	12.0413	-1.91309	23.0413	-1.26639	35.0413	-1.68886	47.0413	-1.69221	59.0413	-1.95097
0.04136	-1.46255	12.0414	-1.91265	23.0414	-1.26585	35.0414	-1.68852	47.0414	-1.69283	59.0414	-1.95564
0.04139	-1.46188	12.0414	-1.91122	23.0414	-1.26419	35.0414	-1.68801	47.0414	-1.69525	59.0414	-1.95394
0.04142	-1.46109	12.0414	-1.911	23.0414	-1.2624	35.0414	-1.68797	47.0414	-1.69998	59.0414	-1.95316
0.04144	-1.45984	12.0414	-1.91289	23.0414	-1.26197	35.0414	-1.68796	47.0414	-1.70175	59.0414	-1.95184
0.04147	-1.45833	12.0415	-1.92046	23.0415	-1.26229	35.0415	-1.68749	47.0415	-1.70121	59.0415	-1.95223
0.0415	-1.45724	12.0415	-1.93227	23.0415	-1.26226	35.0415	-1.68557	47.0415	-1.70142	59.0415	-1.95236
0.04153	-1.45598	12.0415	-1.94353	23.0415	-1.26249	35.0415	-1.6826	47.0415	-1.70156	59.0415	-1.95478
0.04156	-1.45378	12.0416	-1.9531	23.0416	-1.26297	35.0416	-1.67939	47.0416	-1.70168	59.0416	-1.95946
0.04158	-1.45206	12.0416	-1.9612	23.0416	-1.26497	35.0416	-1.67568	47.0416	-1.70068	59.0416	-1.96451
0.04161	-1.45148	12.0416	-1.96956	23.0416	-1.2678	35.0416	-1.67197	47.0416	-1.69793	59.0416	-1.96696
0.04164	-1.45128	12.0416	-1.9773	23.0416	-1.26946	35.0416	-1.67127	47.0416	-1.69434	59.0416	-1.96641
0.04167	-1.45076	12.0417	-1.98148	23.0417	-1.27002	35.0417	-1.67216	47.0417	-1.69136	59.0417	-1.96623
0.04169	-1.44939	12.0417	-1.98155	23.0417	-1.27045	35.0417	-1.67423	47.0417	-1.68882	59.0417	-1.9642
0.04172	-1.44746	12.0417	-1.98088	23.0417	-1.27216	35.0417	-1.67626	47.0417	-1.68647	59.0417	-1.96183
0.04175	-1.44554	12.0418	-1.97925	23.0418	-1.27323	35.0418	-1.67681	47.0418	-1.68552	59.0418	-1.96216
0.04178	-1.44353	12.0418	-1.97826	23.0418	-1.27291	35.0418	-1.67699	47.0418	-1.68482	59.0418	-1.96331
0.04181	-1.44151	12.0418	-1.9786	23.0418	-1.2728	35.0418	-1.67749	47.0418	-1.68456	59.0418	-1.96394
0.04183	-1.44002	12.0418	-1.97838	23.0418	-1.27246	35.0418	-1.6804	47.0418	-1.68245	59.0418	-1.96328
0.04186	-1.43896	12.0419	-1.97829	23.0419	-1.2712	35.0419	-1.68516	47.0419	-1.68202	59.0419	-1.96281
0.04189	-1.4382	12.0419	-1.97706	23.0419	-1.26964	35.0419	-1.68838	47.0419	-1.6815	59.0419	-1.9622
0.04192	-1.43825	12.0419	-1.97437	23.0419	-1.26888	35.0419	-1.68946	47.0419	-1.68118	59.0419	-1.96252
0.04194	-1.43922	12.0419	-1.97062	23.0419	-1.26823	35.0419	-1.68967	47.0419	-1.68072	59.0419	-1.96516
0.04197	-1.44032	12.042	-1.96712	23.042	-1.26811	35.042	-1.68976	47.042	-1.68096	59.042	-1.9703
0.042	-1.44034	12.042	-1.96446	23.042	-1.26839	35.042	-1.68982	47.042	-1.68088	59.042	-1.97242
0.04203	-1.44028	12.042	-1.96262	23.042	-1.26844	35.042	-1.68987	47.042	-1.68171	59.042	-1.97156
0.04206	-1.44022	12.0421	-1.96199	23.0421	-1.26778	35.0421	-1.68937	47.0421	-1.68235	59.0421	-1.97092
0.04208	-1.44022	12.0421	-1.96208	23.0421	-1.26616	35.0421	-1.68758	47.0421	-1.68343	59.0421	-1.96972
0.04211	-1.44034	12.0421	-1.96212	23.0421	-1.26478	35.0421	-1.68418	47.0421	-1.68351	59.0421	-1.96768
0.04214	-1.44186	12.0421	-1.96216	23.0421	-1.26406	35.0421	-1.68306	47.0421	-1.68347	59.0421	-1.96335
0.04217	-1.44515	12.0422	-1.96171	23.0422	-1.26428	35.0422	-1.68407	47.0422	-1.68353	59.0422	-1.96074
0.04219	-1.4469	12.0422	-1.96066	23.0422	-1.26459	35.0422	-1.6848	47.0422	-1.68368	59.0422	-1.96144
0.04222	-1.44622	12.0422	-1.95918	23.0422	-1.26582	35.0422	-1.68474	47.0422	-1.68375	59.0422	-1.96167
0.04225	-1.44616	12.0422	-1.95738	23.0422	-1.26712	35.0423	-1.6833	47.0423	-1.68306	59.0423	-1.96282
0.04228	-1.44601	12.0423	-1.9556	23.0423	-1.26798	35.0423	-1.67991	47.0423	-1.6807	59.0423	-1.96526
0.04231	-1.44638	12.0423	-1.95328	23.0423	-1.26866	35.0423	-1.67667	47.0423	-1.67785	59.0423	-1.96865
0.04233	-1.44645	12.0423	-1.95026	23.0423	-1.26957	35.0423	-1.67502	47.0423	-1.67742	59.0423	-1.97126
0.04236	-1.44612	12.0424	-1.94764	23.0424	-1.27035	35.0424	-1.67462	47.0424	-1.67776	59.0424	-1.97108
0.04239	-1.44546	12.0424	-1.94506	23.0424	-1.27054	35.0424	-1.67449	47.0424	-1.67821	59.0424	-1.97007
0.04242	-1.44488	12.0424	-1.94432	23.0424	-1.27061	35.0424	-1.67454	47.0424	-1.67866	59.0424	-1.96967
0.04244	-1.44419	12.0424	-1.94509	23.0424	-1.27124	35.0424	-1.67538	47.0424	-1.67922	59.0424	-1.97124
0.04247	-1.44296	12.0425	-1.94712	23.0425	-1.27224	35.0425	-1.67788	47.0425	-1.67993	59.0425	-1.97163
0.0425	-1.44169	12.0425	-1.95105	23.0425	-1.27284	35.0425	-1.68055	47.0425	-1.68155	59.0425	-1.96944
0.04253	-1.44071	12.0425	-1.95476	23.0425	-1.27303	35.0425	-1.68145	47.0425	-1.68609	59.0425	-1.96454
0.04256	-1.43946	12.0426	-1.95736	23.0426	-1.27358	35.0426	-1.68106	47.0426	-1.68909	59.0426	-1.9599
0.04258	-1.43819	12.0426	-1.95992	23.0426	-1.27406	35.0426	-1.68052	47.0426	-1.68911	59.0426	-1.9563
0.04261	-1.43733	12.0426	-1.9623	23.0426	-1.27403	35.0426	-1.67937	47.0426	-1.68938	59.0426	-1.95383
0.04264	-1.43706	12.0426	-1.96361	23.0426	-1.274	35.0426	-1.67852	47.0426	-1.69164	59.0426	-1.953
0.04267	-1.4372	12.0427	-1.96336	23.0427	-1.27377	35.0427	-1.67855	47.0427	-1.6944	59.0427	-1.95244
0.04269	-1.43878	12.0427	-1.96282	23.0427	-1.27302	35.0427	-1.67876	47.0427	-1.69372	59.0427	-1.95238
0.04272	-1.44303	12.0427	-1.96058	23.0427	-1.27132	35.0427	-1.67915	47.0427	-1.69171	59.0427	-1.95582
0.04275	-1.44868	12.0427	-1.95684	23.0428	-1.26871	35.0427	-1.67936	47.0427	-1.68785	59.0427	-1.96303
0.04278	-1.45348	12.0428	-1.95216	23.0428	-1.26598	35.0428	-1.67943	47.0428	-1.68576	59.0428	-1.96598
0.04281	-1.45484	12.0428	-1.94793	23.0428	-1.2632	35.0428	-1.67941	47.0428	-1.68382	59.0428	-1.96444
0.04283	-1.45406	12.0428	-1.94552	23.0428	-1.25982	35.0428	-1.67903	47.0428	-1.68273	59.0428	-1.96295
0.04286	-1.45278	12.0429	-1.94255	23.0429	-1.25797	35.0429	-1.67844	47.0429	-1.68328	59.0429	-1.9604
0.04289	-1.45051	12.0429	-1.93774	23.0429	-1.25808	35.0429	-1.6785	47.0429	-1.68362	59.0429	-1.95684
0.04292	-1.44872	12.0429	-1.93231	23.0429	-1.25802	35.0429	-1.67903	47.0429	-1.68457	59.0429	-1.95066
0.04294	-1.44813	12.0429	-1.92772	23.0429	-1.25777	35.0429	-1.68001	47.0429	-1.68612	59.0429	-1.94387
0.04297	-1.44841	12.043	-1.92543	23.043	-1.25636	35.043	-1.68028	47.043	-1.6897	59.043	-1.94179
0.043	-1.4483	12.043	-1.92384	23.043	-1.25454	35.043	-1.68008	47.043	-1.69378	59.043	-1.94311
0.04303	-1.44827	12.043	-1.92367	23.043	-1.25294	35.043	-1.67961	47.043	-1.6942	59.043	-1.94486
0.04306	-1.44693	12.0431	-1.92436	23.0431	-1.2505	35.0431	-1.67915	47.0431	-1.69338	59.0431	-1.94612
0.04308	-1.44502	12.0431	-1.9271	23.0431	-1.2479	35.0431	-1.67922	47.0431	-1.69258	59.0431	-1.94556
0.04311	-1.44522	12.0431	-1.93142	23.0431	-1.24646	35.0431	-1.67928	47.0431	-1.69271	59.0431	-1.94527
0.04314	-1.4467	12.0431	-1.93592	23.0431	-1.24596	35.0431	-1.67978	47.0431	-1.69423	59.0431	-1.94479
0.04317	-1.45136	12.0432	-1.93951	23.0432	-1.24605	35.0432	-1.67988	47.0432	-1.70734	59.0432	-1.94412
0.04319	-1.45575	12.0432	-1.94016	23.0432	-1.24664	35.0432	-1.67948	47.0432	-1.71794	59.0432	-1.94394
0.04322	-1.4568	12.0432	-1.93953	23.0432	-1.24877	35.0432	-1.67938	47.0432	-1.7149	59.0432	-1.94424
0.04325	-1.45628	12.0433	-1.93849	23.0433	-1.2518	35.0433	-1.67948	47.0433	-1.71388	59.0433	-1.94518
0.04328	-1.45519	12.0433	-1.93712	23.0433	-1.25348	35.0433	-1.67948	47.0433	-1.7116	59.0433	-1.94536
0.04331	-1.45464	12.0433	-1.9355	23.0433	-1.25352	35.0433	-1.67886	47.0433	-1.71057	59.0433	-1.94362
0.04333	-1.4552	12.0433	-1.93343	23.0433	-1.25349	35.0433	-1.67759	47.0433	-1.70914	59.0433	-1.94309
0.04336	-1.45694	12.0434	-1.93158	23.0434	-1.25342	35.0434	-1.67628	47.0434	-1.70684	59.0434	-1.94408
0.04339	-1.4588	12.0434	-1.93047	23.0434	-1.25298	35.0434	-1.67449	47.0434	-1.70587	59.0434	-1.94628
0.04342	-1.45846	12.0434	-1.9297	23.0434	-1.2516	35.0434	-1.67193	47.0434	-1.70623	59.0434	-1.94872
0.04344	-1.45799	12.0434	-1.92811	23.0434	-1.25024	35.0434	-1.6697	47.0434	-1.70642	59.0434	-1.94854
0.04347	-1.4562	12.0435	-1.92447	23.0435	-1.24989	35.0435	-1.66837	47.0435	-1.70656	59.0435	-1.94732
0.0435	-1.45436	12.0435	-1.91857	23.0435	-1.25005	35.0435	-1.66705	47.0435	-1.70354	59.0435	-1.94632
0.04353	-1.45343	12.0435	-1.91232	23.0435	-1.25024	35.0435	-1.66584	47.0435	-1.69796	59.0435	-1.94588
0.04356	-1.4536	12.0436	-1.90807	23.0436	-1.25126	35.0436	-1.66596	47.0436	-1.69547	59.0436	-1.94553
0.04358	-1.45385	12.0436	-1.90661	23.0436	-1.26049	35.0436	-1.66627	47.0436	-1.6964	59.0436	-1.9438
0.04361	-1.45522	12.0436	-1.90711	23.0436	-1.29562	35.0436	-1.66695	47.0436	-1.69703	59.0436	-1.9436
0.04364	-1.4566	12.0436	-1.90732	23.0436	-1.3403	35.0436	-1.66764	47.0436	-1.69963	59.0436	-1.94617
0.04367	-1.45694	12.0437	-1.90868	23.0437	-1.36405	35.0437	-1.66796	47.0437	-1.70406	59.0437	-1.95002
0.04369	-1.45692	12.0437	-1.91134	23.0437	-1.37072	35.0437	-1.66951	47.0437	-1.71192	59.0437	-1.9506
0.04372	-1.45693	12.0437	-1.91522	23.0437	-1.37032	35.0437	-1.67247	47.0437	-1.72526	59.0437	-1.95006
0.04375	-1.4572	12.0437	-1.91821	23.0437	-1.3696	35.0438	-1.67578	47.0438	-1.7573	59.0438	-1.95007
0.04378	-1.4578	12.0438	-1.91973	23.0438	-1.36756	35.0438	-1.67732	47.0438	-1.79947	59.0438	-1.95104
0.04381	-1.45829	12.0438	-1.92024	23.0438	-1.36572	35.0438	-1.67713	47.0438	-1.82245	59.0438	-1.95308
0.04383	-1.4588	12.0438	-1.92157	23.0438	-1.36473	35.0438	-1.67724	47.0438	-1.82598	59.0438	-1.95623
0.04386	-1.45888	12.0439	-1.92278	23.0439	-1.36447	35.0439	-1.67706	47.0439	-1.82409	59.0439	-1.95807
0.04389	-1.45867	12.0439	-1.92256	23.0439	-1.36439	35.0439	-1.67619	47.0439	-1.82271	59.0439	-1.95745
0.04392	-1.45762	12.0439	-1.92206	23.0439	-1.36394	35.0439	-1.67362	47.0439	-1.82024	59.0439	-1.9577
0.04394	-1.45738	12.0439	-1.92039	23.0439	-1.36289	35.0439	-1.67114	47.0439	-1.81899	59.0439	-1.95728
0.04397	-1.45807	12.044	-1.91746	23.044	-1.36234	35.044	-1.66986	47.044	-1.81857	59.044	-1.95646
0.044	-1.45973	12.044	-1.91374	23.044	-1.36251	35.044	-1.67013	47.044	-1.81834	59.044	-1.95387
0.04403	-1.46069	12.044	-1.91009	23.044	-1.3624	35.044	-1.67058	47.044	-1.81626	59.044	-1.9523
0.04406	-1.46028	12.0441	-1.90721	23.0441	-1.36212	35.0441	-1.67082	47.0441	-1.81308	59.0441	-1.9528
0.04408	-1.45992	12.0441	-1.90531	23.0441	-1.36119	35.0441	-1.67044	47.0441	-1.81096	59.0441	-1.95456
0.04411	-1.45903	12.0441	-1.90325	23.0441	-1.36074	35.0441	-1.67006	47.0441	-1.80919	59.0441	-1.9561
0.04414	-1.45814	12.0441	-1.90298	23.0441	-1.36088	35.0441	-1.66954	47.0441	-1.80549	59.0441	-1.95578
0.04417	-1.45759	12.0442	-1.9037	23.0442	-1.36083	35.0442	-1.66904	47.0442	-1.80008	59.0442	-1.956
0.04419	-1.45751	12.0442	-1.90708	23.0442	-1.3602	35.0442	-1.66918	47.0442	-1.79846	59.0442	-1.95843
0.04422	-1.45748	12.0442	-1.91341	23.0442	-1.35874	35.0442	-1.66951	47.0442	-1.79985	59.0442	-1.96276
0.04425	-1.45732	12.0442	-1.9207	23.0443	-1.35712	35.0442	-1.67122	47.0442	-1.80084	59.0442	-1.96755
0.04428	-1.45686	12.0443	-1.92552	23.0443	-1.3556	35.0443	-1.67466	47.0443	-1.80138	59.0443	-1.97154
0.04431	-1.45651	12.0443	-1.92555	23.0443	-1.35482	35.0443	-1.67805	47.0443	-1.80157	59.0443	-1.97098
0.04433	-1.45659	12.0443	-1.92485	23.0443	-1.35504	35.0443	-1.67896	47.0443	-1.80428	59.0443	-1.96984
0.04436	-1.45746	12.0444	-1.92187	23.0444	-1.355	35.0444	-1.67842	47.0444	-1.80911	59.0444	-1.96519
0.04439	-1.45984	12.0444	-1.91689	23.0444	-1.35506	35.0444	-1.67666	47.0444	-1.81153	59.0444	-1.95977
0.04442	-1.46211	12.0444	-1.91224	23.0444	-1.35472	35.0444	-1.67328	47.0444	-1.81176	59.0444	-1.95547
0.04444	-1.46206	12.0444	-1.90864	23.0444	-1.35425	35.0444	-1.67006	47.0444	-1.81166	59.0444	-1.95053
0.04447	-1.46152	12.0445	-1.90606	23.0445	-1.35418	35.0445	-1.66643	47.0445	-1.8104	59.0445	-1.9455
0.0445	-1.45949	12.0445	-1.90352	23.0445	-1.35426	35.0445	-1.66218	47.0445	-1.80858	59.0445	-1.94494
0.04453	-1.45681	12.0445	-1.90039	23.0445	-1.35538	35.0445	-1.65808	47.0445	-1.80588	59.0445	-1.94621
0.04456	-1.45484	12.0446	-1.89797	23.0446	-1.35754	35.0446	-1.65545	47.0446	-1.80328	59.0446	-1.94832
0.04458	-1.45365	12.0446	-1.89766	23.0446	-1.35894	35.0446	-1.65437	47.0446	-1.80366	59.0446	-1.95065
0.04461	-1.45376	12.0446	-1.89812	23.0446	-1.35903	35.0446	-1.65343	47.0446	-1.80406	59.0446	-1.9534
0.04464	-1.45526	12.0446	-1.89952	23.0446	-1.35885	35.0446	-1.65084	47.0446	-1.80573	59.0446	-1.95491
0.04467	-1.45678	12.0447	-1.90177	23.0447	-1.35797	35.0447	-1.64917	47.0447	-1.80659	59.0447	-1.95542
0.04469	-1.4565	12.0447	-1.90408	23.0447	-1.35616	35.0447	-1.64923	47.0447	-1.80647	59.0447	-1.95527
0.04472	-1.45666	12.0447	-1.90664	23.0447	-1.35434	35.0447	-1.64918	47.0447	-1.80657	59.0447	-1.95539
0.04475	-1.45646	12.0448	-1.90899	23.0448	-1.35302	35.0448	-1.64918	47.0448	-1.81214	59.0448	-1.95294
0.04478	-1.45645	12.0448	-1.90939	23.0448	-1.35197	35.0448	-1.64962	47.0448	-1.82429	59.0448	-1.9479
0.04481	-1.45601	12.0448	-1.9089	23.0448	-1.3517	35.0448	-1.6513	47.0448	-1.86157	59.0448	-1.94397
0.04483	-1.4551	12.0448	-1.90745	23.0448	-1.35194	35.0448	-1.65313	47.0448	-1.93332	59.0448	-1.94112
0.04486	-1.45393	12.0449	-1.9041	23.0449	-1.35193	35.0449	-1.6544	47.0449	-1.9888	59.0449	-1.93906
0.04489	-1.45342	12.0449	-1.89945	23.0449	-1.35195	35.0449	-1.65634	47.0449	-2.00678	59.0449	-1.93942
0.04492	-1.45364	12.0449	-1.89531	23.0449	-1.35173	35.0449	-1.65754	47.0449	-2.01117	59.0449	-1.94105
0.04494	-1.45485	12.0449	-1.89157	23.0449	-1.35138	35.0449	-1.65766	47.0449	-2.01186	59.0449	-1.94666
0.04497	-1.45796	12.045	-1.88839	23.045	-1.34992	35.045	-1.65771	47.045	-2.01157	59.045	-1.95111
0.045	-1.46267	12.045	-1.88852	23.045	-1.34829	35.045	-1.65791	47.045	-2.00994	59.045	-1.95178
0.04503	-1.46637	12.045	-1.8893	23.045	-1.34708	35.045	-1.65837	47.045	-2.00636	59.045	-1.95172
0.04506	-1.46728	12.0451	-1.89253	23.0451	-1.34601	35.0451	-1.65976	47.0451	-2.00368	59.0451	-1.95178
0.04508	-1.467	12.0451	-1.89768	23.0451	-1.34535	35.0451	-1.66225	47.0451	-2.00254	59.0451	-1.95169
0.04511	-1.46676	12.0451	-1.90272	23.0451	-1.34513	35.0451	-1.6644	47.0451	-2.00105	59.0451	-1.95056
0.04514	-1.46559	12.0451	-1.90514	23.0451	-1.34517	35.0451	-1.66565	47.0451	-2.00094	59.0451	-1.94866
0.04517	-1.46352	12.0452	-1.90442	23.0452	-1.34513	35.0452	-1.66702	47.0452	-2.00182	59.0452	-1.94754
0.04519	-1.46136	12.0452	-1.90388	23.0452	-1.34513	35.0452	-1.66866	47.0452	-2.00342	59.0452	-1.94656
0.04522	-1.46091	12.0452	-1.90108	23.0452	-1.34488	35.0452	-1.66966	47.0452	-2.00376	59.0452	-1.94339
0.04525	-1.46134	12.0452	-1.89637	23.0452	-1.34477	35.0453	-1.66956	47.0453	-2.00335	59.0453	-1.93803
0.04528	-1.4623	12.0453	-1.89083	23.0453	-1.34469	35.0453	-1.66934	47.0453	-2.00147	59.0453	-1.93332
0.04531	-1.46329	12.0453	-1.88574	23.0453	-1.34482	35.0453	-1.66827	47.0453	-1.99875	59.0453	-1.92922
0.04533	-1.46312	12.0453	-1.88119	23.0453	-1.3452	35.0453	-1.6666	47.0453	-1.99559	59.0453	-1.92548
0.04536	-1.46292	12.0454	-1.87693	23.0454	-1.3473	35.0454	-1.6658	47.0454	-1.99174	59.0454	-1.92256
0.04539	-1.46188	12.0454	-1.87329	23.0454	-1.35114	35.0454	-1.6659	47.0454	-1.98845	59.0454	-1.91828
0.04542	-1.46084	12.0454	-1.87067	23.0454	-1.35426	35.0454	-1.66587	47.0454	-1.98721	59.0454	-1.91328
0.04544	-1.4605	12.0454	-1.8691	23.0454	-1.3559	35.0454	-1.66558	47.0454	-1.98757	59.0454	-1.91064
0.04547	-1.45972	12.0455	-1.86816	23.0455	-1.35686	35.0455	-1.66547	47.0455	-1.98751	59.0455	-1.90962
0.0455	-1.4584	12.0455	-1.86689	23.0455	-1.35671	35.0455	-1.6653	47.0455	-1.98658	59.0455	-1.90991
0.04553	-1.45746	12.0455	-1.86461	23.0455	-1.35588	35.0455	-1.66521	47.0455	-1.98441	59.0455	-1.91187
0.04556	-1.45716	12.0456	-1.86226	23.0456	-1.35393	35.0456	-1.66478	47.0456	-1.98188	59.0456	-1.91823
0.04558	-1.45703	12.0456	-1.86017	23.0456	-1.35166	35.0456	-1.66476	47.0456	-1.97976	59.0456	-1.9264
0.04561	-1.45689	12.0456	-1.85799	23.0456	-1.34937	35.0456	-1.6653	47.0456	-1.97818	59.0456	-1.93091
0.04564	-1.45648	12.0456	-1.85654	23.0456	-1.34787	35.0456	-1.66755	47.0456	-1.97722	59.0456	-1.9324
0.04567	-1.45596	12.0457	-1.8559	23.0457	-1.347	35.0457	-1.66894	47.0457	-1.9744	59.0457	-1.9329
0.04569	-1.45545	12.0457	-1.85563	23.0457	-1.3458	35.0457	-1.66827	47.0457	-1.97103	59.0457	-1.93594
0.04572	-1.45522	12.0457	-1.85568	23.0457	-1.34537	35.0457	-1.66838	47.0457	-1.9692	59.0457	-1.94037
0.04575	-1.45534	12.0457	-1.85674	23.0458	-1.34564	35.0457	-1.6683	47.0457	-1.9686	59.0457	-1.94325
0.04578	-1.45623	12.0458	-1.85926	23.0458	-1.3457	35.0458	-1.66831	47.0458	-1.96781	59.0458	-1.9446
0.04581	-1.45942	12.0458	-1.86316	23.0458	-1.34567	35.0458	-1.66747	47.0458	-1.96758	59.0458	-1.94571
0.04583	-1.46134	12.0458	-1.869	23.0458	-1.34568	35.0458	-1.66556	47.0458	-1.96722	59.0458	-1.94717
0.04586	-1.46043	12.0459	-1.87611	23.0459	-1.34577	35.0459	-1.66359	47.0459	-1.96651	59.0459	-1.95091
0.04589	-1.45864	12.0459	-1.88418	23.0459	-1.34658	35.0459	-1.66167	47.0459	-1.96412	59.0459	-1.95708
0.04592	-1.45722	12.0459	-1.89308	23.0459	-1.34753	35.0459	-1.66042	47.0459	-1.96051	59.0459	-1.96098
0.04594	-1.45798	12.0459	-1.90207	23.0459	-1.34774	35.0459	-1.66018	47.0459	-1.95952	59.0459	-1.96109
0.04597	-1.45951	12.046	-1.90938	23.046	-1.34764	35.046	-1.6601	47.046	-1.96059	59.046	-1.96075
0.046	-1.46172	12.046	-1.9148	23.046	-1.34755	35.046	-1.65914	47.046	-1.96206	59.046	-1.95942
0.04603	-1.46337	12.046	-1.91975	23.046	-1.34749	35.046	-1.65755	47.046	-1.96217	59.046	-1.95889
0.04606	-1.46461	12.0461	-1.9234	23.0461	-1.34746	35.0461	-1.65665	47.0461	-1.96148	59.0461	-1.95941
0.04608	-1.46441	12.0461	-1.92525	23.0461	-1.34694	35.0461	-1.65617	47.0461	-1.96128	59.0461	-1.95962
0.04611	-1.46357	12.0461	-1.92634	23.0461	-1.34587	35.0461	-1.65566	47.0461	-1.96246	59.0461	-1.95951
0.04614	-1.46127	12.0461	-1.92627	23.0461	-1.34566	35.0461	-1.65547	47.0461	-1.96383	59.0461	-1.95621
0.04617	-1.45903	12.0462	-1.92501	23.0462	-1.34593	35.0462	-1.65523	47.0462	-1.96357	59.0462	-1.9506
0.04619	-1.45774	12.0462	-1.9207	23.0462	-1.34595	35.0462	-1.65502	47.0462	-1.96195	59.0462	-1.94572
0.04622	-1.45692	12.0462	-1.91314	23.0462	-1.34578	35.0462	-1.65438	47.0462	-1.95936	59.0462	-1.93983
0.04625	-1.45591	12.0463	-1.90461	23.0463	-1.34524	35.0463	-1.65423	47.0463	-1.95954	59.0463	-1.93329
0.04628	-1.45433	12.0463	-1.89755	23.0463	-1.34482	35.0463	-1.65469	47.0463	-1.96001	59.0463	-1.93332
0.04631	-1.4525	12.0463	-1.89335	23.0463	-1.34467	35.0463	-1.65479	47.0463	-1.96023	59.0463	-1.9384
0.04633	-1.45193	12.0463	-1.89169	23.0463	-1.34462	35.0463	-1.65426	47.0463	-1.95973	59.0463	-1.94571
0.04636	-1.45229	12.0464	-1.89179	23.0464	-1.34417	35.0464	-1.65321	47.0464	-1.95904	59.0464	-1.94826
0.04639	-1.45274	12.0464	-1.89284	23.0464	-1.34324	35.0464	-1.65253	47.0464	-1.95795	59.0464	-1.94911
0.04642	-1.45337	12.0464	-1.89477	23.0464	-1.34211	35.0464	-1.65227	47.0464	-1.95462	59.0464	-1.95122
0.04644	-1.45382	12.0464	-1.89536	23.0464	-1.34083	35.0464	-1.65208	47.0464	-1.95043	59.0464	-1.9524
0.04647	-1.45448	12.0465	-1.89555	23.0465	-1.33884	35.0465	-1.6519	47.0465	-1.94882	59.0465	-1.95134
0.0465	-1.45616	12.0465	-1.8968	23.0465	-1.33623	35.0465	-1.65198	47.0465	-1.94956	59.0465	-1.94982
0.04653	-1.45949	12.0465	-1.90193	23.0465	-1.33379	35.0465	-1.6526	47.0465	-1.94928	59.0465	-1.94727
0.04656	-1.46286	12.0466	-1.90917	23.0466	-1.33159	35.0466	-1.65423	47.0466	-1.94922	59.0466	-1.9449
0.04658	-1.4644	12.0466	-1.91495	23.0466	-1.32926	35.0466	-1.65604	47.0466	-1.94718	59.0466	-1.94432
0.04661	-1.46418	12.0466	-1.91938	23.0466	-1.32702	35.0466	-1.65654	47.0466	-1.94347	59.0466	-1.9441
0.04664	-1.46393	12.0466	-1.92366	23.0466	-1.32505	35.0466	-1.65616	47.0466	-1.94125	59.0466	-1.94344
0.04667	-1.46377	12.0467	-1.92725	23.0467	-1.32296	35.0467	-1.65551	47.0467	-1.94098	59.0467	-1.94109
0.04669	-1.46458	12.0467	-1.92885	23.0467	-1.32075	35.0467	-1.65482	47.0467	-1.94114	59.0467	-1.94059
0.04672	-1.46672	12.0467	-1.92869	23.0467	-1.3189	35.0467	-1.65494	47.0467	-1.94165	59.0467	-1.94085
0.04675	-1.46874	12.0467	-1.92851	23.0467	-1.31779	35.0468	-1.65513	47.0468	-1.94181	59.0468	-1.94078
0.04678	-1.46923	12.0468	-1.92662	23.0468	-1.31736	35.0468	-1.65596	47.0468	-1.94128	59.0468	-1.94056
0.04681	-1.46898	12.0468	-1.92344	23.0468	-1.31694	35.0468	-1.65701	47.0468	-1.94062	59.0468	-1.93982
0.04683	-1.4674	12.0468	-1.92088	23.0468	-1.31633	35.0468	-1.65806	47.0468	-1.9407	59.0468	-1.93859
0.04686	-1.46502	12.0469	-1.91793	23.0469	-1.31514	35.0469	-1.65977	47.0469	-1.94114	59.0469	-1.93716
0.04689	-1.46396	12.0469	-1.91539	23.0469	-1.31432	35.0469	-1.66315	47.0469	-1.94223	59.0469	-1.93488
0.04692	-1.46391	12.0469	-1.9155	23.0469	-1.31403	35.0469	-1.66571	47.0469	-1.9433	59.0469	-1.93255
0.04694	-1.46408	12.0469	-1.91594	23.0469	-1.31379	35.0469	-1.66597	47.0469	-1.9437	59.0469	-1.9312
0.04697	-1.4643	12.047	-1.9173	23.047	-1.31288	35.047	-1.66606	47.047	-1.9429	59.047	-1.93014
0.047	-1.46429	12.047	-1.9193	23.047	-1.31166	35.047	-1.66672	47.047	-1.94139	59.047	-1.92816
0.04703	-1.46371	12.047	-1.92125	23.047	-1.31113	35.047	-1.66789	47.047	-1.94013	59.047	-1.92778
0.04706	-1.46293	12.0471	-1.92324	23.0471	-1.3114	35.0471	-1.6688	47.0471	-1.93972	59.0471	-1.93113
0.04708	-1.46307	12.0471	-1.92629	23.0471	-1.3125	35.0471	-1.66948	47.0471	-1.93903	59.0471	-1.93586
0.04711	-1.46353	12.0471	-1.92969	23.0471	-1.31504	35.0471	-1.67291	47.0471	-1.93685	59.0471	-1.93642
0.04714	-1.46438	12.0471	-1.93286	23.0471	-1.31726	35.0471	-1.6767	47.0471	-1.93358	59.0471	-1.93608
0.04717	-1.46494	12.0472	-1.93589	23.0472	-1.31864	35.0472	-1.67729	47.0472	-1.9311	59.0472	-1.93548
0.04719	-1.46519	12.0472	-1.93934	23.0472	-1.31987	35.0472	-1.67679	47.0472	-1.92944	59.0472	-1.93485
0.04722	-1.46511	12.0472	-1.9431	23.0472	-1.32114	35.0472	-1.67648	47.0472	-1.92713	59.0472	-1.93448
0.04725	-1.46517	12.0473	-1.94589	23.0472	-1.32154	35.0472	-1.67615	47.0472	-1.92498	59.0472	-1.93572
0.04728	-1.46551	12.0473	-1.94767	23.0473	-1.32125	35.0473	-1.67471	47.0473	-1.92425	59.0473	-1.93601
0.04731	-1.46564	12.0473	-1.94924	23.0473	-1.32123	35.0473	-1.67173	47.0473	-1.92401	59.0473	-1.93521
0.04733	-1.46452	12.0473	-1.95246	23.0473	-1.32114	35.0473	-1.66833	47.0473	-1.92319	59.0473	-1.93372
0.04736	-1.4625	12.0474	-1.95807	23.0474	-1.32097	35.0474	-1.66595	47.0474	-1.92069	59.0474	-1.93221
0.04739	-1.46044	12.0474	-1.96388	23.0474	-1.31994	35.0474	-1.66516	47.0474	-1.9173	59.0474	-1.93148
0.04742	-1.4577	12.0474	-1.96861	23.0474	-1.3191	35.0474	-1.66441	47.0474	-1.91704	59.0474	-1.92996
0.04744	-1.45472	12.0474	-1.97256	23.0474	-1.31936	35.0474	-1.66382	47.0474	-1.91814	59.0474	-1.9286
0.04747	-1.45269	12.0475	-1.97588	23.0475	-1.31985	35.0475	-1.66267	47.0475	-1.92167	59.0475	-1.9277
0.0475	-1.45184	12.0475	-1.97778	23.0475	-1.3201	35.0475	-1.6599	47.0475	-1.92514	59.0475	-1.92679
0.04753	-1.45172	12.0475	-1.97736	23.0475	-1.31969	35.0475	-1.6564	47.0475	-1.92629	59.0475	-1.92526
0.04756	-1.45176	12.0476	-1.97675	23.0476	-1.3188	35.0476	-1.65434	47.0476	-1.9276	59.0476	-1.92127
0.04758	-1.45211	12.0476	-1.97381	23.0476	-1.3177	35.0476	-1.6545	47.0476	-1.92782	59.0476	-1.91815
0.04761	-1.45363	12.0476	-1.9687	23.0476	-1.31698	35.0476	-1.65474	47.0476	-1.92708	59.0476	-1.91909
0.04764	-1.45598	12.0476	-1.96189	23.0476	-1.31706	35.0476	-1.65487	47.0476	-1.92532	59.0476	-1.92173
0.04767	-1.45843	12.0477	-1.95495	23.0477	-1.3175	35.0477	-1.6544	47.0477	-1.92393	59.0477	-1.92832
0.04769	-1.45935	12.0477	-1.95024	23.0477	-1.31792	35.0477	-1.65333	47.0477	-1.92416	59.0477	-1.93682
0.04772	-1.45884	12.0477	-1.94697	23.0477	-1.31775	35.0477	-1.65322	47.0477	-1.92387	59.0477	-1.94136
0.04775	-1.45829	12.0478	-1.94359	23.0478	-1.317	35.0478	-1.65362	47.0478	-1.92384	59.0478	-1.93952
0.04778	-1.45711	12.0478	-1.94042	23.0478	-1.31552	35.0478	-1.65502	47.0478	-1.9224	59.0478	-1.9372
0.04781	-1.45676	12.0478	-1.93826	23.0478	-1.31444	35.0478	-1.65697	47.0478	-1.91976	59.0478	-1.93201
0.04783	-1.4571	12.0478	-1.93728	23.0478	-1.31341	35.0478	-1.6585	47.0478	-1.91676	59.0478	-1.9284
0.04786	-1.45872	12.0479	-1.93661	23.0479	-1.3118	35.0479	-1.65901	47.0479	-1.9141	59.0479	-1.92521
0.04789	-1.46135	12.0479	-1.93616	23.0479	-1.30983	35.0479	-1.66088	47.0479	-1.91336	59.0479	-1.92323
0.04792	-1.46272	12.0479	-1.93632	23.0479	-1.30831	35.0479	-1.6632	47.0479	-1.9129	59.0479	-1.9231
0.04794	-1.46273	12.0479	-1.93624	23.0479	-1.30728	35.0479	-1.66348	47.0479	-1.9125	59.0479	-1.92304
0.04797	-1.46262	12.048	-1.93647	23.048	-1.30713	35.048	-1.66301	47.048	-1.91033	59.048	-1.9217
0.048	-1.46224	12.048	-1.93632	23.048	-1.3074	35.048	-1.66202	47.048	-1.90732	59.048	-1.92104
0.04803	-1.46122	12.048	-1.93595	23.048	-1.30746	35.048	-1.66041	47.048	-1.90464	59.048	-1.92162
0.04806	-1.45936	12.0481	-1.93422	23.0481	-1.30766	35.0481	-1.6581	47.0481	-1.90153	59.0481	-1.9223
0.04808	-1.45701	12.0481	-1.93016	23.0481	-1.30775	35.0481	-1.65597	47.0481	-1.89849	59.0481	-1.92301
0.04811	-1.45478	12.0481	-1.9254	23.0481	-1.30848	35.0481	-1.65423	47.0481	-1.89606	59.0481	-1.92303
0.04814	-1.45276	12.0481	-1.9226	23.0481	-1.30866	35.0481	-1.65256	47.0481	-1.8957	59.0481	-1.92321
0.04817	-1.45066	12.0482	-1.92098	23.0482	-1.30835	35.0482	-1.65264	47.0482	-1.89644	59.0482	-1.92514
0.04819	-1.44822	12.0482	-1.91925	23.0482	-1.30734	35.0482	-1.65314	47.0482	-1.89856	59.0482	-1.92962
0.04822	-1.44603	12.0482	-1.9166	23.0482	-1.30573	35.0482	-1.65454	47.0482	-1.90008	59.0482	-1.93067
0.04825	-1.44521	12.0482	-1.9143	23.0482	-1.30439	35.0483	-1.65662	47.0483	-1.89954	59.0483	-1.92938
0.04828	-1.44552	12.0483	-1.91348	23.0483	-1.30362	35.0483	-1.65984	47.0483	-1.89858	59.0483	-1.92563
0.04831	-1.44534	12.0483	-1.91354	23.0483	-1.30316	35.0483	-1.66194	47.0483	-1.89614	59.0483	-1.92403
0.04833	-1.4447	12.0483	-1.91373	23.0483	-1.3026	35.0483	-1.6613	47.0483	-1.89362	59.0483	-1.92548
0.04836	-1.44292	12.0484	-1.91483	23.0484	-1.30249	35.0484	-1.66094	47.0484	-1.89188	59.0484	-1.93033
0.04839	-1.44197	12.0484	-1.91587	23.0484	-1.30269	35.0484	-1.65984	47.0484	-1.89099	59.0484	-1.93702
0.04842	-1.44236	12.0484	-1.91643	23.0484	-1.3028	35.0484	-1.6589	47.0484	-1.89069	59.0484	-1.94064
0.04844	-1.44355	12.0484	-1.91704	23.0484	-1.30274	35.0484	-1.65711	47.0484	-1.88903	59.0484	-1.94079
0.04847	-1.4464	12.0485	-1.91848	23.0485	-1.30276	35.0485	-1.65508	47.0485	-1.88663	59.0485	-1.94038
0.0485	-1.44948	12.0485	-1.9199	23.0485	-1.30277	35.0485	-1.65335	47.0485	-1.88457	59.0485	-1.93996
0.04853	-1.45152	12.0485	-1.92057	23.0485	-1.30278	35.0485	-1.65075	47.0485	-1.88272	59.0485	-1.94005
0.04856	-1.45226	12.0486	-1.92033	23.0486	-1.30242	35.0486	-1.64912	47.0486	-1.88075	59.0486	-1.94128
0.04858	-1.45355	12.0486	-1.91968	23.0486	-1.30178	35.0486	-1.64949	47.0486	-1.87834	59.0486	-1.94235
0.04861	-1.45598	12.0486	-1.91848	23.0486	-1.3013	35.0486	-1.64951	47.0486	-1.87559	59.0486	-1.94186
0.04864	-1.45737	12.0486	-1.91745	23.0486	-1.3009	35.0486	-1.64964	47.0486	-1.87353	59.0486	-1.94205
0.04867	-1.45692	12.0487	-1.916	23.0487	-1.30002	35.0487	-1.64933	47.0487	-1.87245	59.0487	-1.94228
0.04869	-1.45671	12.0487	-1.91403	23.0487	-1.29902	35.0487	-1.64837	47.0487	-1.8728	59.0487	-1.94551
0.04872	-1.45594	12.0487	-1.91098	23.0487	-1.29799	35.0487	-1.64668	47.0487	-1.87342	59.0487	-1.94734
0.04875	-1.4558	12.0488	-1.90714	23.0487	-1.29655	35.0487	-1.64606	47.0487	-1.87423	59.0487	-1.94601
0.04878	-1.45598	12.0488	-1.90361	23.0488	-1.29533	35.0488	-1.64582	47.0488	-1.87417	59.0488	-1.9437
0.04881	-1.456	12.0488	-1.90054	23.0488	-1.29518	35.0488	-1.6452	47.0488	-1.87422	59.0488	-1.94032
0.04883	-1.45571	12.0488	-1.89797	23.0488	-1.29522	35.0488	-1.64491	47.0488	-1.87472	59.0488	-1.93512
0.04886	-1.45436	12.0489	-1.89613	23.0489	-1.29519	35.0489	-1.64539	47.0489	-1.87609	59.0489	-1.92809
0.04889	-1.45237	12.0489	-1.89512	23.0489	-1.29453	35.0489	-1.64565	47.0489	-1.8762	59.0489	-1.92206
0.04892	-1.45081	12.0489	-1.89414	23.0489	-1.29359	35.0489	-1.64551	47.0489	-1.87526	59.0489	-1.91914
0.04894	-1.44975	12.0489	-1.89187	23.0489	-1.29338	35.0489	-1.64454	47.0489	-1.87322	59.0489	-1.91906
0.04897	-1.44895	12.049	-1.88846	23.049	-1.29351	35.049	-1.64258	47.049	-1.8708	59.049	-1.91898
0.049	-1.4488	12.049	-1.88344	23.049	-1.29447	35.049	-1.6407	47.049	-1.8686	59.049	-1.91842
0.04903	-1.44876	12.049	-1.87666	23.049	-1.2954	35.049	-1.63914	47.049	-1.86717	59.049	-1.9178
0.04906	-1.45155	12.0491	-1.8706	23.0491	-1.29508	35.0491	-1.63813	47.0491	-1.86612	59.0491	-1.918
0.04908	-1.45803	12.0491	-1.86872	23.0491	-1.29528	35.0491	-1.63754	47.0491	-1.86398	59.0491	-1.91947
0.04911	-1.46314	12.0491	-1.86974	23.0491	-1.29536	35.0491	-1.63755	47.0491	-1.86114	59.0491	-1.9223
0.04914	-1.46521	12.0491	-1.87107	23.0491	-1.29626	35.0491	-1.63827	47.0491	-1.85892	59.0491	-1.92469
0.04917	-1.4662	12.0492	-1.87432	23.0492	-1.29738	35.0492	-1.63993	47.0492	-1.85891	59.0492	-1.92531
0.04919	-1.46708	12.0492	-1.87878	23.0492	-1.2979	35.0492	-1.64075	47.0492	-1.85937	59.0492	-1.92477
0.04922	-1.46696	12.0492	-1.88307	23.0492	-1.29808	35.0492	-1.64052	47.0492	-1.86146	59.0492	-1.9246
0.04925	-1.46592	12.0493	-1.88615	23.0493	-1.29869	35.0493	-1.6406	47.0493	-1.86499	59.0493	-1.92396
0.04928	-1.46321	12.0493	-1.88833	23.0493	-1.29993	35.0493	-1.64132	47.0493	-1.86822	59.0493	-1.9232
0.04931	-1.45978	12.0493	-1.88963	23.0493	-1.3011	35.0493	-1.64418	47.0493	-1.87264	59.0493	-1.92088
0.04933	-1.45685	12.0493	-1.89055	23.0493	-1.3012	35.0493	-1.64903	47.0493	-1.87946	59.0493	-1.91878
0.04936	-1.45531	12.0494	-1.89168	23.0494	-1.30089	35.0494	-1.65347	47.0494	-1.88464	59.0494	-1.91636
0.04939	-1.45497	12.0494	-1.89287	23.0494	-1.29977	35.0494	-1.65606	47.0494	-1.8854	59.0494	-1.91393
0.04942	-1.45509	12.0494	-1.8962	23.0494	-1.29851	35.0494	-1.65723	47.0494	-1.88495	59.0494	-1.91417
0.04944	-1.45606	12.0494	-1.90692	23.0494	-1.2976	35.0494	-1.65836	47.0494	-1.88481	59.0494	-1.91873
0.04947	-1.45852	12.0495	-1.92026	23.0495	-1.29611	35.0495	-1.65823	47.0495	-1.88476	59.0495	-1.92967
0.0495	-1.46117	12.0495	-1.92797	23.0495	-1.29479	35.0495	-1.65773	47.0495	-1.88401	59.0495	-1.93848
0.04953	-1.46354	12.0495	-1.93198	23.0495	-1.29473	35.0495	-1.6569	47.0495	-1.88245	59.0495	-1.93999
0.04956	-1.46515	12.0496	-1.93484	23.0496	-1.29494	35.0496	-1.65677	47.0496	-1.88079	59.0496	-1.9388
0.04958	-1.46521	12.0496	-1.93601	23.0496	-1.29534	35.0496	-1.6569	47.0496	-1.87954	59.0496	-1.93571
0.04961	-1.46492	12.0496	-1.93556	23.0496	-1.29607	35.0496	-1.6582	47.0496	-1.87913	59.0496	-1.93213
0.04964	-1.46378	12.0496	-1.93521	23.0496	-1.2975	35.0496	-1.66033	47.0496	-1.87781	59.0496	-1.93085
0.04967	-1.46207	12.0497	-1.93325	23.0497	-1.29903	35.0497	-1.66058	47.0497	-1.87542	59.0497	-1.93104
0.04969	-1.46064	12.0497	-1.92949	23.0497	-1.29985	35.0497	-1.66008	47.0497	-1.87316	59.0497	-1.93353
0.04972	-1.45913	12.0497	-1.92475	23.0497	-1.30012	35.0497	-1.65864	47.0497	-1.87103	59.0497	-1.93755
0.04975	-1.45746	12.0497	-1.91956	23.0497	-1.30028	35.0498	-1.65691	47.0498	-1.86816	59.0498	-1.94022
0.04978	-1.45614	12.0498	-1.91379	23.0498	-1.3003	35.0498	-1.65593	47.0498	-1.86526	59.0498	-1.94015
0.04981	-1.45458	12.0498	-1.90726	23.0498	-1.29988	35.0498	-1.65537	47.0498	-1.86336	59.0498	-1.93806
0.04983	-1.45378	12.0498	-1.90007	23.0498	-1.29903	35.0498	-1.65414	47.0498	-1.86295	59.0498	-1.93476
0.04986	-1.45421	12.0499	-1.89245	23.0499	-1.29821	35.0499	-1.65236	47.0499	-1.86327	59.0499	-1.93508
0.04989	-1.45447	12.0499	-1.8846	23.0499	-1.29759	35.0499	-1.65016	47.0499	-1.86324	59.0499	-1.93626
0.04992	-1.45589	12.0499	-1.87715	23.0499	-1.29645	35.0499	-1.64794	47.0499	-1.86299	59.0499	-1.93818
0.04994	-1.45727	12.0499	-1.87051	23.0499	-1.29431	35.0499	-1.64712	47.0499	-1.8629	59.0499	-1.93919
0.04997	-1.45694	12.05	-1.86574	23.05	-1.29249	35.05	-1.64747	47.05	-1.86652	59.05	-1.93914
0.05	-1.45667	12.05	-1.8623	23.05	-1.2921	35.05	-1.64871	47.05	-1.87234	59.05	-1.9381
0.05003	-1.45647	12.05	-1.85842	23.05	-1.29232	35.05	-1.65106	47.05	-1.87511	59.05	-1.93666
0.05006	-1.45722	12.0501	-1.85526	23.0501	-1.29232	35.0501	-1.65144	47.0501	-1.87509	59.0501	-1.93688
0.05008	-1.45929	12.0501	-1.85424	23.0501	-1.29228	35.0501	-1.65086	47.0501	-1.87472	59.0501	-1.93882
0.05011	-1.46132	12.0501	-1.8546	23.0501	-1.29194	35.0501	-1.65054	47.0501	-1.87417	59.0501	-1.94198
0.05014	-1.46218	12.0501	-1.85507	23.0501	-1.29092	35.0501	-1.65068	47.0501	-1.87379	59.0501	-1.94504
0.05017	-1.46238	12.0502	-1.85639	23.0502	-1.28921	35.0502	-1.65063	47.0502	-1.87377	59.0502	-1.94973
0.05019	-1.46228	12.0502	-1.85795	23.0502	-1.28731	35.0502	-1.6504	47.0502	-1.87548	59.0502	-1.9525
0.05022	-1.46231	12.0502	-1.86029	23.0502	-1.28571	35.0502	-1.6503	47.0502	-1.8782	59.0502	-1.95159
0.05025	-1.46245	12.0503	-1.86353	23.0502	-1.28422	35.0502	-1.65058	47.0502	-1.88013	59.0502	-1.95117
0.05028	-1.46257	12.0503	-1.8661	23.0503	-1.28275	35.0503	-1.65152	47.0503	-1.88119	59.0503	-1.95044
0.05031	-1.4625	12.0503	-1.86664	23.0503	-1.28186	35.0503	-1.6523	47.0503	-1.88094	59.0503	-1.95026
0.05033	-1.46209	12.0503	-1.86629	23.0503	-1.28164	35.0503	-1.6527	47.0503	-1.88067	59.0503	-1.9501
0.05036	-1.4608	12.0504	-1.86571	23.0504	-1.28158	35.0504	-1.65287	47.0504	-1.87886	59.0504	-1.94965
0.05039	-1.45917	12.0504	-1.86357	23.0504	-1.28157	35.0504	-1.65389	47.0504	-1.87568	59.0504	-1.94967
0.05042	-1.45809	12.0504	-1.8594	23.0504	-1.28122	35.0504	-1.65466	47.0504	-1.87279	59.0504	-1.95016
0.05044	-1.4578	12.0504	-1.85372	23.0504	-1.2809	35.0504	-1.65442	47.0504	-1.86915	59.0504	-1.95249
0.05047	-1.45784	12.0505	-1.85141	23.0505	-1.28101	35.0505	-1.6546	47.0505	-1.86414	59.0505	-1.95294
0.0505	-1.45782	12.0505	-1.85274	23.0505	-1.28094	35.0505	-1.65505	47.0505	-1.85886	59.0505	-1.95111
0.05053	-1.45779	12.0505	-1.85274	23.0505	-1.28104	35.0505	-1.65674	47.0505	-1.85509	59.0505	-1.94596
0.05056	-1.45769	12.0506	-1.85263	23.0506	-1.28105	35.0506	-1.65836	47.0506	-1.85446	59.0506	-1.94075
0.05058	-1.45762	12.0506	-1.85078	23.0506	-1.28242	35.0506	-1.65865	47.0506	-1.85469	59.0506	-1.94125
0.05061	-1.45692	12.0506	-1.84758	23.0506	-1.28322	35.0506	-1.65877	47.0506	-1.85455	59.0506	-1.94254
0.05064	-1.45516	12.0506	-1.84487	23.0506	-1.28261	35.0506	-1.65903	47.0506	-1.8542	59.0506	-1.94651
0.05067	-1.45295	12.0507	-1.84167	23.0507	-1.28114	35.0507	-1.66066	47.0507	-1.85361	59.0507	-1.94923
0.05069	-1.45298	12.0507	-1.83748	23.0507	-1.27879	35.0507	-1.6623	47.0507	-1.85285	59.0507	-1.94852
0.05072	-1.4539	12.0507	-1.83422	23.0507	-1.27775	35.0507	-1.66302	47.0507	-1.85158	59.0507	-1.945
0.05075	-1.45668	12.0508	-1.8328	23.0508	-1.27808	35.0508	-1.66327	47.0508	-1.84984	59.0508	-1.93677
0.05078	-1.45912	12.0508	-1.83233	23.0508	-1.2782	35.0508	-1.66338	47.0508	-1.84892	59.0508	-1.92998
0.05081	-1.45955	12.0508	-1.8324	23.0508	-1.27858	35.0508	-1.6626	47.0508	-1.84926	59.0508	-1.92472
0.05083	-1.45969	12.0508	-1.83416	23.0508	-1.27883	35.0508	-1.66048	47.0508	-1.85061	59.0508	-1.91838
0.05086	-1.4601	12.0509	-1.83839	23.0509	-1.27901	35.0509	-1.65847	47.0509	-1.85126	59.0509	-1.91366
0.05089	-1.46166	12.0509	-1.84202	23.0509	-1.27902	35.0509	-1.6574	47.0509	-1.8505	59.0509	-1.91369
0.05092	-1.46238	12.0509	-1.84462	23.0509	-1.27902	35.0509	-1.65649	47.0509	-1.84938	59.0509	-1.91451
0.05094	-1.4619	12.0509	-1.8486	23.0509	-1.27842	35.0509	-1.6548	47.0509	-1.84931	59.0509	-1.92177
0.05097	-1.46178	12.051	-1.85356	23.051	-1.27717	35.051	-1.65233	47.051	-1.85007	59.051	-1.93464
0.051	-1.46182	12.051	-1.85863	23.051	-1.27698	35.051	-1.65033	47.051	-1.8503	59.051	-1.94198
0.05103	-1.46258	12.051	-1.86516	23.051	-1.27736	35.051	-1.64984	47.051	-1.85058	59.051	-1.94078
0.05106	-1.46388	12.0511	-1.87272	23.0511	-1.27905	35.0511	-1.64984	47.0511	-1.85076	59.0511	-1.94012
0.05108	-1.4649	12.0511	-1.87914	23.0511	-1.28082	35.0511	-1.64968	47.0511	-1.85091	59.0511	-1.9395
0.05111	-1.46639	12.0511	-1.88441	23.0511	-1.28139	35.0511	-1.64846	47.0511	-1.85027	59.0511	-1.94086
0.05114	-1.4682	12.0511	-1.89002	23.0511	-1.28158	35.0511	-1.64698	47.0511	-1.84922	59.0511	-1.94322
0.05117	-1.46931	12.0512	-1.89608	23.0512	-1.28191	35.0512	-1.64631	47.0512	-1.84862	59.0512	-1.94499
0.05119	-1.46968	12.0512	-1.90105	23.0512	-1.28356	35.0512	-1.64506	47.0512	-1.84843	59.0512	-1.94696
0.05122	-1.47048	12.0512	-1.9038	23.0512	-1.28655	35.0512	-1.64388	47.0512	-1.84824	59.0512	-1.94957
0.05125	-1.47122	12.0512	-1.90616	23.0512	-1.28866	35.0513	-1.64388	47.0513	-1.84818	59.0513	-1.94966
0.05128	-1.47102	12.0513	-1.90939	23.0513	-1.28946	35.0513	-1.64375	47.0513	-1.84756	59.0513	-1.94896
0.05131	-1.47078	12.0513	-1.91323	23.0513	-1.29052	35.0513	-1.6437	47.0513	-1.84685	59.0513	-1.94846
0.05133	-1.46938	12.0513	-1.91754	23.0513	-1.29134	35.0513	-1.64328	47.0513	-1.84434	59.0513	-1.94873
0.05136	-1.46781	12.0514	-1.92146	23.0514	-1.29125	35.0514	-1.64322	47.0514	-1.84235	59.0514	-1.95358
0.05139	-1.46707	12.0514	-1.92395	23.0514	-1.29117	35.0514	-1.64357	47.0514	-1.84156	59.0514	-1.95873
0.05142	-1.46661	12.0514	-1.92546	23.0514	-1.29091	35.0514	-1.64412	47.0514	-1.84175	59.0514	-1.95723
0.05144	-1.46599	12.0514	-1.92672	23.0514	-1.29089	35.0514	-1.64471	47.0514	-1.84196	59.0514	-1.95381
0.05147	-1.46553	12.0515	-1.92714	23.0515	-1.29094	35.0515	-1.64502	47.0515	-1.84434	59.0515	-1.94464
0.0515	-1.46532	12.0515	-1.92861	23.0515	-1.29096	35.0515	-1.64488	47.0515	-1.84903	59.0515	-1.93704
0.05153	-1.46512	12.0515	-1.93174	23.0515	-1.29098	35.0515	-1.64468	47.0515	-1.85092	59.0515	-1.93241
0.05156	-1.4646	12.0516	-1.93548	23.0516	-1.29111	35.0516	-1.64394	47.0516	-1.8498	59.0516	-1.9299
0.05158	-1.4634	12.0516	-1.93846	23.0516	-1.29116	35.0516	-1.64171	47.0516	-1.84758	59.0516	-1.93041
0.05161	-1.46165	12.0516	-1.94021	23.0516	-1.29085	35.0516	-1.63944	47.0516	-1.84358	59.0516	-1.93124
0.05164	-1.4603	12.0516	-1.94122	23.0516	-1.28995	35.0516	-1.63886	47.0516	-1.8412	59.0516	-1.93464
0.05167	-1.45969	12.0517	-1.94232	23.0517	-1.2884	35.0517	-1.63867	47.0517	-1.84022	59.0517	-1.93903
0.05169	-1.4592	12.0517	-1.94251	23.0517	-1.28674	35.0517	-1.63794	47.0517	-1.8399	59.0517	-1.9413
0.05172	-1.45866	12.0517	-1.94243	23.0517	-1.28546	35.0517	-1.63564	47.0517	-1.83904	59.0517	-1.94198
0.05175	-1.45868	12.0518	-1.94247	23.0517	-1.28445	35.0517	-1.63287	47.0517	-1.83832	59.0517	-1.9422
0.05178	-1.45943	12.0518	-1.94323	23.0518	-1.28337	35.0518	-1.63104	47.0518	-1.83672	59.0518	-1.94532
0.05181	-1.46147	12.0518	-1.94567	23.0518	-1.28232	35.0518	-1.62986	47.0518	-1.83442	59.0518	-1.9505
0.05183	-1.46392	12.0518	-1.94873	23.0518	-1.28128	35.0518	-1.62799	47.0518	-1.83391	59.0518	-1.95739
0.05186	-1.46596	12.0519	-1.95102	23.0519	-1.28064	35.0519	-1.62622	47.0519	-1.83378	59.0519	-1.9618
0.05189	-1.46676	12.0519	-1.95171	23.0519	-1.28084	35.0519	-1.62539	47.0519	-1.83402	59.0519	-1.9603
0.05192	-1.46695	12.0519	-1.95132	23.0519	-1.28254	35.0519	-1.62532	47.0519	-1.83361	59.0519	-1.95947
0.05194	-1.46704	12.0519	-1.95015	23.0519	-1.28514	35.0519	-1.62538	47.0519	-1.83352	59.0519	-1.95652
0.05197	-1.46842	12.052	-1.94855	23.052	-1.28671	35.052	-1.62556	47.052	-1.83316	59.052	-1.95197
0.052	-1.47168	12.052	-1.94804	23.052	-1.28796	35.052	-1.6258	47.052	-1.83324	59.052	-1.94459
0.05203	-1.47448	12.052	-1.94788	23.052	-1.28895	35.052	-1.62636	47.052	-1.83314	59.052	-1.93636
0.05206	-1.47539	12.0521	-1.94737	23.0521	-1.29046	35.0521	-1.62836	47.0521	-1.83334	59.0521	-1.92978
0.05208	-1.4757	12.0521	-1.94566	23.0521	-1.29161	35.0521	-1.63127	47.0521	-1.83338	59.0521	-1.92768
0.05211	-1.4762	12.0521	-1.9436	23.0521	-1.29158	35.0521	-1.63444	47.0521	-1.83456	59.0521	-1.92838
0.05214	-1.47682	12.0521	-1.94237	23.0521	-1.29147	35.0521	-1.6373	47.0521	-1.83487	59.0521	-1.92861
0.05217	-1.47671	12.0522	-1.94153	23.0522	-1.29122	35.0522	-1.63888	47.0522	-1.8342	59.0522	-1.93122
0.05219	-1.47642	12.0522	-1.94004	23.0522	-1.29103	35.0522	-1.6394	47.0522	-1.83266	59.0522	-1.93651
0.05222	-1.47594	12.0522	-1.9376	23.0522	-1.29075	35.0522	-1.64014	47.0522	-1.8309	59.0522	-1.93932
0.05225	-1.47553	12.0523	-1.93418	23.0523	-1.2901	35.0523	-1.64141	47.0523	-1.82925	59.0523	-1.9384
0.05228	-1.47525	12.0523	-1.92997	23.0523	-1.28957	35.0523	-1.64281	47.0523	-1.82691	59.0523	-1.93599
0.05231	-1.47504	12.0523	-1.9256	23.0523	-1.28956	35.0523	-1.64392	47.0523	-1.82512	59.0523	-1.93189
0.05233	-1.47522	12.0523	-1.92208	23.0523	-1.28961	35.0523	-1.64386	47.0523	-1.82452	59.0523	-1.92817
0.05236	-1.47555	12.0524	-1.92126	23.0524	-1.28971	35.0524	-1.64335	47.0524	-1.82407	59.0524	-1.921
0.05239	-1.47562	12.0524	-1.92197	23.0524	-1.28972	35.0524	-1.64178	47.0524	-1.82297	59.0524	-1.91728
0.05242	-1.4749	12.0524	-1.92704	23.0524	-1.28975	35.0524	-1.6392	47.0524	-1.82079	59.0524	-1.91918
0.05244	-1.4726	12.0524	-1.9365	23.0524	-1.28998	35.0524	-1.63623	47.0524	-1.81931	59.0524	-1.92107
0.05247	-1.4691	12.0525	-1.94538	23.0525	-1.29096	35.0525	-1.63374	47.0525	-1.81936	59.0525	-1.92168
0.0525	-1.46594	12.0525	-1.95352	23.0525	-1.29172	35.0525	-1.63306	47.0525	-1.8193	59.0525	-1.92002
0.05253	-1.46399	12.0525	-1.96056	23.0525	-1.2915	35.0525	-1.63354	47.0525	-1.81773	59.0525	-1.9173
0.05256	-1.46282	12.0526	-1.96646	23.0526	-1.29077	35.0526	-1.63432	47.0526	-1.81605	59.0526	-1.9173
0.05258	-1.46205	12.0526	-1.97121	23.0526	-1.28934	35.0526	-1.63484	47.0526	-1.81506	59.0526	-1.92236
0.05261	-1.46152	12.0526	-1.97461	23.0526	-1.2887	35.0526	-1.63502	47.0526	-1.81474	59.0526	-1.93098
0.05264	-1.46141	12.0526	-1.9759	23.0526	-1.28849	35.0526	-1.63564	47.0526	-1.81362	59.0526	-1.93586
0.05267	-1.46156	12.0527	-1.97535	23.0527	-1.28795	35.0527	-1.63755	47.0527	-1.81375	59.0527	-1.93661
0.05269	-1.4619	12.0527	-1.97484	23.0527	-1.2863	35.0527	-1.63932	47.0527	-1.81471	59.0527	-1.93611
0.05272	-1.46285	12.0527	-1.97366	23.0527	-1.28432	35.0527	-1.63991	47.0527	-1.81792	59.0527	-1.9342
0.05275	-1.46386	12.0527	-1.97306	23.0527	-1.28255	35.0528	-1.63972	47.0528	-1.82018	59.0528	-1.9309
0.05278	-1.46476	12.0528	-1.97324	23.0528	-1.28137	35.0528	-1.6393	47.0528	-1.81948	59.0528	-1.92848
0.05281	-1.46663	12.0528	-1.974	23.0528	-1.28085	35.0528	-1.63807	47.0528	-1.81909	59.0528	-1.92761
0.05283	-1.46799	12.0528	-1.97678	23.0528	-1.28027	35.0528	-1.6368	47.0528	-1.8175	59.0528	-1.92322
0.05286	-1.46826	12.0529	-1.98082	23.0529	-1.27946	35.0529	-1.63577	47.0529	-1.81622	59.0529	-1.9203
0.05289	-1.46834	12.0529	-1.98485	23.0529	-1.27838	35.0529	-1.63458	47.0529	-1.81557	59.0529	-1.9219
0.05292	-1.4702	12.0529	-1.98874	23.0529	-1.27739	35.0529	-1.6334	47.0529	-1.81405	59.0529	-1.92338
0.05294	-1.47298	12.0529	-1.99245	23.0529	-1.27734	35.0529	-1.63316	47.0529	-1.81241	59.0529	-1.92584
0.05297	-1.47362	12.053	-1.99626	23.053	-1.27757	35.053	-1.63317	47.053	-1.81273	59.053	-1.92922
0.053	-1.47312	12.053	-1.99962	23.053	-1.27763	35.053	-1.6333	47.053	-1.81336	59.053	-1.9346
0.05303	-1.47214	12.053	-2.00228	23.053	-1.27724	35.053	-1.63356	47.053	-1.8149	59.053	-1.94215
0.05306	-1.4703	12.0531	-2.0047	23.0531	-1.27636	35.0531	-1.63566	47.0531	-1.81625	59.0531	-1.95029
0.05308	-1.4688	12.0531	-2.00611	23.0531	-1.27524	35.0531	-1.63965	47.0531	-1.81695	59.0531	-1.9531
0.05311	-1.46786	12.0531	-2.00608	23.0531	-1.27396	35.0531	-1.64158	47.0531	-1.81677	59.0531	-1.95158
0.05314	-1.46632	12.0531	-2.00581	23.0531	-1.27313	35.0531	-1.64083	47.0531	-1.81556	59.0531	-1.95056
0.05317	-1.46427	12.0532	-2.0044	23.0532	-1.27312	35.0532	-1.64114	47.0532	-1.81451	59.0532	-1.94801
0.05319	-1.46261	12.0532	-2.00193	23.0532	-1.27322	35.0532	-1.64128	47.0532	-1.81502	59.0532	-1.94692
0.05322	-1.46231	12.0532	-1.99867	23.0532	-1.27334	35.0532	-1.64232	47.0532	-1.81522	59.0532	-1.94377
0.05325	-1.46266	12.0533	-1.99414	23.0532	-1.27348	35.0532	-1.64311	47.0532	-1.81529	59.0532	-1.94149
0.05328	-1.46314	12.0533	-1.98888	23.0533	-1.2735	35.0533	-1.64287	47.0533	-1.81393	59.0533	-1.9383
0.05331	-1.46409	12.0533	-1.98496	23.0533	-1.27283	35.0533	-1.6418	47.0533	-1.81146	59.0533	-1.93324
0.05333	-1.46498	12.0533	-1.98184	23.0533	-1.2718	35.0533	-1.63888	47.0533	-1.80958	59.0533	-1.92924
0.05336	-1.46496	12.0534	-1.9777	23.0534	-1.27125	35.0534	-1.63586	47.0534	-1.80758	59.0534	-1.9269
0.05339	-1.4648	12.0534	-1.97464	23.0534	-1.27107	35.0534	-1.63405	47.0534	-1.80539	59.0534	-1.9253
0.05342	-1.46372	12.0534	-1.97385	23.0534	-1.27056	35.0534	-1.63341	47.0534	-1.80392	59.0534	-1.92432
0.05344	-1.46157	12.0534	-1.97411	23.0534	-1.26975	35.0534	-1.6332	47.0534	-1.80274	59.0534	-1.92477
0.05347	-1.45912	12.0535	-1.97393	23.0535	-1.26924	35.0535	-1.63248	47.0535	-1.80146	59.0535	-1.92711
0.0535	-1.45798	12.0535	-1.97316	23.0535	-1.26906	35.0535	-1.63118	47.0535	-1.79997	59.0535	-1.9317
0.05353	-1.45796	12.0535	-1.97164	23.0535	-1.26911	35.0535	-1.6305	47.0535	-1.79952	59.0535	-1.93533
0.05356	-1.45789	12.0536	-1.97113	23.0536	-1.26932	35.0536	-1.62986	47.0536	-1.79969	59.0536	-1.93744
0.05358	-1.45774	12.0536	-1.96866	23.0536	-1.26978	35.0536	-1.63022	47.0536	-1.79986	59.0536	-1.93978
0.05361	-1.45774	12.0536	-1.96418	23.0536	-1.27016	35.0536	-1.63044	47.0536	-1.79999	59.0536	-1.94211
0.05364	-1.45834	12.0536	-1.96176	23.0536	-1.27028	35.0536	-1.6313	47.0536	-1.80152	59.0536	-1.94557
0.05367	-1.4593	12.0537	-1.96155	23.0537	-1.271	35.0537	-1.63132	47.0537	-1.80407	59.0537	-1.95318
0.05369	-1.45924	12.0537	-1.96169	23.0537	-1.27162	35.0537	-1.63082	47.0537	-1.80597	59.0537	-1.98466
0.05372	-1.45915	12.0537	-1.96243	23.0537	-1.27141	35.0537	-1.63013	47.0537	-1.80764	59.0537	-2.04731
0.05375	-1.45881	12.0538	-1.96494	23.0538	-1.27103	35.0538	-1.62969	47.0538	-1.80803	59.0538	-2.09998
0.05378	-1.45817	12.0538	-1.96666	23.0538	-1.27041	35.0538	-1.62874	47.0538	-1.80749	59.0538	-2.12299
0.05381	-1.45639	12.0538	-1.9661	23.0538	-1.27028	35.0538	-1.62619	47.0538	-1.80681	59.0538	-2.13049
0.05383	-1.45476	12.0538	-1.96531	23.0538	-1.27024	35.0538	-1.62358	47.0538	-1.80662	59.0538	-2.13217
0.05386	-1.45349	12.0539	-1.96303	23.0539	-1.27002	35.0539	-1.62307	47.0539	-1.80678	59.0539	-2.13274
0.05389	-1.45196	12.0539	-1.95954	23.0539	-1.26993	35.0539	-1.62358	47.0539	-1.80731	59.0539	-2.13471
0.05392	-1.45061	12.0539	-1.95381	23.0539	-1.27019	35.0539	-1.62485	47.0539	-1.80842	59.0539	-2.13728
0.05394	-1.45031	12.0539	-1.94724	23.0539	-1.27025	35.0539	-1.62584	47.0539	-1.81013	59.0539	-2.13848
0.05397	-1.45058	12.054	-1.94171	23.054	-1.26972	35.054	-1.62618	47.054	-1.81051	59.054	-2.142
0.054	-1.4509	12.054	-1.93763	23.054	-1.26832	35.054	-1.62733	47.054	-1.80991	59.054	-2.14461
0.05403	-1.45092	12.054	-1.93374	23.054	-1.26664	35.054	-1.62994	47.054	-1.80828	59.054	-2.1434
0.05406	-1.45065	12.0541	-1.92872	23.0541	-1.26583	35.0541	-1.63144	47.0541	-1.806	59.0541	-2.14193
0.05408	-1.45	12.0541	-1.92846	23.0541	-1.26556	35.0541	-1.63164	47.0541	-1.8034	59.0541	-2.13811
0.05411	-1.44882	12.0541	-1.93023	23.0541	-1.26546	35.0541	-1.63158	47.0541	-1.79995	59.0541	-2.13608
0.05414	-1.44771	12.0541	-1.93424	23.0541	-1.26453	35.0541	-1.63091	47.0541	-1.79653	59.0541	-2.13691
0.05417	-1.44787	12.0542	-1.93924	23.0542	-1.2635	35.0542	-1.63058	47.0542	-1.79456	59.0542	-2.1375
0.05419	-1.44837	12.0542	-1.94376	23.0542	-1.26343	35.0542	-1.63093	47.0542	-1.79492	59.0542	-2.13782
0.05422	-1.44888	12.0542	-1.94748	23.0542	-1.26362	35.0542	-1.6313	47.0542	-1.79567	59.0542	-2.13741
0.05425	-1.44866	12.0542	-1.95057	23.0542	-1.26417	35.0543	-1.63149	47.0543	-1.79695	59.0543	-2.13585
0.05428	-1.44876	12.0543	-1.95295	23.0543	-1.26505	35.0543	-1.63143	47.0543	-1.79703	59.0543	-2.13539
0.05431	-1.44886	12.0543	-1.95556	23.0543	-1.26602	35.0543	-1.63132	47.0543	-1.79682	59.0543	-2.13611
0.05433	-1.44993	12.0543	-1.96133	23.0543	-1.26693	35.0543	-1.63113	47.0543	-1.7953	59.0543	-2.13767
0.05436	-1.45177	12.0544	-1.97152	23.0544	-1.26728	35.0544	-1.63028	47.0544	-1.79243	59.0544	-2.13787
0.05439	-1.45216	12.0544	-1.97654	23.0544	-1.2671	35.0544	-1.62771	47.0544	-1.78972	59.0544	-2.1368
0.05442	-1.45168	12.0544	-1.97428	23.0544	-1.26653	35.0544	-1.62504	47.0544	-1.78774	59.0544	-2.13283
0.05444	-1.45034	12.0544	-1.97052	23.0544	-1.26554	35.0544	-1.62331	47.0544	-1.78644	59.0544	-2.12499
0.05447	-1.44811	12.0545	-1.96197	23.0545	-1.26474	35.0545	-1.62277	47.0545	-1.7858	59.0545	-2.11626
0.0545	-1.44685	12.0545	-1.95304	23.0545	-1.26393	35.0545	-1.62297	47.0545	-1.78559	59.0545	-2.10986
0.05453	-1.44632	12.0545	-1.94582	23.0545	-1.26326	35.0545	-1.62285	47.0545	-1.78487	59.0545	-2.10527
0.05456	-1.44602	12.0546	-1.943	23.0546	-1.26272	35.0546	-1.62254	47.0546	-1.78436	59.0546	-2.10216
0.05458	-1.44443	12.0546	-1.94278	23.0546	-1.26176	35.0546	-1.622	47.0546	-1.78464	59.0546	-2.10183
0.05461	-1.44198	12.0546	-1.94269	23.0546	-1.26025	35.0546	-1.62217	47.0546	-1.78456	59.0546	-2.10205
0.05464	-1.43986	12.0546	-1.9418	23.0546	-1.25894	35.0546	-1.62249	47.0546	-1.78472	59.0546	-2.1028
0.05467	-1.43936	12.0547	-1.94133	23.0547	-1.25831	35.0547	-1.62415	47.0547	-1.78475	59.0547	-2.10302
0.05469	-1.43973	12.0547	-1.94164	23.0547	-1.25774	35.0547	-1.6262	47.0547	-1.78482	59.0547	-2.10237
0.05472	-1.44138	12.0547	-1.94283	23.0547	-1.25711	35.0547	-1.62723	47.0547	-1.78417	59.0547	-2.10158
0.05475	-1.44442	12.0548	-1.94392	23.0547	-1.25717	35.0547	-1.62877	47.0547	-1.78246	59.0547	-2.10175
0.05478	-1.44626	12.0548	-1.94354	23.0548	-1.25837	35.0548	-1.62976	47.0548	-1.78013	59.0548	-2.10396
0.05481	-1.44688	12.0548	-1.94269	23.0548	-1.26062	35.0548	-1.6302	47.0548	-1.77833	59.0548	-2.10814
0.05483	-1.44713	12.0548	-1.94106	23.0548	-1.26184	35.0548	-1.63034	47.0548	-1.77748	59.0548	-2.10836
0.05486	-1.44801	12.0549	-1.94087	23.0549	-1.26157	35.0549	-1.6307	47.0549	-1.77626	59.0549	-2.10716
0.05489	-1.44944	12.0549	-1.94121	23.0549	-1.26112	35.0549	-1.63155	47.0549	-1.77366	59.0549	-2.10377
0.05492	-1.45122	12.0549	-1.94185	23.0549	-1.25942	35.0549	-1.632	47.0549	-1.77064	59.0549	-2.1004
0.05494	-1.45326	12.0549	-1.9419	23.0549	-1.25798	35.0549	-1.63215	47.0549	-1.76766	59.0549	-2.09834
0.05497	-1.45498	12.055	-1.94186	23.055	-1.25825	35.055	-1.63283	47.055	-1.7656	59.055	-2.09675
0.055	-1.45521	12.055	-1.94187	23.055	-1.25857	35.055	-1.63404	47.055	-1.7659	59.055	-2.09713
0.05503	-1.45482	12.055	-1.94322	23.055	-1.25878	35.055	-1.63465	47.055	-1.76636	59.055	-2.0974
0.05506	-1.45353	12.0551	-1.9473	23.0551	-1.25855	35.0551	-1.63478	47.0551	-1.76819	59.0551	-2.10022
0.05508	-1.4518	12.0551	-1.95289	23.0551	-1.25773	35.0551	-1.63472	47.0551	-1.77059	59.0551	-2.10408
0.05511	-1.45097	12.0551	-1.9563	23.0551	-1.25572	35.0551	-1.63429	47.0551	-1.772	59.0551	-2.11002
0.05514	-1.45116	12.0551	-1.95622	23.0551	-1.25347	35.0551	-1.63414	47.0551	-1.77201	59.0551	-2.11793
0.05517	-1.4513	12.0552	-1.95583	23.0552	-1.2522	35.0552	-1.63497	47.0552	-1.77215	59.0552	-2.12327
0.05519	-1.45167	12.0552	-1.95512	23.0552	-1.25178	35.0552	-1.6355	47.0552	-1.77248	59.0552	-2.12511
0.05522	-1.4518	12.0552	-1.95433	23.0552	-1.25183	35.0552	-1.63517	47.0552	-1.7734	59.0552	-2.12448
0.05525	-1.45258	12.0552	-1.95292	23.0553	-1.25193	35.0553	-1.63425	47.0553	-1.77675	59.0553	-2.12086
0.05528	-1.45342	12.0553	-1.95058	23.0553	-1.25251	35.0553	-1.63189	47.0553	-1.7831	59.0553	-2.11276
0.05531	-1.45324	12.0553	-1.94756	23.0553	-1.25386	35.0553	-1.62949	47.0553	-1.78796	59.0553	-2.10576
0.05533	-1.45238	12.0553	-1.94402	23.0553	-1.255	35.0553	-1.62818	47.0553	-1.79259	59.0553	-2.10413
0.05536	-1.4504	12.0554	-1.942	23.0554	-1.25547	35.0554	-1.62732	47.0554	-1.80027	59.0554	-2.10547
0.05539	-1.44854	12.0554	-1.94255	23.0554	-1.25563	35.0554	-1.62602	47.0554	-1.80517	59.0554	-2.10645
0.05542	-1.44691	12.0554	-1.94278	23.0554	-1.25567	35.0554	-1.62599	47.0554	-1.80413	59.0554	-2.10714
0.05544	-1.44533	12.0554	-1.94418	23.0554	-1.2552	35.0554	-1.62659	47.0554	-1.80343	59.0554	-2.10698
0.05547	-1.44403	12.0555	-1.94809	23.0555	-1.2539	35.0555	-1.62834	47.0555	-1.80029	59.0555	-2.10667
[truncated: 430,004+ more rows]

## Sheet: Fig. 3a
Fig. 3a
	15 min	30 min	45 min	60 min	90 min	120 min
Chemical shift ( ppm )	Intensity ( a. u. )	Intensity ( a. u. )	Intensity ( a. u. )	Intensity ( a. u. )	Intensity ( a. u. )	Intensity ( a. u. )
2.00005	169.603	22.8841	-227.399	-94.6775	311.115	113.57
2.00068	78.9827	237.21	-380.406	153.142	134.463	316.055
2.00131	-18.1312	462.447	-246.352	71.6819	-503.104	124.57
2.00194	221.28	594.585	-158.742	47.9275	-120.537	260.712
2.00256	275.798	348.79	-300.414	61.0374	-76.01	222.038
2.00319	396.686	104.147	18.5629	237.42	13.9632	221.618
2.00382	228.369	101.353	-35.2816	123.592	-177.432	484.976
2.00445	124.647	-26.1341	24.9691	68.7869	-332.99	315.993
2.00507	27.7438	154.478	-167.071	-57.5681	111.052	303.476
2.0057	124.014	-174.759	-431.187	-229.85	764.791	91.5867
2.00633	51.4157	-313.397	-293.758	-234.209	336.756	149.945
2.00695	46.8343	-335.384	-86.9527	-157.162	483.932	285.805
2.00758	-64.9281	-243.96	196.445	63.9514	51.3337	268.663
2.00821	26.514	-90.1029	262.539	177.385	463.698	-307.413
2.00884	118.791	-66.1159	284.25	79.2366	604.912	-93.118
2.00946	90.1156	44.6159	267.032	480.896	216.932	220.118
2.01009	-31.6312	87.5091	94.148	226.58	379.521	552.288
2.01072	-186.33	222.241	-3.23398	131.271	348.057	856.524
2.01134	-122.35	-13.8971	-142.844	223.69	235.302	286.82
2.01197	-44.2438	-169.54	-251.961	343.416	-274.646	-233.538
2.0126	163.791	-87.4596	-30.4145	453.385	-441.073	124.976
2.01323	-13.1032	-135.353	183.719	239.31	377.119	331.899
2.01385	208.884	-99.6159	167.976	136.635	475.052	219.913
2.01448	473.116	23.2409	330.946	178.256	-65.2556	112.774
2.01511	441.228	231.978	274.625	26.1507	-250.416	-58.8055
2.01573	289.53	198.491	138.805	-149.026	-443.224	-24.4758
2.01636	208.634	121.947	288.976	-289.545	-82.385	-350.337
2.01699	299.686	-23.2279	94.6645	-58.2952	-160.802	-335.195
2.01762	151.939	-148.178	213.836	-14.2908	-3.74442	224.413
2.01824	97.2484	-10.6654	328.727	-93.8889	6.13505	367.993
2.01887	217.619	231.415	290	-53.3103	41.7556	280.945
2.0195	-5.94694	78.4284	-107.023	-59.9202	-283.302	-1.31952
2.02013	-15.1702	175.978	-57.8832	114.244	-321.666	-273.43
2.02075	147.155	184.428	149.157	168.31	2.63504	-173.163
2.02138	449.658	248.79	70.6637	189.205	30.8962	-323.712
2.02201	198.459	275.678	173.696	99.8259	84.8538	-48.1633
2.02263	41.4235	76.9154	19.1871	-16.6892	-13.4632	48.007
2.02326	122.991	-57.9154	17.8441	179.693	101.276	211.087
2.02389	128.353	-132.147	-71.0238	-127.701	196.365	-472.868
2.02452	97.5374	-77.9779	-102.57	-269.971	-49.0368	-901.226
2.02514	134.244	-139.616	-19.7973	-271.502	-208.666	-729.837
2.02577	240.006	106.335	176.461	-196.076	-638.162	-692.195
2.0264	276.15	70.6654	218.015	-54.4665	-110.526	48.757
2.02702	178.373	229.647	458.141	-119.85	-102.943	217.712
2.02765	-134.241	238.353	322.156	-63.4548	226.334	-374.587
2.02828	94.5531	93.3034	192.352	-73.0686	664.104	-586.57
2.02891	145.994	151.978	247.882	3.4944	355.037	-226.68
2.02953	-28.8688	285.585	286.852	-81.9163	578.26	-38.6945
2.03016	-41.8265	352.79	361.804	-291.748	332.865	-334.118
2.03079	127.764	287.678	427.414	-338.834	140.823	-383.82
2.03142	-98.8265	59.0716	267.093	-315.623	-573.041	-689.524
2.03204	-211.752	33.5534	13.5707	-310.83	584.994	-393.476
2.03267	-139.623	192.04	-80.477	-364.318	707.474	-51.3992
2.0333	-86.9235	77.7721	251.696	-519.393	324.744	-695.288
2.03392	54.1657	367.009	466.093	-470.935	61.0993	-92.1492
2.03455	290.561	459.428	342.914	-249.721	485.901	173.462
2.03518	277.603	424.165	345.257	-11.8728	420.427	398.913
2.03581	280.272	274.053	146.391	-174.506	206.932	-29.2883
2.03643	135.236	320.384	36.398	-227.052	448.99	-351.149
2.03706	11.8968	375.428	164.016	-192.01	406.088	254.68
2.03769	-49.2718	369.353	7.56211	-16.2556	360.256	-146.743
2.03831	106.889	270.991	50.2035	-126.205	361.698	-371.757
2.03894	99.4235	300.603	230.906	-127.142	23.0525	-599.368
2.03957	161.319	415.303	310.352	-75.5725	656.776	-535.757
2.0402	147.174	273.009	171.679	-169.756	35.9118	-463.305
2.04082	92.9515	160.678	194.36	-472.916	-48.6306	-123.57
2.04145	171.931	190.165	27.7887	-493.795	17.8181	19.3508
2.04208	391.342	5.42837	8.57852	-494.576	268.244	266.868
2.04271	341.267	233.447	0.37461	-308.978	74.5681	-51.5242
2.04333	427.264	406.553	-33.0621	-79.4749	359.276	-183.288
2.04396	216.611	512.853	76.2027	-23.8337	580.302	-242.743
2.04459	124.584	327.272	48.0395	-32.7366	726.744	-1052.85
2.04521	329.619	257.978	245.32	90.2639	283.412	-662.805
2.04584	190.014	453.553	382.782	79.9118	285.338	-540.601
2.04647	264.08	241.197	402.687	36.7249	376.224	-700.899
2.0471	305.819	275.866	535.25	-161.682	598.838	-823.507
2.04772	334.298	355.134	441.273	78.3069	805.615	-553.024
2.04835	478.311	420.147	548.594	370.869	671.838	-402.445
2.04898	142.533	551.759	343.203	172.065	702.115	-715.087
2.0496	102.03	297.335	244.164	229.658	722.448	-483.132
2.05023	262.017	179.572	266.586	97.3421	566.318	-458.774
2.05086	128.092	-29.5091	251.735	-201.307	273.541	-46.6008
2.05149	-49.514	39.4779	378.476	-335.33	125.943	303.538
2.05211	111.186	212.178	344.524	-304.369	527.213	197.399
2.05274	69.7204	359.759	98.3668	-182.424	856.615	180.413
2.05337	477.358	307.678	13.0941	-244.014	623.541	356.149
2.05399	636.931	471.915	290.132	-241.396	232.74	286.257
2.05462	535.584	436.397	268.922	-59.9007	206.323	-195.445
2.05525	619.361	324.572	241.336	-70.8572	-21.6038	118.507
2.05588	742.905	288.46	-32.9762	119.299	-105.068	304.055
2.0565	686.642	427.134	134.859	215.881	314.052	165.882
2.05713	334.741	753.928	560.672	24.0681	536.744	188.368
2.05776	120.283	497.853	586.148	-74.2126	39.5525	-110.243
2.05839	72.1546	457.085	334.735	-256.94	-110.474	10.6492
2.05901	163.674	337.572	229.57	-341.759	646.662	257.445
2.05964	213.944	284.835	342.243	-226.772	1160.7	322.868
2.06027	89.1735	344.79	390.398	-273.131	1223.58	26.9445
2.06089	163.194	196.491	160.25	-410.201	553.041	-56.0383
2.06152	116.463	147.509	109.125	-80.9783	-62.9632	-161.899
2.06215	247.162	-37.4466	274.321	46.0798	-298.427	-88.8195
2.06278	408.306	-81.2721	229.468	123.502	119.381	170.226
2.0634	431.233	55.2721	-62.4449	-147.19	-62.0212	675.868
2.06403	253.252	-59.4909	63.484	-211.263	-73.9319	370.257
2.06466	112.022	-113.478	-73.8746	-146.955	496.682	162.118
2.06528	48.1969	74.2279	-181.594	-108.611	623.443	437.476
2.06591	-79.4469	176.585	-90.3355	-166.166	0.69755	767.712
2.06654	31.7673	175.634	2.76523	-16.2322	-66.1507	529.382
2.06717	163.881	511.397	66.5551	-12.4163	-467.396	656.212
2.06779	166.759	471.228	197.789	133.276	-451.182	503.788
2.06842	147.186	455.585	-3.02304	249.201	-299.959	685.055
2.06905	328.986	464.04	-333.907	-53.8493	-274.979	809.07
2.06968	40.4046	33.3346	-269.336	-120.748	-414.537	553.337
2.0703	-183.311	226.384	-252.461	-17.6814	-77.1663	435.663
2.07093	-26.9626	287.272	-215.086	-44.8889	79.4319	424.587
2.07156	248.595	278.478	-175.868	-161.283	306.006	256.382
2.07218	368.311	349.428	90.6332	-106.916	195.182	622.712
2.07281	327.502	299.572	73.1012	-103.763	122.037	211.007
2.07344	181.498	122.897	-47.3277	182.627	378.604	54.993
2.07407	149.783	442.759	-171.758	259.502	208.131	347.288
2.07469	278.795	461.428	51.5941	115.865	565.744	763.587
2.07532	260.142	312.447	132.117	293.873	959.177	1205.07
2.07595	114.6	295.272	137.735	447.865	791.994	1457.49
2.07657	361.306	570.915	364.836	421.494	795.006	1066.51
2.0772	469.17	500.053	239.5	282.486	502.276	1002.9
2.07783	266.166	378.29	198.171	275.448	891.537	673.226
2.07846	2.19368	245.803	156.086	130.513	603.057	1025.06
2.07908	-161.537	168.322	191.968	63.971	610.271	1559.94
2.07971	51.6234	209.303	-13.4605	128.252	427.369	1441.06
2.08034	-90.7249	49.8216	-79.7035	91.5178	435.771	1006.94
2.08097	-297.33	134.897	-140.304	263.943	432.244	804.618
2.08159	-26.3421	21.1341	-72.8832	-51.529	47.7243	896.007
2.08222	17.5921	-26.6029	13.9379	-332.819	306.307	746.43
2.08285	-85.3734	186.884	-68.2426	25.2678	716.318	867.851
2.08347	15.7406	183.772	-28.5777	-3.0569	767.338	942.805
2.0841	-84.9437	125.603	-287.993	29.4983	190.037	400.663
2.08473	-52.9704	261.272	-118.945	-60.6311	89.9007	532.524
2.08536	-265.991	253.478	-278.805	-173.709	-69.1038	594.101
2.08598	-321.806	44.8659	-309.343	-43.4749	-469.334	613.993
2.08661	130.783	-82.3346	-189.227	14.8303	-96.5725	1139.23
2.08724	-66.4313	28.1471	-72.7496	-40.9553	-32.8025	1025.96
2.08786	21.2907	123.634	42.0621	-65.2204	-346.213	749.32
2.08849	-66.9391	19.4596	163.227	-44.1467	-358.412	563.118
2.08912	-273.327	-155.366	125.461	-28.2517	-97.9944	130.07
2.08975	-71.4938	7.39712	-55.0309	-146.448	-267.974	475.055
2.09037	144.627	110.478	38.359	48.6546	-397.854	387.882
2.091	388.108	201.835	3.18008	84.24	387.901	611.212
2.09163	94.0407	98.6029	68.6402	-19.5173	133.131	271.163
2.09225	170.569	153.022	-12.3824	-184.018	44.135	121.024
2.09288	54.0876	68.8216	-173.438	61.2288	-75.4944	90.8195
2.09351	-131.338	38.5846	160.282	269.447	-119.131	640.337
2.09414	-237.623	100.853	345.273	341.655	-125.823	449.132
2.09476	-128.088	148.147	129.102	349.506	241.573	858.962
2.09539	-45.1234	-16.8659	454.398	275.799	334.459	327.351
2.09602	-167.728	-89.8529	198.047	74.6853	1053.07	269.024
2.09665	-368.373	-149.553	142.921	30.3303	896.177	393.351
2.09727	-268.095	-98.2279	227.758	-193.877	496.713	756.962
2.0979	-181.975	-80.9284	151.062	-194.74	477.662	1139.76
2.09853	-147.064	-39.8216	239.555	-154.51	11.4475	607.493
2.09915	46.5798	19.9154	391.836	-165.013	0.11496	87.6633
2.09978	-17.2751	93.6159	217.844	-58.76	202.213	261.93
2.10041	-128.076	-69.4596	295.757	-12.5017	60.0525	53.6633
2.10104	-63.0329	-110.54	457.493	-58.4475	-188.599	453.649
2.10166	-274.889	177.165	466.39	-146.373	-62.7288	607.476
2.10229	-121.517	148.46	333.032	54.8064	426.432	661.024
2.10292	-22.2718	30.9466	389.101	39.1741	476.349	993.132
2.10354	-268.33	112.428	240.008	81.6814	97.4475	954.024
2.10417	-343.045	118.04	136.445	-23.6111	148.131	1017.73
2.1048	-458.65	-46.2279	-139.39	20.8611	291.494	1102.24
2.10543	-302.178	192.322	-207.985	-29.5798	311.115	859.57
2.10605	-227.713	74.5221	-250.984	-230.237	261.541	530.024
2.10668	-174.936	-3.49087	-92.227	49.5413	-122.604	589.445
2.10731	-40.5094	125.428	61.4066	78.5447	214.104	787.962
2.10794	-63.4671	233.165	28.6715	-108.252	486.474	986.695
2.10856	-114.65	230.085	-45.8746	-142.444	424.416	1260.18
2.10919	-79.2249	125.759	-161.735	-51.6736	183.818	1297.44
2.10982	-158.314	35.9284	-230.57	130.619	594.994	1223.74
2.11044	-199.772	68.8529	-262.766	350.963	328.927	1276.38
2.11107	-170.9	107.116	-342.976	271.994	529.401	649.399
2.1117	-216.186	177.009	-418.368	176.24	266.787	-79.0555
2.11233	-168.049	243.022	-137.359	-59.7327	134.26	462.368
2.11295	-400.217	304.759	-252.938	-248.525	217.881	961.038
2.11358	-85.1501	187.741	-189.523	-168.151	-188.271	971.712
2.11421	-9.74056	420.697	19.7027	-135.451	143.209	1198.41
2.11483	-223.752	230.96	-243.75	-30.596	885.026	906.305
2.11546	-12.4984	280.759	-330.836	101.119	1157.07	590.32
2.11609	-2.00163	221.897	-318.093	124.959	562.276	1136.93
2.11672	-58.2484	527.822	-255.555	-3.60325	183.474	1596.07
2.11734	-134.509	524.46	-247.234	43.6111	63.0569	1680.18
2.11797	-111.123	157.54	-101.25	163.475	176.787	863.382
2.1186	-183.564	161.491	103.25	271.947	641.854	1174.18
2.11923	-43.3656	453.728	-42.1566	76.9319	-139.666	747.851
2.11985	-70.0719	373.928	-435.039	82.2595	-478.943	181.649
2.12048	-391.475	423.822	-285.375	-8.42357	-283.698	279.507
2.12111	-313.033	300.116	-291.656	56.74	-181.959	292.555
2.12173	25.2907	337.572	-43.977	142.912	-87.01	161.351
2.12236	-47.5094	302.522	57.4691	209.666	-6.41183	582.68
2.12299	30.0798	238.009	113.375	71.1194	400.537	-496.899
2.12362	-16.8766	317.053	194.321	-190.944	-339.709	-327.663
2.12424	17.3532	504.759	139.812	80.1116	37.8337	-16.9305
2.12487	-89.9079	400.741	129.657	59.0017	575.869	-173.507
2.1255	-364.584	441.009	165.023	0.5569	472.615	-360.649
2.12612	-371.9	231.428	3.89883	-108.291	270.807	-69.3508
2.12675	-434.795	106.009	-26.8676	-8.81419	105.084	273.632
2.12738	-351.455	18.0534	88.766	60.1072	-215.381	689.399
2.12801	-170.209	116.353	-50.3363	153.94	-650.698	589.288
2.12863	-64.1813	258.116	-498.664	-45.6819	-122.412	145.962
2.12926	-29.3187	185.009	-519.328	-39.8376	324.193	321.882
2.12989	184.366	279.366	-429.203	-35.51	253.557	354.805
2.13052	380.713	300.415	-364.266	-35.5486	417.365	95.0383
2.13114	158.131	249.678	88.8129	-267.873	734.291	-169.913
2.13177	-85.9671	357.478	187.398	-223.064	895.365	42.007
2.1324	132.217	288.522	-43.9762	-367.58	562.979	-0.38202
2.13302	339.752	297.947	-49.2582	-162.213	549.974	78.8195
2.13365	217.272	65.6784	-87.2574	-57.1546	110.994	286.18
2.13428	-89.9281	369.134	-105.266	-75.5447	67.8181	194.445
2.13491	-160.564	476.522	-16.8824	-268.573	-34.8806	322.337
2.13553	3.95475	337.259	156.625	-213.756	-555.807	254.757
2.13616	-78.611	195.897	154.196	-79.1155	-150.974	487.962
2.13679	34.2673	275.572	20.5465	-110.556	-195.541	554.726
2.13741	-51.861	313.96	-106.164	-218.139	-102.552	885.68
2.13804	188.65	179.634	-261.938	52.0139	-105.791	418.351
2.13867	236.944	411.897	-204.187	-53.9827	-129.302	-6.16327
2.1393	204.072	342.134	-166.352	21.51	24.365	-250.837
2.13992	74.9671	205.835	-228.953	-53.6428	418.026	99.5242
2.14055	-50.5531	157.884	-314.477	-227.732	-165.698	647.82
2.14118	52.4593	157.553	-300.906	-108.256	-756.771	684.524
2.1418	52.486	350.54	-525.203	-211.084	-114.776	400.07
2.14243	-95.4782	234.96	-414.304	-164.612	-415.459	702.399
2.14306	155.33	213.728	-206.93	-162.994	-396.776	947.757
2.14369	-33.6969	268.71	-206.851	-149.553	-340.74	670.649
2.14431	27.8688	634.978	74.3121	-328.381	-480.073	758.976
2.14494	-67.3923	483.522	-108.609	-316.026	25.1507	474.868
2.14557	100.533	295.447	-389.922	-248.549	353.552	583.476
2.1462	102.436	291.616	-163.671	-172.869	276.448	549.712
2.14682	69.9548	241.353	-216.508	-357.033	-77.1663	334.726
2.14745	-14.7594	136.647	-371.398	-333.658	-67.2868	510.868
2.14808	9.47038	248.353	-344.102	-62.6697	114.74	697.288
2.1487	16.6859	499.866	-228	-109.397	141.885	947.399
2.14933	217.47	418.572	-344.321	-84.24	-106.088	605.538
2.14996	375.905	511.366	-77.5543	-301.783	-14.1462	794.993
2.15059	198.283	297.665	-120.071	-307.576	-247.916	563.007
2.15121	323.28	267.241	-217.39	-204.834	-468.052	358.337
2.15184	291.025	413.728	-163.875	-149.787	-251.244	57.3195
2.15247	296.912	337.678	-319.867	-152.264	210.666	291.305
2.15309	18.8454	478.728	-289.055	-118.658	-34.5882	-353.274
2.15372	-120.869	485.678	-307.257	-67.135	-142.099	-585.601
2.15435	-181.858	450.29	-237.141	16.9749	-292.244	-329.024
2.15498	338.905	282.46	-265	-61.8069	-56.49	-104.788
2.1556	217.47	212.509	232.625	-176.31	82.49	-577.118
2.15623	8.639	234.022	-14.7574	-199.463	165.776	63.993
2.15686	117.65	351.884	-351.039	-240.369	343.865	373.913
2.15749	241.225	210.053	-141.148	-201.112	5.9788	665.337
2.15811	397.83	306.165	-177.836	-41.4861	-107.776	496.132
2.15874	8.86556	342.678	-3.19492	-25.4749	-390.552	221.024
2.15937	112.892	301.728	226.726	92.9671	-116.541	336.226
2.15999	27.3187	589.96	-101.14	424.592	199.182	374.055
2.16062	-13.9593	623.134	-155.938	288.147	88.2243	-69.8992
2.16125	-25.1032	317.678	-46.9137	316.076	113.494	-14.882
2.16188	46.6032	242.853	55.2027	130.686	-80.135	-159.399
2.1625	107.873	386.178	150.961	-58.1038	-244.006	-346.945
2.16313	249.392	565.915	136.187	-36.6892	-189.494	-17.3992
2.16376	91.9281	394.678	403.204	28.5915	-269.834	-19.0383
2.16438	73.7048	274.603	202.078	120.889	-221.526	-10.493
2.16501	127.256	359.96	15.1488	265.611	-114.506	476.462
2.16564	41.9235	369.072	105.734	120.127	-47.0413	-37.5555
2.16627	76.6156	338.46	178.422	-140.01	-204.677	-68.8195
2.16689	164.408	369.759	121.367	-238.127	-290.119	-256.305
2.16752	-51.4626	207.772	346.782	-133.143	-227.365	-408.382
2.16815	-357.92	267.103	294.304	7.81862	-86.8694	-192.368
2.16878	-110.306	292.553	138.532	40.9236	71.9788	-560.976
2.1694	58.9313	348.697	327.742	46.1389	77.1775	30.7258
2.17003	240.123	455.272	284.188	79.8962	-482.943	388.993
2.17066	217.963	537.259	276.171	341.67	-69.8069	-34.0242
2.17128	-10.8219	229.772	217.196	415.83	394.229	26.7117
2.17191	51.0016	141.884	171.007	278.557	192.896	144.007
2.17254	-130.509	101.616	201.383	256.506	227.182	539.899
2.17317	-33.8656	261.915	42.5855	231.776	18.6931	768.945
2.17379	78.3577	235.741	161.657	103.205	-366.037	198.055
2.17442	16.1891	-142.71	7.24179	-197.529	-985.557	6.19452
2.17505	222.256	-39.4466	159.696	131.943	-565.474	172.212
2.17567	257.447	-11.8659	237.578	228.17	-329.338	-97.368
2.1763	-45.2126	115.803	121.711	247.888	-257.662	-259.413
2.17693	144.275	159.853	58.8355	210.709	-126.135	-676.868
2.17756	-105.548	3.27212	-95.4215	205.306	-113.677	-243.538
2.17818	-239.85	351.603	-4.35196	118.721	91.4431	-462.18
2.17881	-109.736	421.178	-136.5	-24.7952	-45.0368	-350.101
2.17944	56.7282	131.353	38.359	-29.5915	-193.323	-794.337
2.18006	196.467	39.9909	103.688	-144.416	-394.115	-633.82
2.18069	380.642	183.603	-48.0316	-245.439	-525.401	-574.649
2.18132	359.959	125.147	177.219	-229.744	-583.224	-311.507
2.18195	62.8298	111.915	265.265	-90.3728	-817.901	-417.243
2.18257	83.139	140.46	-98.4918	7.99779	-864.584	-421.663
2.1832	145.025	94.4154	-184.594	-275.857	-218.979	-105.805
2.18383	166.334	223.272	-414.265	-325.073	-24.1775	-150.32
2.18446	44.1735	217.665	-205.352	-426.529	-56.9632	-668.712
2.18508	127.061	77.8971	-65.1246	-193.287	-290.615	-504.226
2.18571	0.57194	-95.6784	-5.61758	5.65065	-451.291	-811.43
2.18634	-158.158	-206.79	109	-226.237	-649.677	-387.726
2.18696	-204.334	55.9154	84.7027	-196.662	-786.854	-422.368
2.18759	-176.369	30.5846	237.188	-193.748	-372.834	-536.788
2.18822	9.91569	24.4154	212.398	-14.3689	-442.744	-348.68
2.18885	65.3031	40.3971	-150.921	-125.272	33.0257	-354.538
2.18947	87.5719	-360.866	-84.1176	32.4358	-208.885	-275.337
2.1901	-172.463	-335.634	-100.125	-264.955	-516.506	-101.695
2.19073	-244.319	-25.6471	-98.5473	-230.888	-255.401	342.038
2.19135	-295.033	120.803	-78.0699	-247.041	-197.068	305.555
2.19198	-353.905	293.759	-49.5707	-291.662	-51.01	-211.055
2.19261	-264.673	3.27212	-69.2887	-270.018	160.776	31.993
2.19324	-369.92	-18.4284	-100.727	-239.709	-174.682	-89.618
2.19386	42.3265	-184.822	-193.656	-143.037	-588.865	226.368
2.19449	5.93132	-18.2721	-109.516	-165.435	-132.666	276.507
2.19512	232.092	200.835	-285.031	-135.764	105.104	-314.07
2.19575	295.345	108.572	-59.4457	-100.584	337.709	-150.868
2.19637	-64.736	205.585	-69.6637	-173.178	727.026	-4.56952
2.197	176.416	340.29	3.53867	-411.107	287.599	338.32
2.19763	324.639	201.71	106.985	-468.393	-30.9275	787.274
2.19825	212.58	-54.6159	13.6715	-463.451	-173.338	338.476
2.19888	233.248	-67.3529	-32.2574	-172.803	-304.537	32.4305
2.19951	50.2516	127.947	-67.7738	-151.392	46.1931	-101.462
2.20014	194.795	193.928	6.82852	-179.451	125.51	-109.507
2.20076	105.845	103.572	150.914	-117.103	237.693	-600.587
2.20139	-8.89225	73.8346	44.4301	-201.498	-6.56808	-442.132
2.20202	150.814	131.259	-137.805	-357.467	238.146	-157.555
2.20264	224.545	55.6784	-24.4605	-304.471	531.026	-1.75702
2.20327	330.205	297.509	-191.118	-222.33	602.021	-3.18048
2.2039	151.131	-5.57163	56.8598	-177.565	456.307	311.743
2.20453	186.525	67.7591	142.593	-153.4	379.693	22.9758
2.20515	69.0843	119.397	-51.8277	-25.0842	422.26	269.743
2.20578	52.8219	116.697	-28.1801	115.959	353.834	140.913
2.20641	-58.1969	-111.884	71.1879	195.888	494.104	-280.726
2.20704	43.5329	175.728	-5.85196	44.596	108.381	-104.868
2.20766	33.3187	243.866	-93.1637	-31.5296	74.2288	497.868
2.20829	-124.584	383.29	-132.602	-191.447	-273.994	254.82
2.20892	60.014	50.7721	215.079	8.83763	-538.771	-80.4445
2.20954	134.736	249.228	326.476	-9.12669	-463.698	-47.2117
2.21017	46.5531	225.928	242.383	-121.971	-6.41183	93.5867
2.2108	299.103	246.228	-31.8441	37.3225	208.802	241.351
2.21143	291.209	116.991	160.696	57.0017	-179.568	416.805
2.21205	71.8844	-46.5221	176.351	-128.322	-69.4788	135.632
2.21268	6.06087	-50.4779	209.774	-89.6819	370.119	139.118
2.21331	110.58	187.197	-29.0473	-2.93919	331.006	-253.399
2.21393	41.2952	56.2096	-53.6871	44.1853	494.416	-359.038
2.21456	64.4548	221.478	87.4605	117.291	511.506	-340.993
2.21519	192.217	39.6159	50.6723	-146.115	228.432	220.649
2.21582	-9.44368	104.665	-183.758	36.8303	532.584	513.413
2.21644	-87.3298	214.803	97.641	-76.2405	-40.0993	648.962
2.21707	63.0798	197.947	-1.90664	-256.634	-19.5413	908.07
2.2177	-111.033	98.2721	-84.5621	-180.565	26.2913	374.587
2.21832	-33.4749	96.1654	3.56992	-174.037	-47.5257	99.7258
2.21895	160.444	-171.322	119.391	-152.108	99.7132	757.305
2.21958	-52.4124	-186.835	258.851	-136.951	161.349	464.663
2.22021	-186.275	35.2721	422.305	-476.908	-533.49	225.024
2.22083	-40.8343	-78.4909	311.453	-486.795	-371.916	137.726
2.22146	-28.0173	163.897	292.782	-273.694	-403.662	-47.8508
2.22209	-37.2796	315.759	90.6637	-417.092	78.8493	-84.3992
2.22272	4.77181	203.335	122.368	-292.194	225.229	-74.9758
2.22334	-14.1702	-11.6471	95.8277	-268.58	305.974	260.507
2.22397	52.2327	-273.509	40.2582	-333.674	56.9632	551.743
2.2246	99.5016	-75.8034	111.765	-151.338	-416.463	341.476
2.22522	238.084	138.522	28.977	-96.8889	-407.802	707.399
2.22585	134.002	123.884	37.6324	110.666	-470.494	440.132
2.22648	358.405	50.8034	-35.1559	-45.0881	-542.115	281.774
2.22711	457.869	-79.7409	92.0777	75.5686	-388.01	429.757
2.22773	180.053	-180.634	82.8051	-118.287	-143.865	222.649
2.22836	295.213	-420.085	222.289	-185.396	14.4743	46.3508
2.22899	292.147	-266.447	269.516	-245.6	-13.6306	83.9305
2.22961	396.939	-301.928	249.609	-332.638	-307.869	221.413
2.23024	200.358	-418.04	-62.5543	-419.846	-525.006	202.462
2.23087	316.548	-428.522	-39.0004	-446.431	-212.51	202.788
2.2315	163.17	-332.259	-163.296	-285.119	-641.49	546.305
2.23212	143.916	-92.8659	179.179	-324.166	-357.354	566.538
2.23275	140.748	-3.19663	307.68	-383.397	-741.787	250.68
2.23338	11.3063	-124.928	243.632	-385.72	-671.291	437.226
2.23401	-181.58	19.0221	-86.9527	-209.994	-290.521	388.149
2.23463	242.783	12.9779	-188.18	-121.154	-493.682	791.101
2.23526	295.545	122.866	-170.086	-132.295	-582.865	944.368
2.23589	332.65	3.69663	-137.368	-79.9626	-189.057	266.757
2.23651	475.202	-149.572	82.9457	92.0642	-113.193	79.9617
2.23714	440.244	-159.022	274.781	-195.025	-463.948	205.132
2.23777	213.616	-167.665	334.75	-170.088	-401.724	115.805
2.2384	-35.7796	-38.3034	281.382	-234.56	-367.838	-205.18
2.23902	21.6468	-162.134	252.836	-42.721	-432.302	-65.9445
2.23965	134.041	-104.053	305.39	-113.693	-820.573	380.945
2.24028	166.772	86.2409	400.836	-200.928	-518.24	278.993
2.2409	56.7673	-79.0534	443.961	-49.2673	-462.151	359.32
2.24153	-57.1032	-82.5404	582.547	-221.139	-454.724	288.993
2.24216	15.9391	-99.0846	461.773	-227.861	-959.526	-349.712
2.24279	96.0843	87.1159	472.774	-15.5491	-485.787	-89.6633
2.24341	188.197	-30.9284	385.132	5.56862	-191.838	159.601
2.24404	-37.0876	151.866	360.649	84.7673	73.6038	323.337
2.24467	-403.139	49.3841	288.882	207.791	-90.6975	-78.1492
2.2453	-206.556	-107.509	333.125	-297.666	-374.709	-657.132
2.24592	-55.1234	33.7591	320.171	-331.275	-293.932	-529.993
2.24655	168.795	78.3346	182.93	-320.948	-245.349	-110.226
2.24718	-98.1937	-118.491	369.359	24.0842	-554.791	280.007
2.2478	-165.049	-228.603	519.782	-58.1311	-889.49	-170.226
2.24843	-187.725	-215.866	259.796	-102.525	-875.604	-462.087
2.24906	-221.314	-102.697	101.805	-176.651	-259.084	-670.038
2.24969	-196.108	8.50913	482.312	102.053	-402.479	-987.712
2.25031	-96.0016	-123.29	260.477	156.939	-505.615	-551.257
2.25094	-348.342	232.665	-136.766	-13.7947	-738.151	-301.93
2.25157	-249.666	198.21	88.5395	-106.127	-235.334	-190.913
2.25219	-330.725	40.3216	141.593	-89.3103	-145.838	-75.0242
2.25282	-244.158	-20.6966	395.829	-83.1936	-453.787	3.11798
2.25345	-103.756	315.572	129.609	-69.6931	-422.916	-298.868
2.25408	-246.994	123.678	294.11	90.1072	-354.334	-366.07
2.2547	-219.78	36.8216	306.109	-174.763	-193.776	-684.087
2.25533	-256.884	-105.572	395.289	-160.596	-686.427	-463.601
2.25596	-149.194	-114.085	133.757	-126.26	-724.463	-577.368
2.25658	-121.463	-189.603	480.149	-223.701	-764.74	-498.257
2.25721	-46.5374	-317.835	535.382	-336.158	-770.494	-688.118
2.25784	-162.791	-158.509	557.953	-369.561	-454.021	-540.32
2.25847	-243.045	76.8216	487.765	-253.861	-767.135	-474.337
2.25909	-101.4	91.9909	310.118	-295.94	-565.662	-293.632
2.25972	20.5094	-12.7721	288.539	-272.705	-543.744	-114.055
2.26035	-6.99382	165.022	393.563	-342.147	-957.631	-516.226
2.26098	-44.8343	155.478	177.375	-28.4314	-678.448	-458.024
2.2616	-109.259	-74.0716	6.25039	-108.393	-838.959	-268.913
2.26223	-52.9749	49.5091	67.5543	-411.521	-1112.51	-30.3055
2.26286	167.936	-163.728	200.149	-482.377	-785.771	13.2742
2.26348	25.2907	-90.4596	363.218	-277.443	-475.307	-275.774
2.26411	13.4984	-134.04	178.352	-199.139	-903.912	-105.101
2.26474	45.1579	-213.397	235.132	-126.099	-191.369	-22.993
2.26537	72.3577	-306.978	283.571	-136.444	-570.709	38.1492
2.26599	-290.053	-18.8346	323.109	-128.658	-615.119	-499.618
2.26662	-214.064	-158.915	282.414	-107.537	-255.318	16.3367
2.26725	5.44694	-393.335	193.875	-60.3454	-368.057	-144.274
2.26787	-223.463	-311.853	463.094	-58.6311	-172.427	-156.913
2.2685	-112.709	99.9154	254.687	-64.1306	-355.338	-179.337
2.26913	-238.306	-111.978	127.977	-3.053	-607.287	-130.851
2.26976	-242.092	-228.022	285.156	-134.361	-532.182	-222.087
2.27038	79.1781	-50.7279	292.047	-340.815	-343.193	400.337
2.27101	-124.803	-60.2096	-0.91446	-495.4	-530.354	333.788
2.27164	-258.736	-353.978	-97.7887	-560.244	76.385	530.555
2.27227	-105.28	-326.647	138.531	-129.502	0.00558	124.913
2.27289	176.92	-404.915	208.086	-126.408	68.6975	-46.0695
2.27352	54.6266	-457.522	146.14	38.0178	138.506	210.945
2.27415	169.694	-272.04	212.899	-25.5882	66.9475	166.962
2.27477	120.119	-121.21	286.961	-83.4978	54.6931	-497.649
2.2754	0.78743	-200.072	392.75	82.029	-155.052	-518.882
2.27603	-89.8109	-306.553	205.523	187.928	-240.198	62.4445
2.27666	-12.0094	0.99087	433.954	163.635	-451.037	18.8367
2.27728	88.9001	-63.3971	243.281	200.502	-250.057	112.601
2.27791	354.108	-139.79	76.1957	-10.4397	-218.021	647.774
2.27854	144.767	-82.5221	112.179	-169.052	174.802	157.632
2.27916	-20.5094	-272.822	362.18	-198.408	295.901	-361.476
2.27979	-1.65462	-214.585	376.554	-191.677	380.912	109.632
2.28042	-112.103	-150.54	398.086	-165.412	382.682	503.149
2.28105	-91.1546	-66.9596	287.398	8.52175	238.802	358.57
2.28167	76.7406	-43.4154	256.985	64.115	379.463	513.399
2.2823	14.3141	140.072	157.687	165.256	120.834	-58.7742
2.28293	181.209	154.085	57.4926	213.439	395.073	-347.257
2.28356	154.447	-76.3034	142.929	-31.6111	766.17	-198.649
2.28418	-39.6032	-32.5091	275.954	-101.639	920.698	-355.601
2.28481	-61.4202	54.2591	251.257	23.8733	1070.19	-461.149
2.28544	-118.58	72.2096	97.5707	-107.225	561.073	9.86798
2.28606	205.963	-226.678	77.4684	42.7913	464.271	-22.6492
2.28669	213.889	33.0846	6.54727	5.60325	416.01	169.337
2.28732	7.91569	188.884	-203.454	148.358	622.216	-285.899
2.28795	27.4202	125.803	-426.64	43.4079	608.698	-609.82
2.28857	16.2985	54.0091	-317.274	44.1194	395.904	-461.274
2.2892	-80.9626	139.116	-142.148	94.4587	528.479	-499.788
2.28983	-41.014	213.072	33.2887	-99.279	426.802	-456.649
2.29045	-188.97	22.5846	58.4535	18.4704	356.924	-118.913
2.29108	-251.795	3.79038	8.79648	191.432	356.131	-20.8055
2.29171	-168.252	21.8034	23.391	156.705	387.018	-360.476
2.29234	-339.952	-40.8034	-100.633	-163.552	539.138	-360.243
2.29296	-477.97	-105.54	-196.476	-2.04518	564.604	-78.1633
2.29359	-287.381	-191.991	-188.61	125.748	169.271	-192.743
2.29422	-292.752	230.928	-245.14	-4.13503	76.635	-416.007
2.29484	-145.428	265.197	-172.375	136.467	23.9431	-307.149
2.29547	119.233	6.20962	-336.179	65.5876	381.674	-78.5695
2.2961	196.509	-94.4909	-607.172	46.1858	466.967	-126.18
2.29673	243.241	66.2096	-579.039	18.7634	379.065	170.805
2.29735	-80.3734	99.8841	-614.235	-29.4431	566.302	-412.712
2.29798	-274.877	375.272	-439.375	-190.44	220.908	-443.82
2.29861	-45.8499	209.165	-169.727	-186.623	-232.869	-137.587
2.29924	9.53743	190.428	-313.586	-18.1897	-365.521	-25.0695
2.29986	-123.795	-161.272	-415.922	140.162	-504.432	-487.18
2.30049	-186.252	-131.072	-567.476	6.68138	-425.24	-183.476
2.30112	-345.272	45.2591	-466	-38.9118	-632.666	154.882
2.30174	-365.744	305.553	-501.281	-15.8733	-770.506	-200.351
2.30237	-169.694	347.009	-498.946	-17.7595	-240.276	168.351
2.303	-35.7594	121.303	-674.109	-116.608	-123.427	-234.413
2.30363	257.963	279.447	-619.227	51.0569	168.162	149.195
2.30425	56.8187	199.272	-390.093	167.076	-139.552	149.587
2.30488	-260.92	234.072	-388.36	246.483	-570.073	-173.837
2.30551	-167.338	664.835	-236.281	181.541	-115.099	-212.257
2.30613	-54.639	741.103	-340.704	-63.1658	85.865	-94.1805
2.30676	121.936	514.272	-148.968	-101.987	-15.49	77.8367
2.30739	-73.4906	219.228	-66.5473	136.389	313.709	-243.087
2.30802	-212.658	58.3346	-155.57	-12.6585	-217.099	-219.882
2.30864	-113.373	-31.5846	-145.711	107.826	-488.213	-223.712
2.30927	-279.088	-179.822	-194.015	200.275	-504.521	-361.226
2.3099	-289.764	45.7279	-325.625	269.205	-170.869	-752.587
2.31053	-180.494	138.366	-471.836	370.783	-24.5368	-876.82
2.31115	5.22038	313.665	-528.071	480.362	118.568	-414.305
2.31178	-45.0173	382.303	-443.945	257.724	93.1272	-113.007
2.31241	5.361	311.728	-241.922	46.471	134.107	-178.024
2.31303	-69.0798	163.366	-360.664	-203.287	149.58	285.118
2.31366	236.439	135.447	-412.516	-536.951	-421.916	280.257
2.31429	296.287	245.116	-470.406	-377.381	-121.271	-162.445
2.31492	264.119	75.7279	-484.454	-264.978	-353.963	-21.6492
2.31554	133.905	-0.97788	-461.031	-53.0999	-206.607	-345.195
2.31617	66.9469	18.7591	-445.289	12.1233	-190.448	-605.93
2.3168	-74.6813	210.522	-725.937	-177.686	-799.357	-448.851
2.31742	174.439	299.978	-898.664	-191.545	-567.034	-651.305
2.31805	80.1624	263.053	-430.125	-374.533	-345.451	-454.007
2.31868	133.564	97.8216	-176.977	-455.693	23.404	-473.118
2.31931	164.084	315.553	-240.211	-216.819	-116.24	51.5867
2.31993	261.884	28.7279	-318.516	-218.181	-861.744	-74.8055
2.32056	159.514	159.272	-188.398	-277.944	-835.185	-164.82
2.32119	121.595	41.6654	-210.977	2.69753	-908.643	-195.868
2.32182	103.764	191.085	-371.179	125.252	-725.654	-399.288
2.32244	267.759	320.915	-289.321	77.5842	-440.619	-659.524
2.32307	342.014	173.928	-271.195	100.728	-435.404	-477.32
2.3237	201.611	68.4779	-286.579	-3.90794	-285.424	-579.024
2.32432	126.186	-108.884	-382.492	-261.342	-491.342	-747.507
2.32495	-217.319	-172.241	-301.625	-4.97044	-58.9397	-778.087
2.32558	-94.736	-68.1966	-65.234	-52.1975	-130.568	-794.007
2.32621	26.736	-34.6784	-216.633	-266.884	-13.9241	-327.43
2.32683	115.42	-187.259	-34.5152	-101.869	-282.459	-523.32
2.32746	145.377	-153.022	8.20273	174.303	-237.869	-412.493
2.32809	127.553	-210.79	-183.539	44.2478	-541.685	-541.195
2.32871	-19.2093	-293.71	-178.586	-31.2361	-702.385	-865.899
2.32934	-195.986	57.4909	-285.921	-81.2444	-712.732	-965.445
2.32997	-102.405	-86.6784	-73.6801	81.7678	-268.596	-973.712
2.3306	-4.37663	-80.6341	-12.609	78.5329	210.283	-699.538
2.33122	90.9469	-300.303	-172.086	265.08	280.818	-498.712
2.33185	151.006	-214.134	-175.562	207.849	57.471	94.868
2.33248	-11.2718	-51.7096	-117.438	511.471	-40.6663	241.476
2.3331	7.37337	39.1471	-130.953	358.939	130.283	103.93
2.33373	-304.498	-239.866	97.9059	223.065	30.2321	355.851
2.33436	-269.822	-13.6029	-204.078	156.959	399.127	270.305
2.33499	4.11882	389.572	-238.172	161.928	245.099	438.757
2.33561	-26.5094	162.335	-144.015	320.302	596.596	710.587
2.33624	-156.584	57.4154	-266.664	540.541	526.756	330.851
2.33687	-94.0173	-106.29	-77.3512	531.857	425.885	183.524
2.3375	39.486	82.5716	190.132	534.467	477.701	583.601
2.33812	-70.9938	190.991	260.36	790.912	1176.5	978.587
2.33875	-191.186	177.197	97.8043	527.319	1295.76	816.257
2.33938	151.537	151.491	168.282	520.076	858.338	480.837
2.34	-0.25618	240.853	447.101	306.143	555.748	510.32
2.34063	-67.6344	324.991	471.086	340.099	665.08	908.524
2.34126	-14.9593	319.572	511.171	426.658	695.029	865.132
2.34189	-93.6501	398.491	598.485	479.103	1054.79	1212.52
2.34251	57.3532	497.572	684.797	746.221	1114.06	1163.82
2.34314	307.342	607.585	798.282	533.369	1210.96	1322.68
2.34377	175.525	338.103	801.422	562.94	908.896	1335.63
2.34439	-101.619	139.678	507.329	657.42	602.955	1281.24
2.34502	88.2516	233.509	446.382	605.307	483.865	1411.6
2.34565	141.795	-56.6966	488.391	516.314	776.549	885.055
2.34628	-210.451	87.3216	441.304	514.928	858.381	935.288
2.3469	-32.8298	218.491	291.672	502.205	729.987	1099.09
2.34753	71.8297	202.447	518.773	409.592	531.427	1044.57
2.34816	-23.5251	152.366	583.969	250.826	506.799	1072.9
2.34879	-6.24056	126.384	358.593	29.1077	231.279	1446.04
2.34941	-137.728	70.7409	138.625	149.986	493.26	797.149
2.35004	-113.014	79.9779	90.8746	212.115	354.842	740.007
2.35067	-276.377	114.397	-144.648	291.572	466.713	774.555
2.35129	72.1579	52.1029	58.4605	226.92	382.756	620.82
2.35192	342.584	-171.978	-99.3512	207.814	141.033	999.962
2.35255	356.002	-193.678	-221.258	195.924	215.537	883.195
2.35318	284.194	-166.603	-106.789	317.299	267.526	706.618
2.3538	178.986	-139.647	30.0777	44.9046	169.021	514.07
2.35443	57.0374	70.8346	-175.773	19.7595	269.737	615.305
2.35506	-232.795	-147.647	-304.461	25.8889	45.9275	464.913
2.35568	10.6781	-145.947	-207.382	-58.1194	-132.006	369.837
2.35631	178.884	-204.678	-140.805	-49.865	-470.408	540.101
2.35694	270.553	-228.29	-205.726	24.279	-115.224	102.055
2.35757	184.634	-364.147	-110.86	-58.2556	-77.76	-341.43
2.35819	43.6937	-384.197	-54.0855	-1.24831	-154.959	-70.5695
2.35882	-29.1546	-307.053	72.1715	-94.6618	106.006	-38.118
2.35945	75.1156	7.95962	-57.0621	-72.6819	-11.6228	451.774
2.36008	117.408	-124.491	-45.8988	83.9983	187.927	291.851
2.3607	-35.1344	-63.1341	-176.507	64.0212	-52.3571	524.68
2.36133	-191.866	113.259	-219.579	-84.2556	-235.432	627.695
2.36196	-253.595	87.9909	-112.828	-173.139	-104.795	234.962
2.36258	-110.303	64.7279	-67.6723	-29.6658	122.873	-293.337
2.36321	-109.674	32.0221	-109.468	-250.256	597.627	497.993
2.36384	164.681	-168.21	-195.844	-300.771	476.068	-148.774
2.36447	255.701	5.95962	-324.687	-300.905	-87.279	-355.038
2.36509	265.627	72.4154	-309.071	-112.732	-243.088	-320.337
2.36572	104.35	-57.9154	313.914	-236.26	-26.779	85.5555
2.36635	198.853	-255.116	-37.8441	-187.51	-473.362	692.632
2.36697	149.092	-156.54	-20.2496	-130.151	-291.92	908.274
2.3676	-26.2718	128.384	-108.907	-136.701	-59.7913	644.163
2.36823	-142.447	186.772	-312.296	-240.33	-91.9821	371.149
2.36886	-30.4437	91.8841	-191.618	-468.283	-203.721	448.257
2.36948	251.951	113.991	134.344	-370.78	397.955	453.712
2.37011	224.353	9.22788	436.343	-135.17	421.56	468.226
2.37074	-21.8766	-230.103	2.82071	-262.408	202.541	467.274
2.37136	8.72819	-163.303	-78.8598	-608.896	164.888	109.507
2.37199	96.7484	-50.0091	105.204	-392.709	492.221	142.274
2.37262	-138.248	-54.2721	356.164	-222.494	667.412	-303.274
2.37325	40.8421	-180.447	188.055	-161.018	670.065	-84.882
2.37387	5.68132	-101.71	220.679	-254.127	205.529	15.2258
2.3745	-4.15007	70.8659	329.438	-329.764	-620.31	52.4305
2.37513	196.775	44.8529	90.3746	-345.896	-518.94	193.757
2.37576	85.3109	89.3346	255.196	4.4431	-118.193	79.993
2.37638	93.986	85.2904	326.07	46.4866	314.006	324.226
2.37701	-54.3219	-78.7279	218.454	-12.7327	490.713	-234.226
2.37764	-123.264	-127.491	220.742	157.373	140.67	-483.868
2.37826	-129.017	-286.79	156.219	249.24	483.377	-387.413
2.37889	-2.56868	24.2591	78.9137	182.311	74.0993	-377.337
2.37952	-75.736	339.491	151.868	234.697	-499.248	-114.507
2.38015	-30.4281	274.415	260.875	249.018	-313.971	-253.149
2.38077	60.9437	241.46	348.211	-50.4436	-757.31	-25.4758
2.3814	67.4548	287.04	310.273	-152.412	-676.916	-52.5867
2.38203	19.5765	-154.947	126.274	-27.6116	-396.927	88.3367
2.38265	-135.584	-217.585	158.156	-117.818	111.404	11.9758
2.38328	-132.814	-128.947	175.539	-144.764	108.987	-331.288
2.38391	-33.8968	-91.1471	372.867	-264.166	94.3493	-663.774
2.38454	-82.6344	-135.947	310.969	-252.498	-137.467	-663.82
2.38516	3.75944	102.447	291.117	-110.845	-89.971	-429.524
2.38579	-118.236	-50.5404	297.571	-165.893	-85.3025	-21.3195
2.38642	-319.819	59.6654	45.7262	-313.138	-125.291	-193.368
2.38705	-167.056	-1.29038	136.086	-359.19	-164.756	-234.195
2.38767	-42.7952	-414.46	70.8277	-368.857	-125.088	-185.618
2.3883	80.014	-524.415	153.477	-392.35	-228.263	264.712
2.38893	484.525	-395.272	135.898	-409.201	34.9665	293.538
2.38955	419.35	-72.6654	147.164	-255.889	-56.154	-78.1945
2.39018	420.728	-289.147	137.5	-89.4431	-309.533	-121.337
2.39081	179.037	-230.384	170.579	-118.623	-276.849	-201.163
2.39144	-23.5765	-353.147	66.2027	-91.8962	-484.026	277.82
2.39206	22.014	-379.915	-78.8355	-138.358	-342.24	62.2742
2.39269	-29.6702	-304.71	145.937	33.6858	90.3259	-74.868
2.39332	-89.9782	-516.603	227.813	117.267	-90.8571	69.243
2.39394	-50.3734	-362.678	463.101	268.479	-275.416	-146.149
2.39457	-44.7516	-101.79	327.805	66.1697	-228.076	-334.163
2.3952	156.345	-59.2409	396.507	-120.732	-430.815	-341.68
2.39583	-17.9079	12.9909	331.039	-140.162	-95.3025	-303.913
2.39645	-41.7874	-6.99087	76.9762	-10.7087	427.17	-305.274
2.39708	19.889	-150.759	275.719	77.2048	-198.24	-413.695
2.39771	159.611	-326.428	28.5699	-32.9939	-72.596	-234.899
2.39834	-69.5172	-494.197	-132.609	-180.565	-386.959	-347.945
2.39896	-397.116	-217.428	72.1637	54.3264	8.6462	-261.524
2.39959	-150.806	-187.103	-5.18711	297.353	428.112	-187.601
2.40022	-147.866	27.5091	76.8668	235.17	235.17	235.17
2.40084	-160.736	-76.1341	57.8363	352.427	352.427	352.427
2.40147	-85.8109	-12.4596	99.1246	271.76	271.76	271.76
2.4021	-22.8766	-87.1029	29.0785	228.006	228.006	228.006
2.40273	56.3219	67.4466	160.164	-27.5212	-27.5212	-27.5212
2.40335	-81.2204	-50.9779	207.297	-52.1194	-52.1194	-52.1194
2.40398	-100.084	-64.5846	-7.82852	26.6663	26.6663	26.6663
2.40461	-1.99382	46.1471	-368.89	78.3298	78.3298	78.3298
2.40523	6.32975	219.572	-185.875	24.2835	24.2835	24.2835
2.40586	62.2015	46.8346	5.67227	-283.346	-283.346	-283.346
2.40649	-6.21712	12.7591	170.679	22.1858	22.1858	22.1858
2.40712	-55.9704	166.741	540.563	20.279	20.279	20.279
2.40774	-74.3343	264.29	438.039	72.3577	72.3577	72.3577
2.40837	-95.6969	286.96	156.719	167.275	167.275	167.275
2.409	-29.0062	113.978	-28.4613	146.518	146.518	146.518
2.40963	56.7718	113.46	-81.234	-39.2249	-39.2249	-39.2249
2.41025	-70.9749	328.259	-62.1254	-219.978	-219.978	-219.978
2.41088	-41.4704	250.647	29.0551	-265.991	-265.991	-265.991
2.41151	-217.811	153.603	211.804	-141.873	-141.873	-141.873
2.41213	-300.392	302.053	95.7113	-56.1272	-56.1272	-56.1272
2.41276	-428.334	170.009	-150.493	56.5686	56.5686	56.5686
2.41339	-302.627	57.8034	-140.64	-202.502	-202.502	-202.502
2.41402	-121.709	107.04	-266.407	-202.611	-202.611	-202.611
2.41464	-211.486	35.2409	-261.023	-508.213	-508.213	-508.213
2.41527	-151.881	192.384	-0.64102	-320.771	-320.771	-320.771
2.4159	-268.181	249.522	10.5238	-138.393	-138.393	-138.393
2.41652	-95.1546	-36.6784	87.2496	-117.552	-117.552	-117.552
2.41715	-62.3844	-165.103	63.9926	133.67	133.67	133.67
2.41778	-270.092	132.728	-255.383	13.4241	13.4241	13.4241
2.41841	-69.0641	123.272	-84.1402	-153.018	-153.018	-153.018
2.41903	84.7282	248.915	-186.516	-172.674	-172.674	-172.674
2.41966	101.928	233.991	67.102	-259.334	-259.334	-259.334
2.42029	210.689	1.79038	52.3746	-139.635	-139.635	-139.635
2.42091	-245.767	164.585	-65.5387	-185.459	-185.459	-185.459
2.42154	-190.608	191.384	-118.563	-188.955	-188.955	-188.955
2.42217	-174.9	58.6784	-187.039	-214.885	-214.885	-214.885
2.4228	-205.951	-51.4596	-196.696	-81.3533	-81.3533	-81.3533
2.42342	-133.9	84.4596	-158.632	-136.268	-136.268	-136.268
2.42405	-268.772	-17.7409	207.851	-36.2947	-36.2947	-36.2947
2.42468	-77.5173	223.147	-123.859	-162.045	-162.045	-162.045
2.42531	58.2126	194.853	50.5934	-162.381	-162.381	-162.381
2.42593	-180.072	80.5221	108.633	-46.6702	-46.6702	-46.6702
2.42656	-165.061	95.2591	0.67929	-42.3454	-42.3454	-42.3454
2.42719	-213.994	159.46	-266.867	97.865	97.865	97.865
2.42781	-205.17	3.54038	-30.7113	39.8264	39.8264	39.8264
2.42844	-281.338	85.7096	-38.8043	39.0134	39.0134	39.0134
2.42907	-288.373	-27.7721	-60.5551	4.41237	4.41237	4.41237
2.4297	-179.345	-22.2279	-28.0309	-68.6624	-68.6624	-68.6624
2.43032	-92.2171	40.9779	-112.907	-39.0095	-39.0095	-39.0095
2.43095	-168.322	24.9909	-224.257	34.0915	34.0915	34.0915
2.43158	-63.5218	-7.95962	-221.5	110.385	110.385	110.385
2.4322	90.8499	74.1784	-139.031	37.904	37.904	37.904
2.43283	107.775	376.728	-241.258	5.33815	5.33815	5.33815
2.43346	-36.2829	184.803	-92.9059	-20.6428	-20.6428	-20.6428
2.43409	34.7907	65.9466	-176.797	-245.795	-245.795	-245.795
2.43471	-45.9235	17.3971	-251.523	-249.272	-249.272	-249.272
2.43534	65.7829	-63.2409	-369.157	106.362	106.362	106.362
2.43597	51.1624	-55.7279	-419.484	-99.2444	-99.2444	-99.2444
2.4366	315.947	-97.9909	-418.875	-162.451	-162.451	-162.451
2.43722	243.412	-292.29	-385.961	-30.6038	-30.6038	-30.6038
2.43785	147.845	-255.772	-122.375	-200.056	-200.056	-200.056
2.43848	-157.845	-22.8529	40.016	-302.217	-302.217	-302.217
2.4391	170.306	69.7591	95.6324	-322.763	-322.763	-322.763
2.43973	406.389	161.303	131.047	-251.99	-251.99	-251.99
2.44036	331.4	52.9779	-56.1332	-143.314	-143.314	-143.314
2.44099	341.334	35.9284	25.1879	-141.912	-141.912	-141.912
2.44161	105.447	-10.5846	-171.532	-47.197	-47.197	-47.197
2.44224	88.6624	-108.634	-0.39804	-207.709	-207.709	-207.709
2.44287	198.916	-302.116	-1.25039	-157.799	-157.799	-157.799
2.44349	230.17	-183.103	188.711	-195.182	-195.182	-195.182
2.44412	110.806	-74.5534	99.8043	-157.002	-157.002	-157.002
2.44475	47.4124	-214.353	-194.242	-32.2639	-32.2639	-32.2639
2.44538	-86.2718	-189.803	-197.688	223.932	223.932	223.932
2.446	-296.9	45.2096	-206.601	273.853	273.853	273.853
2.44663	131.541	182.79	-176.188	313.846	313.846	313.846
2.44726	171.241	39.3346	-1.69492	263.205	263.205	263.205
2.44789	202.361	15.0404	253.007	174.448	174.448	174.448
2.44851	227.655	-71.0716	-14.0309	97.5408	97.5408	97.5408
2.44914	285.611	9.25913	-170.063	-85.9743	-85.9743	-85.9743
2.44977	489.912	-100.072	-160.257	-38.2757	-38.2757	-38.2757
2.45039	220.845	-176.835	-177.188	309.186	309.186	309.186
2.45102	214.576	-109.853	-176.07	26.4704	26.4704	26.4704
2.45165	539.564	-52.3346	-478.883	85.3616	85.3616	85.3616
2.45228	505.584	0.58462	-601.132	272.56	272.56	272.56
2.4529	544.845	21.3841	-471.641	475.069	475.069	475.069
2.45353	305.897	-372.072	-209.898	329.705	329.705	329.705
2.45416	379.822	-44.3659	-63.6645	430.073	430.073	430.073
2.45478	590.256	-132.384	-203.734	293.158	293.158	293.158
2.45541	324.127	11.4779	-150.407	373.569	373.569	373.569
2.45604	251.03	27.4284	-168.898	200.963	200.963	200.963
2.45667	214.517	144.103	114.976	76.6858	76.6858	76.6858
2.45729	155.491	-4.10288	-17.2418	114.236	114.236	114.236
2.45792	332.267	-170.303	-133.649	265.674	265.674	265.674
2.45855	475.78	-167.353	-321.281	135.123	135.123	135.123
2.45917	255.595	-337.772	-490.446	334.959	334.959	334.959
2.4598	179.741	-240.572	-283.687	321.271	321.271	321.271
2.46043	170.955	-72.1159	-258.727	310.698	310.698	310.698
2.46106	46.7171	-113.228	-194.054	247.564	247.564	247.564
2.46168	171.681	-0.08462	-54.0551	163.014	163.014	163.014
2.46231	389.233	-49.5404	-187.578	236.814	236.814	236.814
2.46294	228.103	-8.05337	-241.946	37.3694	37.3694	37.3694
2.46357	244.772	118.272	-49.2809	-91.0217	-91.0217	-91.0217
2.46419	486.556	374.353	-368.219	-115.912	-115.912	-115.912
2.46482	249.842	590.585	-249.796	170.322	170.322	170.322
2.46545	309.15	751.822	-241.164	223.295	223.295	223.295
2.46607	101.241	481.053	-59.5465	479.123	479.123	479.123
2.4667	112.775	396.103	-41.3363	273.717	273.717	273.717
2.46733	36.4749	104.21	-110.671	301.931	301.931	301.931
2.46796	127.056	111.259	-156.305	188.643	188.643	188.643
2.46858	411.748	246.553	-78.9996	210.845	210.845	210.845
2.46921	156.252	367.322	-150.086	139.885	139.885	139.885
2.46984	384.248	440.335	-96.0777	-29.5569	-29.5569	-29.5569
2.47046	-168.897	336.072	-4.75039	93.3421	93.3421	93.3421
2.47109	-397.798	223.21	73.766	177.513	177.513	177.513
2.47172	-159.608	165.415	108.515	184.725	184.725	184.725
2.47235	-41.7438	224.71	-66.3512	232.865	232.865	232.865
2.47297	61.6969	227.072	-314.016	171.139	171.139	171.139
2.4736	-35.6657	258.71	-331.64	132.283	132.283	132.283
2.47423	157.142	275.759	-167.047	264.119	264.119	264.119
2.47486	29.8421	421.803	-60.4605	552.623	552.623	552.623
2.47548	106.455	431.478	-102.782	507.479	507.479	507.479
2.47611	245.084	409.96	-282.968	206.908	206.908	206.908
2.47674	182.556	242.728	-57.8832	136.713	136.713	136.713
2.47736	281.366	290.835	82.0395	-43.01	-43.01	-43.01
2.47799	240.908	588.509	-145.493	125.018	125.018	125.018
2.47862	200.334	396.147	-151.82	380.986	380.986	380.986
2.47925	236.767	255.728	-55.4223	335.69	335.69	335.69
2.47987	65.4203	341.397	257.063	532.51	532.51	532.51
2.4805	444.361	246.072	39.9684	566.721	566.721	566.721
2.48113	491.42	409.522	248.766	768.385	768.385	768.385
2.48175	304.541	393.415	451.992	877.924	877.924	877.924
2.48238	210.045	260.71	303.829	743.697	743.697	743.697
2.48301	219.744	586.54	324.921	750.28	750.28	750.28
2.48364	425.373	584.147	-58.359	823.51	823.51	823.51
2.48426	333.056	719.665	46.1324	786.112	786.112	786.112
2.48489	186.389	559.147	314.227	715.65	715.65	715.65
2.48552	161.377	500.697	607.226	994.397	994.397	994.397
2.48615	292.373	399.272	579.696	1033.49	1033.49	1033.49
2.48677	209.736	517.884	322.125	921.112	921.112	921.112
2.4874	453.944	641.522	65.8988	976.381	976.381	976.381
2.48803	546.158	663.853	49.7887	982.811	982.811	982.811
2.48865	518.147	586.116	333.993	824.916	824.916	824.916
2.48928	522.338	718.384	470.836	1136.27	1136.27	1136.27
2.48991	673.811	807.491	500.61	1343.76	1343.76	1343.76
2.49054	594.525	761.603	453.734	1397.76	1397.76	1397.76
2.49116	336.116	800.21	348.055	1335.37	1335.37	1335.37
2.49179	235.674	806.259	409.375	1155.74	1155.74	1155.74
2.49242	312.202	1011.08	193.532	1290.21	1290.21	1290.21
2.49304	686.502	1000.32	444.476	1431.03	1431.03	1431.03
2.49367	797.608	1049.62	430.016	1605.3	1605.3	1605.3
2.4943	1054.7	885.197	467.75	1871.05	1871.05	1871.05
2.49493	1060.09	860.772	501.211	1716.22	1716.22	1716.22
2.49555	1086.45	1058.6	538.281	1931.2	1931.2	1931.2
2.49618	1213.54	1355.18	756.461	1977.42	1977.42	1977.42
2.49681	1184.55	1475.17	850.476	2034.17	2034.17	2034.17
2.49743	1437.32	1570.15	803.797	2062.4	2062.4	2062.4
2.49806	1551.96	1692.92	834.601	2395.42	2395.42	2395.42
2.49869	1819.33	1599.15	1029.27	2507.23	2507.23	2507.23
2.49932	2363.22	1960.88	1118.8	2780.39	2780.39	2780.39
2.49994	2401.52	2129.18	1467.8	3124.17	3124.17	3124.17
2.50057	2493.24	2273.04	1790.11	3392.62	3392.62	3392.62
2.5012	2631.37	2881.9	2256.26	3938.88	3938.88	3938.88
2.50183	2983.95	3306.73	2683.21	4411.22	4411.22	4411.22
2.50245	3775.94	3762.68	3059.98	4953.41	4953.41	4953.41
2.50308	4512.83	4518.82	3688.1	5682.44	5682.44	5682.44
2.50371	5117.94	5417.77	4751.66	6717.83	6717.83	6717.83
2.50433	6114.01	6446.98	5883.42	7868.58	7868.58	7868.58
2.50496	7665.6	8339.43	8042.18	9889.9	9889.9	9889.9
2.50559	10237.4	11114.5	11280	13184.2	13184.2	13184.2
2.50622	14155.9	15564.8	16119	17643.8	17643.8	17643.8
2.50684	20267.9	22287.1	22642	24242.3	24242.3	24242.3
2.50747	28089.3	30774.1	31155.4	33233.4	33233.4	33233.4
2.5081	37006.1	39313.2	39990	43373.6	43373.6	43373.6
2.50872	44277.5	45168.7	46187.5	50603.6	50603.6	50603.6
2.50935	47735.4	47608.6	48856.8	53242.7	53242.7	53242.7
2.50998	47854.1	48357.3	49531.5	53104.9	53104.9	53104.9
2.51061	48221.7	50229.4	51775.9	53891.3	53891.3	53891.3
2.51123	51884.8	56049.9	57631.8	58955.1	58955.1	58955.1
2.51186	60956.5	67409.1	68651.9	69804.1	69804.1	69804.1
2.51249	74939.5	82265.1	83766.7	86134.8	86134.8	86134.8
2.51312	90735	95316.1	97514.5	102853	102853	102853
2.51374	100319	100833	103889	111277	111277	111277
2.51437	99370.9	99082.3	101765	108491	108491	108491
2.515	93009.8	94909.2	97168.5	100708	100708	100708
2.51562	89020.5	93334.5	95969.2	96501	96501	96501
2.51625	91686.3	99100.7	101630	100652	100652	100652
2.51688	103079	112973	115362	115052	115052	115052
2.51751	120901	131004	133441	135979	135979	135979
2.51813	137485	142451	145939	153194	153194	153194
2.51876	140728	140301	144381	153175	153175	153175
2.51939	128330	128190	131358	136892	136892	136892
2.52001	110803	113585	115893	116091	116091	116091
2.52064	97245.5	102602	104219	101265	101265	101265
2.52127	91339	98589.5	100039	96454.3	96454.3	96454.3
2.5219	93412.2	101810	103186	101146	101146	101146
2.52252	100534	107240	109074	109647	109647	109647
2.52315	104951	107103	109546	112917	112917	112917
2.52378	99136.9	98579.1	100859	104510	104510	104510
2.52441	84662.4	85204.7	86907.1	87170.6	87170.6	87170.6
2.52503	69328	71397.8	72977.2	70052.5	70052.5	70052.5
2.52566	58101.1	61360.4	62538.4	58248.7	58248.7	58248.7
2.52629	52016.4	56316.5	57154.4	53030.9	53030.9	53030.9
2.52691	50341.1	54776.6	55312.5	52622.2	52622.2	52622.2
2.52754	50738.3	53858.5	54558.8	53654.8	53654.8	53654.8
2.52817	49406.9	50168.4	51351.4	51093.4	51093.4	51093.4
2.5288	43339.7	43165.7	44103.7	43473.3	43473.3	43473.3
2.52942	34296.9	34551.3	34960.6	32985.2	32985.2	32985.2
2.53005	25322.9	25971.4	26170.8	23217.3	23217.3	23217.3
2.53068	18076.9	18942.8	19012.7	15678.2	15678.2	15678.2
2.5313	12654.8	13843.1	13551.1	10536.4	10536.4	10536.4
2.53193	9103.43	10358.2	9831.34	7304.7	7304.7	7304.7
2.53256	6907.33	7887.83	7360.34	5240.83	5240.83	5240.83
2.53319	5350.63	6120.1	6321.69	3845.18	3845.18	3845.18
2.53381	4483.01	5016.83	5517.57	2970.59	2970.59	2970.59
2.53444	3734.71	4344.29	4385.66	2539.11	2539.11	2539.11
2.53507	3219.23	3708.68	3517.47	2029.24	2029.24	2029.24
2.53569	2596.42	3145.32	3142.14	1357.46	1357.46	1357.46
2.53632	2139.5	2863.02	2687.07	1052.35	1052.35	1052.35
2.53695	2093.61	2358.23	2305.99	628.522	628.522	628.522
2.53758	1800.12	2099.68	2128.13	628.611	628.611	628.611
2.5382	1888.16	2025.23	2039.16	834.147	834.147	834.147
2.53883	1667.85	2081.9	2036.47	835.76	835.76	835.76
2.53946	1466.67	2044.6	1989.06	790.518	790.518	790.518
2.54009	1366.42	1870.68	1565.83	525.537	525.537	525.537
2.54071	1358.73	1798.07	1454.23	119.514	119.514	119.514
2.54134	1179.67	1477.49	1321.05	-301.178	-301.178	-301.178
2.54197	931.799	1316.26	1325.54	-278.283	-278.283	-278.283
2.54259	452.295	1356.87	984.313	-179.1	-179.1	-179.1
2.54322	494.548	955.665	933.679	-434.959	-434.959	-434.959
2.54385	451.116	916.991	654.586	-572.225	-572.225	-572.225
2.54448	405.158	827.134	599.484	-358.318	-358.318	-358.318
2.5451	358.272	1106.96	804.805	-288.397	-288.397	-288.397
2.54573	133.853	991.353	863.992	-419.017	-419.017	-419.017
2.54636	50.5999	782.491	499.579	-591.612	-591.612	-591.612
2.54698	71.7282	398.103	388.625	-359.095	-359.095	-359.095
2.54761	161.819	644.96	514.711	-534.385	-534.385	-534.385
2.54824	237.814	972.009	626.57	-534.802	-534.802	-534.802
2.54887	64.4906	831.491	614.594	-449.545	-449.545	-449.545
2.54949	77.2048	926.853	797.664	-549.345	-549.345	-549.345
2.55012	24.0296	726.803	764.758	-335.959	-335.959	-335.959
2.55075	246.603	381.259	623.297	-40.1423	-40.1423	-40.1423
2.55138	165.616	605.116	863.368	-91.0452	-91.0452	-91.0452
2.552	256.33	924.884	833.734	-161.365	-161.365	-161.365
2.55263	137.147	967.116	758.282	-237.494	-237.494	-237.494
2.55326	149.744	969.915	695.976	-318.025	-318.025	-318.025
2.55388	73.4593	698.647	456.774	-247.897	-247.897	-247.897
2.55451	215.728	636.665	433.89	-469.021	-469.021	-469.021
2.55514	-21.0329	446.428	491.352	-662.842	-662.842	-662.842
2.55577	-162.319	433.165	442.5	-519.572	-519.572	-519.572
2.55639	27.5843	692.647	486.313	-414.807	-414.807	-414.807
2.55702	141.736	461.822	415.82	-601.506	-601.506	-601.506
2.55765	100.225	561.178	383.868	-497.823	-497.823	-497.823
2.55827	181.603	614.79	510.648	-582.342	-582.342	-582.342
2.5589	207.616	436.053	803.946	-735.412	-735.412	-735.412
2.55953	17.4626	82.4466	825.422	-723.627	-723.627	-723.627
2.56016	-52.4391	384.96	445.125	-492.608	-492.608	-492.608
2.56078	62.3063	611.228	595.226	-253.052	-253.052	-253.052
2.56141	86.0374	564.991	463.829	-508.412	-508.412	-508.412
2.56204	-125.389	529.759	507.711	-564.635	-564.635	-564.635
2.56267	-115.564	375.491	393.305	-684.42	-684.42	-684.42
2.56329	66.4235	346.978	277.07	-617.552	-617.552	-617.552
2.56392	157.084	327.178	337.524	-494.03	-494.03	-494.03
2.56455	164.955	365.509	253.968	-398.029	-398.029	-398.029
2.56517	114.412	76.0221	272.211	-670.065	-670.065	-670.065
2.5658	349.478	33.5091	259.14	-412.552	-412.552	-412.552
2.56643	304.498	153.897	716.493	-239.533	-239.533	-239.533
2.56706	223.088	163.197	586.781	-375.799	-375.799	-375.799
2.56768	73.6859	26.2409	370.868	-591.303	-591.303	-591.303
2.56831	30.4313	109.947	303.343	-686.369	-686.369	-686.369
2.56894	241.373	314.866	135.164	-432.198	-432.198	-432.198
2.56956	323.838	222.165	-93.9145	-250.478	-250.478	-250.478
2.57019	370.42	642.491	54.2035	-247.131	-247.131	-247.131
2.57082	475.759	213.165	8.41367	28.7132	28.7132	28.7132
2.57145	150.459	151.085	-80.7105	168.361	168.361	168.361
2.57207	172.97	460.353	-48.4379	108.846	108.846	108.846
2.5727	281.108	401.178	74.1332	123.474	123.474	123.474
2.57333	469.236	321.29	108.507	-39.404	-39.404	-39.404
2.57395	360.428	264.897	150.079	-128.619	-128.619	-128.619
2.57458	289.908	69.1654	336.992	-406.342	-406.342	-406.342
2.57521	137.155	-38.0091	325.485	-176.967	-176.967	-176.967
2.57584	32.7048	-5.30337	64.4762	-215.427	-215.427	-215.427
2.57646	-92.0094	161.585	-139.296	-334.405	-334.405	-334.405
2.57709	-22.1859	147.29	-131.586	-254.697	-254.697	-254.697
2.57772	104.873	306.678	-212.906	-126.198	-126.198	-126.198
2.57835	-41.4124	242.915	-347.61	-198.998	-198.998	-198.998
2.57897	86.4124	284.803	-94.2652	-181.834	-181.834	-181.834
2.5796	5.43132	361.384	-15.7191	-227.052	-227.052	-227.052
2.58023	163.889	419.053	-29.148	-258.76	-258.76	-258.76
2.58085	335.416	333.072	-125.243	-5.72044	-5.72044	-5.72044
2.58148	306.295	207.741	-268.953	-31.6311	-31.6311	-31.6311
2.58211	213.127	215.197	-187.118	-355.701	-355.701	-355.701
2.58274	369.334	265.741	-423.89	-211.873	-211.873	-211.873
2.58336	99.2516	319.228	-441.93	-241.666	-241.666	-241.666
2.58399	38.0999	240.96	-51.1168	-224.225	-224.225	-224.225
2.58462	181.025	246.197	-90.391	-20.1618	-20.1618	-20.1618
2.58524	317.858	414.21	-198.054	171.162	171.162	171.162
2.58587	392.025	197.072	-44.8754	527.916	527.916	527.916
2.5865	290.639	15.2409	-155.961	349.822	349.822	349.822
2.58713	255.189	50.2279	-118.446	-0.11497	-0.11497	-0.11497
2.58775	208.85	-0.32163	-47.2887	-90.9631	-90.9631	-90.9631
2.58838	132.681	167.415	-17.7035	148.053	148.053	148.053
2.58901	213.139	141.335	-122.359	288.201	288.201	288.201
2.58964	239.603	206.197	12.7027	190.299	190.299	190.299
2.59026	254.42	73.6471	-62.0777	302.088	302.088	302.088
2.59089	138.549	131.572	142.203	372.42	372.42	372.42
2.59152	219.803	132.053	19.2582	450.9	450.9	450.9
2.59214	53.8219	141.384	-138.93	330.694	330.694	330.694
2.59277	89.3812	59.8659	-21.8199	271.869	271.869	271.869
2.5934	97.5954	56.1029	48.3824	154.764	154.764	154.764
2.59403	-143.439	237.991	61.0238	-5.84206	-5.84206	-5.84206
2.59465	-61.2718	405.384	-0.28165	179.201	179.201	179.201
2.59528	-109.416	332.803	136.102	-94.7913	-94.7913	-94.7913
2.59591	-133.983	45.1654	67.1012	161.354	161.354	161.354
2.59653	-225.564	70.5221	85.6645	194.299	194.299	194.299
2.59716	-194.889	13.0091	184.171	32.3655	32.3655	32.3655
2.59779	-159.431	287.71	122.274	133.955	133.955	133.955
2.59842	-0.84993	333.697	-113.383	69.2053	69.2053	69.2053
2.59904	-305.244	232.928	42.6254	135.748	135.748	135.748
2.59967	-307.373	14.6029	35.6246	415.076	415.076	415.076
2.6003	-339.916	-10.6029	180.219	389.99	389.99	389.99
2.60093	-131.467	-104.241	305.914	97.3577	1547.39	130.695
2.60155	-45.3298	-141.259	338.219	-128.17	1922.81	425.024
2.60218	-77.1546	158.259	309.281	-112.556	2017.51	827.07
2.60281	-335.892	156.085	327.118	-167.006	1462.31	634.962
2.60343	-409.998	140.572	196.265	-24.9626	1614.1	429.507
2.60406	-224.814	-35.1966	73.8832	-97.6038	1485.84	245.055
2.60469	-226.639	-60.9909	317.265	-45.9704	1510.33	520.32
2.60532	-161.806	-7.69663	175.133	-177.877	1620.44	235.555
2.60594	-150.03	126.165	123.82	-88.322	1693.72	592.07
2.60657	-125.181	478.085	106.274	-134.518	1085.91	584.212
2.6072	-157.6	521.978	-0.98477	-113.408	1230.9	488.007
2.60782	-157.697	40.0846	-124.156	-37.2014	1538.69	719.618
2.60845	36.0407	-197.678	146.304	-263.256	1280.39	824.038
2.60908	169.967	53.6159	-64.9527	-243.854	1171.64	393.587
2.60971	131.361	193.665	2.79648	-154.275	1639.56	58.257
2.61033	-207.47	-90.7279	145.743	-202.881	1895.06	593.868
2.61096	-334.561	-219.21	101.164	-403.697	1901.46	288.882
2.61159	-506.892	-199.384	153.039	-575.342	1643.77	288.024
2.61221	-472.491	-169.397	281.867	-406.576	1736.9	393.57
2.61284	-457.603	25.4596	245.172	-394.889	1313.7	987.399
2.61347	-664.733	87.7904	343.336	-315.759	1145.3	956.757
2.6141	-411.244	28.6159	246.438	-320.807	1303.39	1303.31
2.61472	-200.225	-129.616	306.562	-217.47	877.17	1112.23
2.61535	-189.4	-17.5091	317.907	-167.655	1006.21	401.305
2.61598	-192.545	-6.14712	453.89	-445.763	1566.11	226.257
2.61661	-214.9	-139.697	228.68	-668.272	1253.8	696.962
2.61723	-161.983	-237.178	195.617	-467.701	837.576	55.6633
2.61786	-193.634	-402.384	61.3676	-93.5452	1171.93	-4.85077
2.61849	135.158	-130.272	54.7262	-19.2009	701.427	569.07
2.61911	180.272	30.3346	-92.7965	-103.502	378.705	486.493
2.61974	-76.0843	190.728	34.8902	-302.771	845.224	126.038
2.62037	-0.56413	-44.9779	-86.2184	-258.866	1338.99	617.587
2.621	32.1266	-82.6471	6.24179	-231.619	969.302	730.507
2.62162	-8.60319	-115.478	58.1879	-222.295	703.127	712.493
2.62225	-106.28	-473.803	-94.2113	-226.291	788.248	87.4445
2.62288	-93.8766	-534.54	-236.75	-136.662	1017.42	14.0242
2.6235	-240.944	-429.178	-29.6801	-245.06	923.404	116.601
2.62413	-64.0251	-188.322	70.4926	-515.533	975.619	698.43
2.62476	-192.123	-132.772	53.8512	-752.47	993.224	708.007
2.62539	-77.9157	-342.853	5.50039	-773.248	1081.47	447.774
2.62601	-192.639	-80.2721	-28.9848	-523.369	1193.82	670.288
2.62664	-85.7204	-68.7279	209.399	-625.487	661.01	962.399
2.62727	251.424	-105.897	104.281	-477.013	319.084	895.601
2.6279	99.9046	-54.2591	141.18	-437.6	533.698	969.712
2.62852	282.572	43.2591	186.328	-428.67	1240.96	495.163
2.62915	343.123	-102.884	216.571	-249.326	1125.74	837.118
2.62978	236.033	67.4154	135.296	-122.177	996.256	209.945
2.6304	68.2562	-46.5404	203.961	-227.733	855.705	544.055
2.63103	27.0251	-221.897	144.921	-440.185	672.951	989.57
2.63166	1.58431	-85.5404	132.813	-421.608	138.057	802.774
2.63229	47.736	-133.272	-26.6879	-136.701	115.076	419.663
2.63291	41.2327	-88.0404	45.2191	-223.561	235.573	-299.07
2.63354	67.1813	75.3841	118.226	-342.396	471.724	204.663
2.63417	206.889	-103.665	232.297	-157.451	215.205	643.743
2.63479	218.494	-142.428	400.226	-108.431	257.881	157.882
2.63542	253.975	-217.665	429.961	-204.365	262.033	348.837
2.63605	166.447	-249.21	258.273	-21.6345	740.521	377.507
2.63668	-60.8063	9.83462	16.4691	59.6697	634.979	318.243
2.6373	37.5094	3.47788	135.796	-22.0876	728.302	-25.243
2.63793	139.147	-131.603	189.844	-123.401	1200.75	-12.6945
2.63856	-45.0452	-168.147	246.859	-66.6111	1193.36	246.07
2.63919	173.147	-276.228	413.797	-67.2444	685.205	503.024
2.63981	301.744	-256.803	329.593	-70.0251	788.177	148.007
2.64044	123.537	33.7721	236.407	-150.436	940.244	172.868
2.64107	155.166	120.353	257.039	-321.088	660.091	502.007
2.64169	86.2406	217.866	485.547	-239.033	516.299	530.43
2.64232	136.83	209.853	353.906	61.0921	491.709	281.757
2.64295	-0.24382	266.272	454.344	-82.385	271.573	504.118
2.64358	256.978	443.853	412.406	-180.951	314.631	-108.024
2.6442	138.264	270.053	478.852	-257.951	287.44	307.618
2.64483	-51.9827	183.603	482.125	-138.892	86.3571	253.726
2.64546	-207.517	-31.1341	428	-84.1975	157.729	207.993
2.64608	-107.522	-44.3034	271.25	-92.5603	370.724	343.82
2.64671	-168.549	8.92837	170.25	-44.4827	354.401	310.493
2.64734	13.1188	-140.46	21.6793	52.1858	466.896	347.226
2.64797	-23.9391	-104.29	140.024	42.7751	209.541	701.149
2.64859	-67.6234	193.009	197.054	58.1585	162.279	760.601
2.64922	9.75618	164.366	110.172	-109.112	33.5335	436.368
2.64985	-57.139	263.103	-214.235	-241.904	59.8181	-62.618
2.65047	-288.002	42.9596	-42.4684	196.635	141.635	186.212
2.6511	-101.03	-195.522	-40.977	0.57643	368.529	-51.5867
2.65173	-125.049	-96.1029	4.32852	-134.772	334.127	-232.507
2.65236	34.6188	82.6029	115.687	-165.599	644.568	-141.118
2.65298	151.483	1.52212	107.352	-30.9944	469.76	-244.195
2.65361	76.0329	157.634	14.1402	-143.037	-382.721	-589.524
2.65424	-70.4704	256.522	-28.484	-208.85	31.6975	-308.726
2.65487	-119.522	340.134	117.101	-86.572	134.654	-203.399
2.65549	42.5765	424.303	85.2504	-169.381	592.955	-759.82
2.65612	153.009	173.822	-67.4613	-188.017	459.795	-439.368
2.65675	183.811	333.803	129.93	35.6189	891.862	-546.07
2.65737	215.697	340.572	130.086	-29.1931	1054.58	-699.43
2.658	106.584	232.647	274.399	-38.9514	1157.57	-474.788
2.65863	143.9	137.134	260.929	-39.8533	474.467	-347.337
2.65926	174.303	448.335	-198.554	-224.721	598.354	-268.788
2.65988	191.689	802.322	-10.352	-256.904	654.209	-113.243
2.66051	47.5609	456.397	-1.89023	-232.862	441.674	74.8992
2.66114	126.236	251.103	-161.235	-125.353	159.388	-341.805
2.66176	-32.361	-30.8529	61.7426	-247.283	111.783	-78.632
2.66239	90.5251	328.415	122.281	-290.041	160.982	-442.899
2.66302	76.3734	332.366	162.227	-288.264	-143.334	-339.038
2.66365	-52.3265	528.884	190.836	-213.654	-68.7288	-767.743
2.66427	-130.439	408.303	-92.273	-124.623	-114.592	-845.882
2.6649	183.588	103.54	-228.422	-168.896	182.42	-1055.37
2.66553	263.491	111.522	-167.164	-22.8967	-255.967	-1041.32
2.66616	118.908	348.947	-28.727	38.721	-375.018	-1103.74
2.66678	-18.4001	406.397	-43.4137	-127.752	429.682	-624.913
2.66741	-144.116	309.353	-173.555	306.342	39.2243	35.132
2.66804	-227.47	351.022	-169.765	276.955	286.338	157.618
2.66866	-38.5921	434.509	-278.211	148.479	-210.494	-299.68
2.66929	-158.549	233.928	-242.015	31.9197	-289.732	36.0867
2.66992	-285.67	263.103	-480.047	-43.9548	25.115	-18.993
2.67055	-203.416	281.053	-425.625	17.2478	468.768	-635.945
2.67117	-204.709	489.415	-250.664	-205.939	465.123	-880.587
2.6718	74.2952	573.116	-206.726	-194.807	59.346	-345.351
2.67243	18.1969	441.134	-270.125	-246.267	-109.658	-600.774
2.67305	-70.8219	355.272	-310.015	-17.7639	-177.904	-770.945
2.67368	-91.5921	350.478	-336.157	212.401	267.029	-244.368
2.67431	-103.283	504.303	-232.359	19.6814	180.354	-450.07
2.67494	154.642	445.728	-107.118	-131.603	-585.51	-260.587
2.67556	3.92806	433.022	-389.867	-357.526	-573.443	202.837
2.67619	-64.3109	503.509	-346.383	-99.7869	-314.26	134.757
2.67682	-301.767	627.991	-356.773	-27.8225	-376.685	-359.601
2.67745	-140.014	505.634	-389.243	22.7522	-541.284	-107.649
2.67807	31.8109	494.366	-290.632	-79.1311	-422.459	118.274
2.6787	-289.092	760.072	-72.7113	-23.5876	70.74	506.07
2.67933	226.42	751.585	7.68008	40.9626	45.2913	1129.93
2.67995	139.33	817.103	-140.829	139.455	314.131	900.007
2.68058	141.694	852.397	79.2504	29.2009	-172.912	912.555
2.68121	143.908	847.884	145.562	25.0999	-49.2913	592.07
2.68184	126.936	775.397	118.305	332.736	-712.513	444.774
2.68246	440.017	774.478	385.289	151.073	-387.815	546.413
2.68309	431.795	809.397	160.157	241.967	190.01	600.305
2.68372	479.877	911.54	119.875	385.323	183.037	187.382
2.68434	628.287	1144.21	311.352	597.068	173.041	701.649
2.68497	619.377	1059.1	466.054	498.815	224.498	1300.98
2.6856	513.444	1022.99	423.375	237.705	260.276	1521.15
2.68623	462.634	997.134	367.046	156.201	195.826	1475.32
2.68685	469.295	828.147	336	384.607	299.932	1344.9
2.68748	630.814	915.009	184.382	495.397	492.701	1219.88
2.68811	552.358	875.803	349.875	470.943	293.713	1119.37
2.68874	627.947	766.259	925.125	491.842	714.31	1508.01
2.68936	886.444	848.678	783.578	813.068	971.705	1758.87
2.68999	1101.67	889.697	592.609	874.444	1081.02	1775.57
2.69062	955.03	907.585	446.164	733.541	675.737	1777.87
2.69124	841.197	899.134	550.336	749.158	117.943	1283.51
2.69187	782.623	765.96	404.743	563.834	272.276	1239.74
2.6925	909.642	788.072	492.968	572.412	310.045	766.195
2.69313	844.998	658.21	299.946	583.752	98.4632	786.18
2.69375	911.861	740.728	303.945	621.737	153.927	1005.32
2.69438	825.983	852.741	389.266	547.138	-406.42	1484.12
2.69501	521.861	917.822	466.64	546.994	-265.69	1084.63
2.69563	230.303	689.21	452.891	418.576	27.096	782.993
2.69626	85.0016	441.353	315.562	254.561	-510.713	613.07
2.69689	128.459	387.647	143.164	165.217	-506.615	616.805
2.69752	455.041	352.603	18.1168	84.76	-684.768	656.32
2.69814	264.952	516.178	162.164	134.892	-695.451	548.18
2.69877	191.517	526.04	117.843	73.1936	-73.6585	632.507
2.6994	427.147	479.803	191.883	205.513	-328.67	889.962
2.70002	296.58	548.697	237.64	106.217	-198.573	510.382
2.70065	116.405	222.897	61.1645	-217.815	-295.404	451.368
2.70128	-81.264	364.134	59.5387	-129.431	-201.948	510.945
2.70191	-114.564	251.741	7.85196	-200.131	-309.31	804.805
2.70253	-33.3421	325.665	-18.6176	-110.924	-204.533	843.538
2.70316	-50.0954	275.522	-195.437	-230.17	-24.2868	587.43
2.70379	-113.662	77.1654	-209.391	22.9905	-37.1975	156.32
2.70442	-205.736	119.71	-61.0465	5.49388	-371.217	362.087
2.70504	-231.03	198.072	-82.8285	-21.4431	-926.838	246.038
2.70567	-76.7048	296.678	189.25	-130.721	-624.646	239.087
2.7063	-158.17	267.728	-2.16446	-76.9704	-1127.91	287.663
2.70692	30.6312	139.397	-49.5934	-39.5491	-1376.06	234.868
2.70755	-112.686	125.572	38.4449	-271.943	-1017.27	315.663
2.70818	28.3968	18.8971	228.094	-264.143	-699.834	336.087
2.70881	-90.2718	37.7904	303.187	-331.564	-907.448	53.132
2.70943	-601.541	61.9909	267.688	-216.463	-564.271	-133.788
2.71006	-322.389	160.009	-162.649	-101.463	-1206.31	-39.493
2.71069	-255.33	76.0846	-60.7809	166.689	-1344.11	23.0242
2.71131	-296.241	16.5404	-47.727	72.8967	-1677.41	462.726
2.71194	-457.095	144.397	22.9301	-3.19753	-1488.19	677.399
2.71257	-269.147	112.259	57.4996	-254.748	-947.018	640.413
2.7132	-312.306	168.116	43.7348	-393.233	-580.006	412.962
2.71382	-230.912	465.447	-12.0941	-17.9822	-653.854	280.351
2.71445	-11.8376	491.46	109.25	-23.928	-612.552	581.118
2.71508	63.9001	314.978	55.984	64.8772	-168.893	272.632
2.71571	-177.244	109.178	71.6332	31.9079	66.01	281.149
2.71633	8.70475	510.384	223.289	181.057	273.326	420.07
2.71696	78.8031	573.803	287.922	125.842	-129.795	233.68
2.71759	-134.631	373.947	26.3199	267.155	-267.955	310.601
2.71821	-351.611	514.21	-91.9684	299.166	-255.435	423.618
2.71884	-261.108	452.947	-48.2582	-17.74	187.107	556.132
2.71947	-360.97	279.022	-36.1324	-80.6311	341.276	1120.87
2.7201	-383.827	218.54	-64.516	-43.9236	214.427	710.913
2.72072	-219.439	161.678	101.118	73.1736	132.698	695.087
2.72135	-65.8187	113.259	275.14	186.53	-298.963	556.32
2.72198	-12.9782	72.6784	118.477	75.697	-232.967	813.43
2.7226	-215.569	5.00913	193.312	46.9983	-285.377	681.163
2.72323	-271.541	-82.9779	36.7738	97.4001	-244.576	594.274
2.72386	-283.553	-60.3346	-43.3988	-106.041	-192.612	444.007
2.72449	-233.775	99.9909	39.3988	-46.1858	-747.529	83.493
2.72511	-51.8265	108.509	223.101	11.1624	-618.299	181.07
2.72574	-65.4079	-4.13413	153.204	-13.1975	-235.451	328.618
2.72637	16.0173	-41.4284	259.234	-10.1579	371.013	486.757
2.727	-70.4938	223.303	406.274	181.064	-145.857	643.649
2.72762	-425.912	408.447	-49.8676	200.823	56.9196	380.445
2.72825	-131.353	361.21	-138.234	-144.006	454.838	616.555
2.72888	14.3376	213.822	-13.8051	-249.619	436.693	696.726
2.7295	27.0531	147.647	-56.8277	-157.237	124.158	325.274
2.73013	-100.991	116.759	-62.6723	82.5374	124.779	478.851
2.73076	-248.267	-5.75913	-146.836	-9.54909	-82.2009	435.243
2.73139	-179.303	-130.303	-2.52383	-38.7634	-255.666	606.82
2.73201	-395.377	-206.79	-25.3746	-65.4983	-505.099	1203.84
2.73264	-583.397	-281.397	114.953	-156.072	-348.533	787.132
2.73327	-483.033	74.7096	-85.6168	-162.037	288.58	747.149
2.73389	-352.272	166.353	-52.4613	-130.791	335.584	446.538
2.73452	-264.228	191.647	-87.3668	-114.576	233.205	428.118
2.73515	-229.209	81.5716	-217.805	10.221	-3.51786	965.07
2.73578	-99.1969	109.21	-47.484	-40.096	-211.638	887.555
2.7364	-177.397	-17.4909	92.0934	-63.8142	315.295	504.351
2.73703	-94.6266	219.241	36.5395	112.662	89.9085	521.743
2.73766	123.627	127.103	190.453	20.1819	105.709	658.507
2.73828	-24.2126	-21.6341	29.0863	2.35325	-294.427	410.868
2.73891	-158.85	-285.116	-70.2973	165.311	-164.51	312.976
2.73954	-237.15	18.1159	119.844	142.568	-263.052	555.712
2.74017	-30.1156	194.197	46.4059	-61.2283	-142.073	143.382
2.74079	-143.306	38.4909	149.164	-176.604	-223.388	347.368
2.74142	-67.5765	-104.053	74.5855	-138.158	-296.424	186.57
2.74205	-170.799	114.491	-90.3746	-62.8733	-259.013	287.149
2.74268	-194.514	77.9154	-41.2895	-120.799	-184.635	148.57
2.7433	-316.603	-215.79	-103.211	-260.479	284.705	602.743
2.74393	-54.5296	-131.928	208.086	-83.3611	246.974	595.538
2.74456	-102.33	3.77212	280.539	-178.428	-50.3415	1069.43
2.74518	-357.467	-26.0846	198.687	-69.7986	201.802	238.632
2.74581	-86.1032	-1.88413	-59.023	-165.893	441.237	377.837
2.74644	-38.5843	-119.428	25.9918	-366.584	209.279	6.53827
2.74707	69.6234	-126.759	19.102	-391.494	-110.24	408.68
2.74769	-25.7952	-16.8971	-88.2426	-316.779	-173.073	263.351
2.74832	-3.45475	50.2721	-83.859	-269.217	-183.287	250.43
2.74895	-9.45931	82.1029	10.6871	-434.06	-675.94	416.695
2.74957	-237.658	13.4284	37.3441	-572.076	-493.404	728.774
2.7502	-170.326	39.0716	26.5387	-543.49	-353.018	581.538
2.75083	-51.3141	-23.3529	93.477	-733.498	-284.435	127.774
2.75146	-406.428	-51.6159	122.554	-558.916	-550.291	186.976
2.75208	-399.892	-228.29	242.282	-539.424	-936.396	69.1805
2.75271	-318.037	-284.022	263.757	-475.279	-503.44	496.257
2.75334	-230.369	-133.853	272.172	-658.862	-669.615	222.399
2.75397	-194.241	-84.9909	350.289	-611.088	-128.807	182.101
2.75459	-120.752	-184.822	337.524	-625.643	83.0491	656.68
2.75522	-72.4281	0.29038	136.851	-597.658	-162.502	395.976
2.75585	-164.322	14.6159	214.625	-452.026	-73.0134	678.368
2.75647	-190.616	109.165	191.773	-605.361	-109.658	580.163
2.7571	52.6156	129.428	308.414	-414.627	-188.021	572.493
2.75773	60.6032	141.572	341.765	-540.314	-208.588	636.601
2.75836	257.014	-58.6966	153.586	-456.143	407.33	677.462
2.75898	329.963	-86.7409	31.0543	-479.912	243.201	853.882
2.75961	82.7874	-245.447	152.25	-515.877	-267.373	710.118
2.76024	-46.4671	134.353	65.898	-760.256	-162.143	393.32
2.76086	-148.189	347.428	12.8129	-607.08	6.28348	391.712
2.76149	188.924	142.228	-172.282	-414.381	60.9978	418.538
2.76212	53.0062	59.5534	-132.187	-779.526	89.01	419.962
2.76275	115.033	28.2279	-103.282	-799.732	-106.69	256.382
2.76337	244.725	216.96	-26.4918	-585.791	370.612	256.274
2.764	261.759	265.509	-127.485	-583.888	285.123	151.413
2.76463	177.647	-42.1966	-179.507	-710.776	187.174	-75.132
2.76526	223.994	-79.0846	-17.0863	-640.58	547.193	33.3195
2.76588	113.186	177.678	-49.2262	-512.51	1000.21	189.93
2.76651	-158.639	172.072	92.734	-604.881	332.974	190.07
2.76714	-43.5094	-28.3216	90.5629	-601.405	201.627	772.555
2.76776	-46.5609	120.259	122.086	-539.052	-406.908	181.726
2.76839	4.12337	-63.0716	-174.14	-466.612	-81.9665	328.024
2.76902	82.5719	-502.085	-291.657	-454.533	-173.377	615.945
2.76965	-73.4938	-243.978	-211.937	-365.975	-216.092	497.18
2.77027	-79.9984	-254.46	-269.196	-618.56	-399.815	-202.462
2.7709	31.0609	-16.2904	-314.375	-452.971	-208.115	-261.663
2.77153	122.595	8.22788	-127.282	-303.619	93.2165	50.132
2.77215	190.131	-41.8841	90.141	-358.069	-18.029	284.18
2.77278	196.127	-227.741	-240.188	-319.654	155.92	-25.993
2.77341	179.764	-132.134	-203.562	-383.276	174.354	-78.1945
2.77404	136.814	130.509	41.0465	-329.49	-35.4397	34.2258
2.77466	26.1937	-33.4779	-58.8668	-282.424	677.979	-579.945
2.77529	-133.506	218.009	296.484	-180.006	166.873	-451.493
2.77592	127.655	226.835	331.961	-64.2796	227.799	135.93
2.77654	159.861	-64.8659	3.71836	-159.099	307.717	-170.368
2.77717	290.287	-201.384	-53.4684	-242.608	137.791	-161.507
2.7778	298.533	-263.522	-119.61	-184.256	445.373	291.726
2.77843	329.577	-214.978	-180.796	-92.2678	291.518	275.555
2.77905	435.298	-61.3346	-17.5082	8.00612	227.217	449.038
2.77968	175.655	232.053	-164.851	5.5681	-221.709	129.055
2.78031	279.908	223.915	-122.438	155.686	-261.502	-251.837
2.78094	128.866	148.147	18.6488	-166.74	21.9319	129.462
2.78156	188.97	-149.928	185.679	-64.5759	14.4431	93.4445
2.78219	384.139	-256.634	209.922	271.447	-265.818	-119.913
2.78282	389.713	60.6341	44.109	33.721	-259.065	-419.212
2.78344	141.03	42.8034	188.454	-21.7483	-352.474	-601.257
2.78407	458.884	105.447	250.898	51.2678	-265.268	-176.212
2.7847	179.787	482.522	100.961	159.08	-3.24777	-36.1945
2.78533	47.7673	248.54	-55.9691	64.6819	218.068	-425.337
2.78595	37.4515	-140.572	60.5395	107.67	89.8929	-274.882
2.78658	109.197	-166.585	-55.641	124.955	335.568	-601.243
2.78721	37.8343	-122.884	-98.9449	53.5994	-134.896	-406.226
2.78783	84.7673	68.1966	-141.461	144.858	-221.018	-527.805
2.78846	-92.8766	241.022	15.1098	73.1306	151.494	-285.163
2.78909	163.033	296.54	32.273	144.096	-202.33	-563.212
2.78972	179.209	195.335	15.516	182.084	52.4319	-359.476
2.79034	143.283	150.947	-195.118	365.084	231.006	-401.087
2.79097	139.616	127.085	-63.3199	453.334	-116.677	-390.351
2.7916	239.713	70.6341	69.773	450.385	-202.127	-662.087
2.79223	79.1781	-112.884	-6.78086	166.17	-636.912	-674.788
2.79285	37.8766	72.0716	-145.024	-4.37669	-665.901	-160.587
2.79348	-81.3219	3.36587	-93.648	12.2165	350.76	-64.6945
2.79411	50.6813	208.947	-141.227	32.0725	420.318	-402.93
2.79473	43.8577	122.772	-119.601	260.951	-200.404	-52.0383
2.79536	-152.381	110.134	92.8902	188.783	94.24	22.0695
2.79599	97.3031	-184.415	-170.789	35.8572	112.158	78.6805
2.79662	-21.264	-109.647	-132.336	-135.978	206.826	76.632
2.79724	-43.6423	58.0534	-472.679	-219.283	-420.685	180.774
2.79787	-40.6312	21.5404	-81.3441	30.0686	-69.2054	16.007
2.7985	191.6	-117.697	96.3051	213.603	-757.31	-53.7258
2.79912	305.111	12.3841	74.0465	220.467	-385.119	-142.118
2.79975	120.272	105.147	-92.2809	218.728	-71.4743	250.93
2.80038	-78.2327	202.228	-185.539	362.045	-65.9085	133.132
2.80101	-179.634	-58.8529	-228.078	255.111	108.69	425.368
2.80163	44.9001	-15.3971	-53.727	220.698	27.8415	117.663
2.80226	40.8499	87.5846	-20.5152	168.306	-129.568	2.24298
2.80289	130.861	121.665	-81.0473	418.393	-363.768	160.851
2.80352	-119.353	290.616	-274.132	259.013	-8.66183	518.774
2.80414	-347.811	276.353	-556.774	148.557	-43.1819	687.413
2.80477	-81.2985	212.678	-447.359	20.4939	-91.029	491.055
2.8054	-46.5296	607.322	-274.219	-136.795	-29.1585	307.163
2.80602	84.7406	450.272	-379.265	-281.893	133.557	791.493
2.80665	12.3688	506.103	-617.258	-202.463	201.248	671.976
2.80728	-178.259	304.46	-514.398	-53.385	181.002	376.555
2.80791	-354.452	380.728	-20.8754	130.99	535.404	691.382
2.80853	-287.463	437.116	-218.875	140.912	162.729	1.71173
2.80916	-320.233	375.603	-200.797	152.498	130.162	264.163
2.80979	30.6468	394.678	-81.8121	-25.7405	465.526	71.3992
2.81041	-12.8499	529.634	-289.657	-260.021	53.3493	483.601
2.81104	290.155	682.241	-257.601	-127.053	358.658	203.493
2.81167	165.658	771.884	-199.321	-119.947	509.209	-874.212
2.8123	-110.095	487.241	-107.007	-177.498	478.073	-118.695
2.81292	-210.03	271.822	-92.477	-112.779	74.0368	387.851
2.81355	-321.572	386.553	-127.179	199.912	577.705	395.899
2.81418	-204.389	373.728	61.0152	70.428	217.685	592.445
2.8148	-8.63444	309.241	53.2191	93.1111	-10.5056	750.024
2.81543	111.033	387.04	-248.266	120.623	135.568	551.226
2.81606	118.866	341.241	-165.234	58.8611	514.221	625.587
2.81669	-25.639	260.978	36.2027	2.77956	436.201	406.382
2.81731	154.459	100.272	21.5082	-89.8225	46.5413	301.93
2.81794	200.439	296.447	189.726	-77.1775	24.2087	154.82
2.81857	-25.361	210.772	300.196	-13.8421	-203.045	736.462
2.8192	62.4235	78.3216	148.187	-187.888	-376.94	1052.44
2.81982	37.3031	147.085	125.407	-220.436	-220.279	798.837
2.82045	-83.4906	220.572	15.0387	-35.9079	156.435	683.57
2.82108	165.53	296.428	-104.351	-125.33	470.768	621.118
2.8217	215.174	313.009	-14.1488	-333.912	241.904	866.976
2.82233	109.178	120.491	137.414	-409.209	-40.9821	972.93
2.82296	214.369	426.415	175.101	-103.326	6.98995	705.288
2.82359	127.522	404.71	158.055	-124.323	-150.568	874.743
2.82421	39.7829	376.259	35.4059	-191.74	-157.135	807.882
2.82484	182.108	133.616	173.899	-243.877	-590.693	739.149
2.82547	249.213	96.6654	219.148	-257.947	-402.541	624.288
2.82609	-87.4782	-77.6966	319.899	-253.744	-512.146	217.368
2.82672	-209.592	184.728	387.039	-325.103	-542.104	-176.305
2.82735	34.0999	325.835	70.602	-414.694	-247.717	120.805
2.82798	92.1188	215.853	80.5465	-591.74	232.795	-23.7117
2.8286	222.655	115.116	2.11758	-531.873	-48.1228	-172.257
2.82923	417.228	188.197	41.6012	-214.146	233.615	282.507
2.82986	282.077	159.241	-64.5934	-93.1155	337.26	512.837
2.83049	220.142	115.915	96.9684	37.8577	38.6853	334.57
2.83111	151.717	212.772	184.704	29.9197	-417.146	-116.601
2.83174	218.384	73.1654	231.132	-161.533	-134.994	-565.774
2.83237	83.9515	-56.8529	224.868	-231.225	-230.904	74.493
2.83299	66.7907	114.384	24.5621	-223.896	-223.026	70.882
2.83362	54.3187	8.99087	-4.14023	-333.975	-186.592	561.712
2.83425	-62.9281	-136.46	88.359	-173.158	-215.612	603.851
2.83488	92.6702	-223.259	-252.882	30.7517	-598.904	458.649
2.8355	-134.506	8.82163	-105.321	-99.154	-406.08	52.7883
2.83613	-104.174	40.2096	14.8285	-317.057	-104.365	30.493
2.83676	-57.4437	116.165	245.914	-311.201	209.623	245.257
2.83738	32.1468	155.116	232.547	-308.428	-281.896	238.055
2.83801	80.3219	109.478	72.6012	-323.634	-747.979	103.413
2.83864	188.162	-61.4154	146.774	-317.881	-996.341	397.337
2.83927	184.283	-105.022	-136.391	-300.115	-972.682	226.163
2.83989	-97.2672	-145.04	-104.093	-411.838	-902.466	808.774
2.84052	43.1735	-29.2721	37.398	-417.076	-736.463	860.976
2.84115	-60.5173	-9.63413	42.6566	-216.244	-405.881	496.493
2.84178	-68.7484	83.1966	114.32	-0.16576	-563.885	343.413
2.8424	-326.525	208.366	47.3363	-176.108	-444.099	389.868
2.84303	-264.975	164.759	-62.3207	-197.478	133.467	212.57
2.84366	37.5609	320.085	-140.75	-423.264	-526.615	430.649
2.84428	247.064	361.228	113.687	-443.107	-347.487	141.507
2.84491	38.5531	355.21	101.188	-580.209	-392.482	238.337
2.84554	96.2751	250.259	119.515	-411.15	-528.971	151.663
2.84617	311.975	240.366	63.3988	-465.971	-181.951	-326.132
2.84679	-13.2484	89.8529	88.9449	-338.943	-96.8069	-524.243
2.84742	-150.869	113.366	332.625	-501.744	-1019.89	-127.695
2.84805	-117.428	93.0716	386.359	-486.935	-985.276	20.6008
2.84867	-275.556	198.522	177.797	-535.104	-722.615	-49.882
2.8493	-245.701	189.54	161.57	-424.853	-939.26	342.382
2.84993	-217.924	147.741	416.579	-517.705	-1097.93	73.1805
2.85056	-80.9671	231.228	366.625	-314.576	-810.096	136.695
2.85118	-225.166	317.397	239.524	-499.826	-685.912	708.337
2.85181	-37.764	458.447	210.836	-341.146	-725.385	423.195
2.85244	-104.806	311.616	174.774	-416.881	-448.451	134.587
2.85306	-116.951	384.915	136.336	-561.541	-588.315	95.3195
2.85369	33.7249	321.491	335.329	-499.807	-705.974	184.399
2.85432	117.978	354.447	347.086	-358.752	-837.385	577.851
2.85495	104.709	49.9909	411.133	-398.557	-1215.48	735.649
2.85557	27.111	288.072	501.125	-311.869	-1301.94	522.07
2.8562	219.358	212.96	369.211	-154.807	-865.865	708.118
2.85683	219.627	309.509	240.179	-81.1658	-392.213	141.538
2.85746	38.889	359.116	170.891	-218.307	-835.685	109.337
2.85808	59.7438	312.54	184.195	-467.783	-477.783	39.1633
2.85871	249.17	262.116	245.633	-225.897	-480.006	372.212
2.85934	240.322	50.5091	126.929	-193.888	-986.698	177.57
2.85996	9.81087	218.897	205.946	-129.084	-909.295	410.493
2.86059	-112.42	204.165	291.562	10.8967	-570.166	269.195
2.86122	11.4906	283.241	109.407	-265.198	21.0335	160.087
2.86185	-100.631	384.665	25.9605	-122.611	-255.651	250.163
2.86247	-121.525	175.71	158.25	-92.4827	-20.8728	128.993
2.8631	95.0407	147.259	167.164	-205.291	-16.6507	414.538
2.86373	334.67	93.9596	-57.9605	-115.967	-67.6931	263.743
2.86435	305.752	210.384	-41.9535	23.0296	359.529	211.226
2.86498	264.272	9.70962	-87.9293	-74.6155	280.08	109.368
2.86561	93.1188	106.54	19.1012	32.8342	551.435	564.57
2.86624	-289.259	240.835	120.047	212.627	296.455	34.8367
2.86686	-155.451	381.103	-108.352	-215.01	234.631	-69.9305
2.86749	-239.884	360.928	104.914	-147.99	400.018	-67.2258
2.86812	-199.311	229.353	79.2496	-49.4314	-272.627	-169.337
2.86875	-73.6501	114.178	-50.5855	19.1814	-295.529	-346.601
2.86937	117.369	132.79	284.476	-128.252	-570.135	153.038
2.87	-26.5251	113.085	444.61	178.455	-354.021	174.837
2.87063	-70.4827	196.29	407.25	236.459	-571.479	394.163
2.87125	-65.4235	20.2721	146.266	184.267	-422.779	155.149
2.87188	-227.616	108.603	-318.321	171.842	-742.76	442.695
2.87251	-258.244	213.272	-263.359	91.7908	-160.412	160.337
2.87314	-12.6312	148.728	-240.914	374.264	-183.557	162.163
2.87376	-232.658	189.147	-267.593	66.6736	-350.42	303.399
2.87439	-127.678	248.228	147.742	-165.314	-733.588	545.038
2.87502	-34.5798	271.428	-14.3668	-58.2952	-361.357	785.524
2.87564	-243.194	214.447	-85.0707	80.7483	-462.815	659.445
2.87627	-458.033	271.741	-197.617	248.213	-161.896	289.868
2.8769	-81.7015	374.259	-86.4613	327.287	-45.9085	281.57
2.87753	147.116	188.803	87.3363	342.15	-103.224	308.805
2.87815	107.15	276.04	130.695	303.897	-6.15848	175.038
2.87878	19.5062	183.928	-8.88242	161.627	-362.295	140.337
2.87941	40.5016	46.7279	59.7105	363.186	4.29464	432.913
2.88004	-14.5798	-124.665	-57.2496	463.892	-127.248	416.337
2.88066	190.689	-23.0846	116.023	277.03	-31.971	536.445
2.88129	305.741	-61.1654	130.172	57.2517	-437.904	527.055
2.88192	353.689	-168.678	298.109	3.03737	-618.463	562.351
2.88254	100.631	-107.009	239.368	-71.0764	-195.263	615.024
2.88317	68.3688	19.4779	144.328	98.6936	144.896	789.413
2.8838	24.3577	-141.447	-39.5309	287.736	-122.451	907.305
2.88443	213.275	231.165	41.0699	317.373	-380.182	1118.35
2.88505	172.444	171.116	275.5	33.5642	-401.17	868.618
2.88568	190.674	466.978	161.101	41.8342	-160.346	705.851
2.88631	399.756	168.522	432.508	5.53294	-173.107	489.899
2.88693	281.783	-7.11587	331.953	71.5921	-379.463	584.476
2.88756	245.303	182.21	-4.46835	178.689	-675.865	726.587
2.88819	248.103	126.447	193.586	322.834	-754.174	830.601
2.88882	246.389	50.1784	445.336	518.22	156.612	1048.9
2.88944	533.564	67.7904	432.117	458.834	-195.713	406.976
2.89007	395.764	161.835	412.024	387.611	-633.912	569.118
2.8907	334.572	257.603	219.132	160.514	-599.096	348.195
2.89132	140.475	-115.197	178.821	205.494	-293.467	400.212
2.89195	64.6813	80.1654	316.992	80.0296	-393.244	525.32
2.89258	136.014	78.4596	272.243	-74.0842	-80.49	756.93
2.89321	325.416	139.072	220.164	-49.9626	-113.377	950.038
2.89383	484.889	75.6159	70.891	-187.256	-238.842	285.212
2.89446	517.947	136.415	-72.7582	-0.75169	-144.768	213.82
2.89509	138.209	-37.4466	83.6801	33.4314	-202.709	757.649
2.89572	273.423	-133.147	217.398	101.959	-126.19	1015.29
2.89634	440.459	-16.1341	-16.2027	-12.2483	-277.099	836.243
2.89697	670.674	28.6029	19.3355	218.74	-255.737	786.257
2.8976	584.67	-156.79	-23.0309	168.33	-120.732	927.493
2.89822	517.088	-112.772	270.82	226.42	103.045	1313.38
2.89885	267.561	-16.6654	55.6176	266.736	-339.724	1102.09
2.89948	278.603	-241.616	31.6715	403.108	-0.93192	949.163
2.90011	306.241	-137.634	19.5082	125.041	319.619	378.712
2.90073	413.22	-233.835	-53.8363	171.99	680.115	95.257
2.90136	357.506	-276.009	105.485	256.658	444.588	410.962
2.90199	442.134	-156.085	209.5	201.084	261.763	367.851
2.90261	399.131	76.1784	273.821	133.955	265.213	653.774
2.90324	488.267	61.9779	-38.7582	155.514	-24.7757	374.788
2.90387	352.514	-1.97788	-242.461	193.361	128.783	372.774
2.9045	556.244	-59.2721	-141.266	156.326	227.123	309.163
2.90512	430.537	-66.6966	-54.6012	34.2751	49.2757	134.618
2.90575	354.486	-178.522	94.5934	-176.869	-174.408	292.788
2.90638	285.983	-154.384	219.789	-95.553	-14.029	341.399
2.90701	215.033	-68.5534	-137.782	-105.994	127.732	260.538
2.90763	303.327	8.95962	-177.75	5.33763	268.908	614.587
2.90826	312.431	138.322	-103.571	50.4514	-83.7366	488.351
2.90889	266.764	141.585	4.82852	-41.3811	-41.2556	-37.757
2.90951	567.939	297.072	-124.149	-215.533	173.107	54.257
2.91014	575.272	197.428	-223.718	-109.334	-20.2087	394.805
2.91077	238.361	150.884	89.609	94.5452	-44.4788	598.632
2.9114	311.569	115.897	-107.398	-10.0842	-158.693	724.243
2.91202	156.728	249.572	-157.844	-53.0642	-20.3929	687.788
2.91265	208.6	200.085	139.399	-171.49	211.948	828.274
2.91328	-31.8656	240.259	228.062	-245.447	509.029	1124.29
2.9139	-103.892	32.1159	279.235	-58.9749	93.0804	771.743
2.91453	-111.866	57.3529	173.789	-231.377	147.951	730.507
2.91516	2.55306	377.772	48.5551	56.8142	-578.787	152.962
2.91579	-14.4749	391.353	48.8355	-187.705	-721.635	-3.21173
2.91641	-148.822	249.803	234.782	-271.397	-410.638	98.0555
2.91704	-97.4749	376.384	192.492	-230.049	-338.979	-434.587
2.91767	71.7171	312.303	156.149	-279.787	-25.0681	44.4305
2.9183	218.541	121.572	-95.3051	-302.908	-37.4554	-458.118
2.91892	135.631	286.335	-119.476	-447.647	204.51	-274.695
2.91955	167.525	145.822	-178.719	-441.486	237.045	-118.368
2.92018	118.834	415.71	-135.617	-445.264	1.98661	-75.632
2.9208	310.158	447.822	-124.164	-349.252	-336.674	-108.024
2.92143	499.897	498.303	-93.7418	-547.6	-16.3337	-122.913
2.92206	671.338	467.79	-199.282	-268.111	-16.8382	181.163
2.92269	413.92	249.772	-101.843	-333.084	-678.451	64.3367
2.92331	249.134	399.322	70.5934	-340.525	-414.994	76.257
2.92394	265.709	627.96	-73.2965	-103.772	-252.42	-155.695
2.92457	149.267	575.603	-209.797	-313.244	-622.784	336.476
2.92519	311.373	574.085	-327.468	-442.03	-453.771	304.962
2.92582	128.564	833.603	-282.5	-391.877	-350.385	336.538
2.92645	112.491	600.647	-245.968	-516.155	-49.1696	462.962
2.92708	310.15	614.447	0.74961	-215.853	347.24	172.038
2.9277	272.452	723.991	-96.1246	-247.412	-74.615	124.055
2.92833	458.111	731.915	-293.797	-190.908	-315.323	30.632
2.92896	494.053	599.147	-26.1871	-102.115	-301.881	101.399
2.92958	253.416	666.634	-110.297	-100.564	-47.4241	467.382
2.93021	177.405	683.46	-68.7418	-160.092	-376.045	417.399
2.93084	426.806	628.134	-121.032	-168.588	-537.416	-144.305
2.93147	287.545	530.897	-112.171	-251.303	-824.099	-229.913
2.93209	285.041	488.415	-28.016	-394.931	-720.752	-477.587
2.93272	342.569	692.741	-55.1793	-439.147	-86.3884	-220.57
2.93335	241.134	655.478	66.3824	-379.314	-312.026	166.101
2.93398	340.444	574.21	-15.0621	-376.248	-447.631	18.5555
2.9346	388.97	238.853	37.7496	-471.713	-43.01	-138.368
2.93523	112.014	48.6471	74.2738	-649.834	-512.802	-309.632
2.93586	-154.897	598.478	135.203	-870.478	-629.393	-445.68
2.93648	-138.634	741.491	9.95352	-760.53	-438.162	-684.538
2.93711	-69.2406	738.353	-228.055	-777.783	-504.823	-756.993
2.93774	118.491	653.022	-353.718	-241.311	-810.716	-714.632
2.93837	-1.23275	454.353	-213.454	-387.009	-680.073	-566.618
2.93899	-202.705	259.553	-281.32	-274.748	-1000.91	-602.913
2.93962	-125.319	376.697	-81.977	-473.853	-441.338	-1020.74
2.94025	81.4124	263.397	-37.4684	-538.014	-658.412	-526.163
2.94087	-22.5452	400.322	1.96836	-592.025	-771.916	-692.774
2.9415	-36.1423	646.21	38.5316	-604.022	-529.037	-383.476
2.94213	48.2516	531.822	79.1637	-513.689	-228.596	-493.837
2.94276	-86.0172	-107.259	-310.476	-448.983	-521.826	-512.757
2.94338	-82.7718	179.197	-170.743	-304.103	-433.713	-515.118
2.94401	-137.533	263.928	197.321	-234.865	-496.052	-254.57
2.94464	-159.795	218.259	397.382	-248.095	-809.854	-31.5867
2.94527	122.998	-6.75913	312.688	-292.444	-579.435	-206.82
2.94589	294.056	-173.866	265.39	-476.361	-330.033	-415.18
2.94652	23.8812	5.39712	316.235	-564.522	-1392.99	-680.57
2.94715	-166.405	106.884	306.289	-765.799	-965.041	-74.743
2.94777	-81.9548	119.678	93.9223	-468.233	-304.482	91.9305
2.9484	-224.991	135.197	177.031	-509.142	-510.541	319.632
2.94903	-115.908	99.3659	126.321	-420.858	-351.677	-53.8195
2.94966	-223.287	311.29	124.398	-430.924	16.9353	-125.649
2.95028	-82.3844	50.1471	97.2895	-496.381	-214.474	-122.726
2.95091	-17.3421	75.8216	173.211	-301.838	-441.885	-26.368
2.95154	-205.572	-94.3529	270.579	-91.1155	-512.873	-471.976
2.95216	-194.858	-34.6159	404.875	-99.2751	-308.307	-420.555
2.95279	-356.705	81.2096	276.946	-61.2561	-714.826	-249.163
2.95342	-234.147	240.822	145.07	-141.885	-631.26	-335.774
2.95405	-492.048	410.96	-166.789	-184.209	-548.459	-424.445
2.95467	-363.514	327.54	-37.0316	-203.455	-369.994	209.507
2.9553	-56.0876	244.116	20.102	-326.475	-63.6306	272.18
2.95593	94.1969	178.572	63.1168	-339.799	2.97433	-154.649
2.95656	38.3109	378.116	298.547	-187.225	-464.545	61.7742
2.95718	-152.709	303.259	236.429	-316.783	-480.221	-192.462
2.95781	82.4515	-6.97788	53.8363	-338.522	-688.654	-264.101
2.95844	21.9782	249.165	66.1637	-426.799	-570.276	-422.368
2.95906	-68.7047	210.96	-196.703	-403.451	-487.748	43.5867
2.95969	71.0172	144.603	-44.8129	-301.806	-411.346	-206.93
2.96032	-45.9235	379.522	-142.101	-393.537	-352.576	-104.788
2.96095	-65.4281	464.197	-31.8441	-253.08	-471.502	-29.8367
2.96157	84.6859	489.741	-97.3668	-299.358	-523.123	16.993
2.9622	-7.67025	663.072	29.6949	-170.299	-176.744	-112.649
2.96283	68.1234	482.272	-9.83554	-239.186	278.885	-276.632
2.96345	138.588	305.228	-158.383	-240.205	31.2321	-403.649
2.96408	218.85	436.428	-189.461	-298.592	-126.732	-107.538
2.96471	133.541	736.197	-32.2504	-151.189	254.615	-148.899
2.96534	208.155	490.741	64.977	-230.248	491.862	-303.882
2.96596	256.009	330.009	-48.7504	-181.564	215.607	-145.618
2.96659	256.592	353.178	104.141	-35.1389	427.408	127.462
2.96722	205.041	418.353	-30.2426	-307.384	742.084	276.163
2.96785	268.037	328.428	-30.9605	-463.514	230.799	561.055
2.96847	237.791	293.415	16.3434	-179.892	366.545	181.695
2.9691	310.233	368.053	159.891	-124.569	190.994	218.43
2.96973	367.705	424.415	-36.9145	-396.689	275.631	198.507
2.97035	290.467	561.71	-38.3512	-319.889	355.948	86.493
2.97098	308.744	658.447	120.101	-62.9158	224.287	474.851
2.97161	-58.1188	375.366	-62.9137	-68.2249	411.276	488.243
2.97224	122.322	394.759	22.7418	25.4749	230.865	282.788
2.97286	237.795	714.241	131.493	156.549	420.448	406.118
2.97349	256.33	635.447	62.8746	0.67018	511.873	320.507
2.97412	266.748	475.022	90.141	90.7126	354.174	46.0242
2.97474	-46.2796	414.197	426.586	-4.36107	-50.385	-346.055
2.97537	-9.05632	277.178	605.274	44.9704	138.479	-181.226
2.976	348.525	525.759	272.218	75.2249	54.0056	-387.243
2.97663	284.467	219.303	228.782	71.5095	-66.7009	-227.695
2.97725	248.025	294.822	141.031	132.819	146.537	-617.868
2.97788	51.3577	480.866	271.985	-54.5452	342.198	294.024
2.97851	106.877	672.884	114.476	-208.322	238.224	331.882
2.97913	-276.416	588.147	-79.9684	-172.686	212.948	199.93
2.97976	-101.327	390.728	-238.985	-95.3142	-246.205	-29.3055
2.98039	64.2015	362.928	-117.89	-159.295	210.049	385.118
2.98102	-78.1468	446.665	61.1246	-179.478	129.818	670.507
2.98164	71.639	195.835	-102.882	-187.537	537.932	219.93
2.98227	178.517	216.072	19.8902	-104.689	624.388	121.07
2.9829	3.39681	447.772	175.094	26.4001	413.088	410.805
2.98353	-265.069	560.915	269.773	-153.572	171.709	72.8195
2.98415	-157.595	663.397	204.766	-154.178	-29.1306	569.305
2.98478	96.6032	592.634	295.914	-41.947	-137.448	325.538
2.98541	24.3734	417.46	250.657	22.6267	226.885	348.524
2.98603	77.7204	518.822	135.57	55.2483	82.9665	109.413
2.98666	-127.173	252.272	23.8363	107.275	36.51	-253.663
2.98729	-56.2718	184.853	144.007	-119.963	-109.018	-289.587
2.98792	-83.9313	183.21	284.875	-186.584	-629.662	351.305
2.98854	-416.186	304.259	280.14	-91.8767	-697.127	811.288
2.98917	-289.236	92.8659	434.11	-93.2717	-458.81	606.368
2.9898	-222.975	268.447	260.109	-217.775	-662.088	654.663
2.99042	47.4749	285.428	97.5473	-281.741	-574.334	365.587
2.99105	-193.037	176.884	231.789	-165.306	-66.846	231.507
2.99168	-333.806	105.928	323.118	-111.115	2.56473	299.555
2.99231	-285.545	256.915	318.187	-115.103	-389.526	547.007
2.99293	-107.58	408.147	304.399	32.4626	-341.342	884.993
2.99356	-102.155	397.322	81.273	315.459	-358.268	671.726
2.99419	-224.4	268.928	69.3051	220.267	-72.2087	569.649
2.99482	-39.3265	198.728	56.6246	71.2092	-326.338	-141.368
2.99544	-97.5954	459.897	152.008	39.8298	-158.006	-315.882
2.99607	-402.17	229.947	330.32	230.209	91.0603	7.72577
2.9967	-301.564	174.366	317.704	93.3298	393.744	-61.507
2.99732	13.4235	125.415	428.023	163.998	135.849	54.382
2.99795	82.1546	31.5534	465.618	30.7908	1.30692	171.587
2.99858	29.8063	225.728	210.945	94.0842	451.607	74.757
2.99921	48.9827	359.678	267.266	-93.5686	355.916	-227.351
2.99983	153.08	328.478	358.578	67.6858	63.3103	207.788
3.00046	144.944	285.241	257.93	-12.4124	211.252	185.305
3.00109	126.486	272.572	210.515	-210.986	492.756	-30.743
3.00171	-85.6032	171.803	-50.734	-114.295	264.416	-41.4133
3.00234	-165.358	318.197	32.8746	-61.7517	269.232	-16.118
3.00297	31.7484	447.678	-173.843	39.7595	-35.3728	-55.2258
3.0036	-19.5609	474.228	-245.43	50.0061	-119.549	-503.024
3.00422	-85.986	225.835	-104.273	54.6501	36.8772	-373.32
3.00485	-46.9124	301.04	97.7105	129.1	-56.9554	-743.43
3.00548	9.49837	161.553	120.289	1.75169	-665.123	69.9305
3.00611	163.916	255.04	37.3512	37.4124	-594.01	-121.274
3.00673	-134.338	185.085	118.43	-86.9827	-659.631	-615.538
3.00736	-135.576	367.384	163.476	-242.056	-318.432	-880.649
3.00799	63.1077	312.96	151.289	-178.553	-87.2868	-814.695
3.00861	151.736	357.103	52.9684	134.342	-123.08	-740.649
3.00924	-76.1188	350.428	155.188	128.142	-3.12277	-299.632
3.00987	-157.311	738.165	113.062	353.889	-139.916	-592.274
3.0105	-300.252	710.522	210.461	460.338	-395.287	16.9305
3.01112	-183.842	596.228	143.273	470.342	-437.69	12.5695
3.01175	-109.759	579.616	266.032	149.478	-655.138	-148.132
3.01238	23.9469	743.353	181.757	40.0686	-742.315	-50.8055
3.013	73.8109	458.428	42.2816	-41.7327	-614.701	-22.257
3.01363	262.236	688.478	-151.438	-143.603	-389.19	-281.212
3.01426	-81.5954	510.303	14.0785	-275.123	-559.81	-352.32
3.01489	115.697	235.54	-1.64102	-60.7439	-783.815	-246.618
3.01551	292.881	287.46	123	-206.873	-859.271	-188.82
3.01614	350.314	537.822	62.4293	-174.47	-1053.6	-330.149
3.01677	32.8968	598.835	65.1098	-160.576	-1105.61	-289.413
3.01739	-53.6468	579.728	170.64	127.655	-584.901	2.10077
3.01802	-218.306	400.397	-81.6637	57.0486	-299.412	-382.132
3.01865	-275.077	264.04	-67.141	-70.6033	-489.174	72.382
3.01928	-223.4	260.46	-177.179	52.0564	-354.545	388.68
3.0199	-39.7484	420.853	-63.7582	-148.83	-506.877	571.257
3.02053	58.4827	329.022	-9.24179	-137.983	-625.131	907.837
3.02116	76.1891	258.603	80.8355	282.866	-743.198	808.663
3.02179	196.983	207.741	-12.2965	166.869	-733.045	363.618
3.02241	71.2907	379.04	-10.6801	-58.6423	-727.315	43.3508
3.02304	-203.814	179.116	-56.7809	-13.3577	-1088.83	346.743
3.02367	-89.5609	251.134	65.4215	-77.5173	-1120.03	-4.58673
3.02429	125.795	444.147	-80.0621	10.7517	-975.654	542.305
3.02492	35.1266	411.072	-128.516	42.178	-1084.22	260.413
3.02555	-61.5329	329.866	-72.1559	184.502	-1508.22	-131.101
3.02618	-108.85	501.072	-11.7895	289.217	-1057.89	-288.993
3.0268	-148.666	707.178	-197.695	103.236	-701.021	-634.788
3.02743	-148.623	630.728	-238.008	146.326	-228.244	-335.243
3.02806	-60.1423	536.616	-368.773	166.939	-304.646	-38.1945
3.02868	-24.6937	762.728	-518.766	-10.5876	-656.143	-243.868
3.02931	-158.9	605.835	-411.734	182.822	-393.279	-76.257
3.02994	-104.451	576.634	-354.43	-44.3533	-195.268	183.038
3.03057	-50.1423	445.585	-421.929	-136.522	318.244	219.618
3.03119	148.174	437.884	-354.75	255.381	-451.158	254.07
3.03182	135.092	538.303	-22.2027	271.134	-670.779	-37.9758
3.03245	-93.5609	474.009	-82.7035	98.4124	-499.776	218.101
3.03308	-358.048	322.116	-357.734	-86.8108	-2.15402	29.618
3.0337	-321.795	309.978	-213.563	-321.502	-101.018	-319.555
3.03433	-414.111	423.647	-171.312	-461.373	259.744	-112.82
3.03496	-288.467	376.072	-97.6801	-378.064	432.201	-107.555
3.03558	-58.8219	359.522	52.9066	-246.53	53.7991	-67.1633
3.03621	51.0016	557.009	-66.7582	-241.72	405.693	50.0695
3.03684	-43.6501	518.928	-47.984	-257.655	137.346	-376.632
3.03747	-95.6077	541.509	-115.625	-305.111	-84.1741	-196.868
3.03809	-159.127	454.491	-191.601	-380.373	-347.342	121.899
3.03872	-19.9124	374.134	-306.446	-499.674	-58.5804	244.882
3.03935	63.4906	354.053	-82.9527	-464.35	-47.0837	188.399
3.03997	-49.7874	582.072	67.898	-258.134	346.67	535.695
3.0406	-181.197	842.335	112.368	3.26732	555.299	291.868
3.04123	-333.334	542.915	-164.727	38.8889	346.006	-155.43
3.04186	-307.627	397.366	-220.07	-52.678	810.276	403.712
3.04248	-67.3968	450.29	38.5543	-130.861	716.248	249.882
3.04311	-330.541	507.803	-112.476	-185.194	676.737	-74.4133
3.04374	-454.975	509.415	-256.883	-80.7283	317.224	-17.4305
3.04437	-242.486	480.553	-27.5777	-38.6546	303.057	103.399
3.04499	-355.037	515.697	-68.227	-104.041	492.904	-189.243
3.04562	-467.345	241.991	-127.593	-183.951	584.237	306.305
3.04625	-447.459	131.853	-30.4613	-83.697	232.615	-96.993
3.04687	-270.947	63.6159	-2.74179	6.87669	210.815	144.212
3.0475	-354.452	39.0716	-168.344	-80.0095	22.3415	288.351
3.04813	-370.58	94.9284	-171.226	-291.162	691.166	142.462
3.04876	-468.491	8.69663	-316.649	-265.056	375.138	1.72577
3.04938	-483.119	20.7721	-388.789	-264.967	168.541	73.993
3.05001	-396.545	109.04	-101.024	-80.3142	176.552	-230.243
3.05064	-365.689	32.1159	-353.257	-7.29518	553.291	-117.007
3.05126	-595.436	134.728	-446.438	28.8655	450.24	-37.618
3.05189	-604.822	177.897	-555.359	-91.3811	-118.873	-100.913
3.05252	-692.647	76.1654	-379.18	-362.556	-308.416	-172.618
3.05315	-693.947	272.241	-228.132	-193.725	102.049	82.2117
3.05377	-640.545	353.259	-383.774	-252.205	196.381	-108.868
3.0544	-597.181	-11.8216	-232.046	-36.6624	266.783	81.0867
3.05503	-334.155	38.1341	-190.008	10.5842	130.146	361.695
3.05565	-195.697	-96.4779	-473.351	16.2908	23.6038	280.462
3.05628	-183.787	39.0091	-347.93	170.256	-20.9475	-78.3055
3.05691	-348.963	-276.978	-492.867	165.931	-306.849	138.774
3.05754	-166.576	-43.2096	-825.907	-255.556	-520.346	-101.243
3.05816	-165.533	-246.697	-864.422	-43.1936	-560.443	-212.445
3.05879	-296.28	-101.272	-921.438	-35.3376	-749.994	-58.0867
3.05942	-234.127	-70.3841	-1079.04	-136.631	-978.17	129.274
3.06005	-112.162	-114.272	-891.696	42.428	-1456.85	-64.1492
3.06067	-57.3298	-49.9779	-994.343	-3.48268	-550.631	290.118
3.0613	-37.1859	-117.46	-917.985	-34.8376	-406.01	142.445
3.06193	-201.299	-278.415	-1066.86	51.2595	-227.334	201.055
3.06255	-78.7796	-381.178	-950.102	37.8655	-320.479	118.882
3.06318	-102.455	-234.259	-936.578	-3.85768	-106.217	41.6492
3.06381	-30.2484	-220.303	-1235.51	300.592	-440.838	367.038
3.06444	95.1312	-464.478	-1296.84	140.752	-843.998	-44.4133
3.06506	-55.7171	-506.272	-1036.81	66.9202	-1165.03	-56.7742
3.06569	-181.572	-487.915	-920.711	150.689	-667.256	182.024
3.06632	-117.936	-312.491	-1063.16	-34.1814	-1025.58	218.32
3.06694	-357.345	-335.009	-821.562	7.27513	-1419.41	373.368
3.06757	-148.108	-348.835	-797.938	4.84987	-995.198	318.195
3.0682	-186.041	-590.634	-864.836	48.1189	-1060.09	560.493
3.06883	-193.733	-686.835	-926.836	33.7092	-882.385	415.788
3.06945	-116.697	-725.384	-951.312	-44.4358	-731.341	-5.41327
3.07008	-78.9437	-662.772	-881.719	-209.267	-857.08	224.507
3.07071	-22.9626	-753.384	-816.414	-370.287	-916.896	300.493
3.07134	-38.8577	-857.335	-675.008	-250.955	-865.026	-140.555
3.07196	-34.1344	-881.478	-620.437	-71.0452	-734.263	178.243
3.07259	-215.623	-1032.15	-739.211	-116.049	-718.26	281.726
3.07322	-141.783	-1201.98	-855.757	-181.811	-1157.43	1.55548
3.07384	-407.577	-1049.9	-681.657	-316.017	-1256.15	46.1945
3.07447	-315.775	-1133.29	-481.89	-292.819	-994.248	-94.9133
3.0751	-59.1937	-1095.58	-341.329	-132.845	-1023.4	-377.555
3.07573	-44.1344	-916.79	-277.461	89.5798	-812.92	-157.538
3.07635	7.77507	-863.897	-108.188	237.24	-1123.77	-179.524
3.07698	44.6859	-834.447	-44.5777	-155.764	-1187.69	-3.69452
3.07761	-186.397	-583.428	-268.586	-52.5486	-901.018	628.82
3.07823	-216.322	-546.415	-136.14	-170.061	-943.693	675.618
3.07886	-183.131	-918.803	-144.094	-332.572	-926.971	224.976
3.07949	66.1312	-900.353	-35.609	-294.451	-815.388	112.743
3.08012	166.142	-869.241	-25.0082	-20.8454	-782.627	15.007
3.08074	253.358	-791.915	-88.7418	28.7283	-888.49	272.712
3.08137	-92.1156	-747.585	61.8277	47.3889	-698.768	142.101
3.082	-271.658	-621.415	-42.6715	-33.8108	-550.568	480.024
3.08263	65.4235	-540.335	-135.102	60.7952	-738.916	427.507
3.08325	-65.8063	-416.759	-13.1559	17.822	-482.599	287.712
3.08388	-217.545	-345.21	-48.3832	59.1233	-569.174	273.476
3.08451	-96.4235	-369.79	9.96914	-204.951	-658.123	113.087
3.08513	-93.2952	-450.616	124.242	-223.08	-591.041	-40.618
3.08576	-240.228	-245.165	23.1332	-228.076	-216.584	-93.2883
3.08639	-155.28	-164.741	-133.493	-169.674	-290.666	19.132
3.08702	-386.072	150.366	205.086	-149.272	-186.256	-51.8195
3.08764	-417.686	59.8841	151.953	-150.924	-55.8538	-59.618
3.08827	-255.416	66.9596	137.696	28.1111	-105.623	51.4305
3.0889	-147.725	-18.3346	168.171	120.287	-578.588	66.5383
3.08952	-167.377	152.147	87.2738	-128.928	-494.701	-103.695
3.09015	-16.6702	252.29	240.234	-180.486	75.8103	-235.337
3.09078	-304.83	63.1471	194.336	-69.928	-66.1462	-315.445
3.09141	-425.514	-21.3034	12.523	-91.6814	-488.948	-392.868
3.09203	-320.65	-6.94663	-75.023	-221.045	-530.232	-67.757
3.09266	-365.311	32.2591	-8.80508	-162.97	-372.041	186.07
3.09329	-291.494	68.7096	-56.3746	-139.944	-231.427	-138.413
3.09391	-257.412	205.603	-125.188	-122.213	133.935	-348.774
3.09454	-471.759	109.21	-166.601	-107.194	-128.654	359.774
3.09517	-519.217	273.478	-12.9535	-35.5642	-194.026	467.507
3.0958	-449.752	207.616	4.42227	-156.022	354.19	-151.413
3.09642	-190.866	173.228	16.4449	-151.244	588.756	-10.1805
3.09705	-224.838	103.835	-101.242	-319.545	394.112	-157.788
3.09768	-226.498	267.947	-143.485	-198.775	669.185	208.445
3.09831	-534.353	50.8346	-76.609	-71.8264	361.791	30.6805
3.09893	-497.928	157.103	-73.0238	-43.197	-121.237	108.507
3.09956	-270.291	119.053	125.102	-158.928	78.7054	330.524
3.10019	-254.897	216.634	19.8434	-10.8298	609.787	594.57
3.10081	-313.072	300.928	-83.3043	149.314	756.252	965.524
3.10144	18.736	176.947	-170.133	327.647	605.302	716.945
3.10207	-169.111	-43.3216	-279.039	99.2048	272.362	314.337
3.1027	-374.842	3.47788	-198.36	143.78	711.709	22.0383
3.10332	-322.431	20.4909	163.446	-106.764	519.409	180.774
3.10395	-176.436	142.54	225.406	-179.47	637.201	-183.93
3.10458	-369.58	-8.63413	185.016	-118.951	248.229	-179.445
3.1052	-408.998	209.79	-52.1723	-264.822	133.927	-258.743
3.10583	-633.4	348.866	78.8285	-12.2014	451.948	45.2117
3.10646	-569.639	363.853	116.75	85.2014	933.326	316.32
3.10709	-629.572	345.085	5.76602	208.056	994.119	485.587
3.10771	-339.28	192.384	-75.1488	165.725	1147.36	401.757
3.10834	-380.377	144.116	-28.4762	118.345	1263.51	210.649
3.10897	-304.787	244.353	-251.555	46.2405	733.513	-21.4617
3.1096	-162.705	199.46	-284.289	199.338	421.698	172.462
3.11022	-144.139	316.978	-408.563	420.991	123.717	300.226
3.11085	-207.064	211.553	-90.5465	310.525	434.971	67.243
3.11148	-44.2484	184.353	-4.39883	422.334	491.646	-628.993
3.1121	66.4515	408.803	89.766	253.119	-265.443	-801.851
3.11273	74.4469	333.353	21.523	166.897	-128.088	-748.962
3.11336	-53.611	256.71	-146.914	157.58	134.237	-686.507
3.11399	-325.225	271.728	-312.969	360.092	304.451	-747.462
3.11461	-234.728	276.647	-291.031	135.213	1059.45	-357.288
3.11524	-278.1	106.759	-310.297	82.6936	1092.36	-513.212
3.11587	-357.338	26.2096	-312.523	235.869	723.393	-255.132
3.11649	-314.998	90.1654	-343.649	74.8264	726.49	541.538
3.11712	-143.947	55.5221	-164.773	101.658	454.299	860.18
3.11775	-195.748	-18.5846	-161.954	-20.6345	-12.135	333.601
3.11838	-167.713	-136.978	-163.953	294.947	140.846	98.0555
3.119	-116.03	118.728	98.984	331.616	606.943	-264.462
3.11963	-279.189	291.928	33.9457	81.2126	440.096	-732.663
3.12026	-349.678	162.103	-40.2348	170.858	-80.9944	-55.0555
3.12089	-86.2751	87.2409	-134.14	-25.6077	105.26	140.18
3.12151	-206.186	142.478	-204.907	-192.431	352.263	323.788
3.12214	-141.455	152.772	118.016	-0.43581	448.58	370.93
3.12277	-84.7093	89.8216	98.3121	151.225	151.826	-24.993
3.12339	28.889	106.241	171.688	-90.1155	379.166	-128.32
3.12402	-77.0609	191.509	108.601	-127.392	-80.1663	-382.93
3.12465	-219.306	238.616	60.5629	-218.155	257.744	-484.101
3.12528	-289.225	98.5404	38.773	-93.5017	460.217	-190.712
3.1259	-376.002	108.928	72.6254	59.8845	718.58	-294.976
3.12653	-302.162	126.665	319.773	73.9202	819.67	133.382
3.12716	170.108	336.866	248.868	164.01	614.487	178.462
3.12778	204.97	204.103	-4.46133	189.139	922.334	24.4758
3.12841	120.67	180.022	-106.367	-35.7327	174.721	107.18
3.12904	222.916	185.915	68.3277	-158.689	111.459	-32.8367
3.12967	169.522	233.522	181.907	-394.076	-36.8962	302.337
3.13029	223.838	183.79	239.062	-465.463	53.7243	-3.68048
3.13092	156.975	131.71	355.508	-197.483	378.229	145.055
3.13155	-40.6624	171.603	292.375	-243.049	-9.97098	408.882
3.13217	-82.0329	68.1159	42.3676	-218.912	36.4163	1124.93
3.1328	-39.7406	21.3216	84.1559	-242.228	-38.6116	816.195
3.13343	-156.213	438.522	-96.6715	-156.022	-203.302	726.805
3.13406	-172.78	482.572	-131.032	-262.619	228.318	539.757
3.13468	-88.861	477.022	-246.101	-1.01393	68.6116	610.305
3.13531	-109.569	612.572	53.398	174.873	388.912	507.226
3.13594	64.8812	540.772	193.743	-202.944	584.744	289.493
3.13657	100.283	425.29	-105.516	-271.814	803.974	661.132
3.13719	81.9906	481.21	-186.773	-243.319	662.526	365.555
3.13782	157.119	549.509	-146.993	-405.049	814.638	314.195
3.13845	75.8265	572.897	-98.2652	-386.873	586.338	343.024
3.13907	186.22	361.509	-88.7348	-259.338	53.4743	-35.4617
3.1397	294.202	237.022	-336.359	-212.623	248.737	-164.413
3.14033	220.033	267.228	-310.985	-127.119	-4.84598	526.288
3.14096	112.045	366.147	-210.171	-291.537	64.26	818.837
3.14158	214.306	442.79	-322.813	-261.416	252.857	394.476
3.14221	117.116	416.553	-513.164	-335.194	237.674	115.462
3.14284	66.9235	375.322	-412.899	-164.002	-144.158	400.382
3.14346	83.8812	353.366	-336.929	-127.209	-308.248	80.8992
3.14409	301.728	416.853	-98.9145	-71.7673	-25.1585	155.163
3.14472	108.608	498.46	-197.492	-27.4905	14.3069	264.087
3.14535	-18.2874	577.79	-292.399	-178.619	-469.987	406.07
3.14597	-92.1344	532.272	-497.859	-250.006	-846.099	634.743
3.1466	48.2985	390.29	-281.68	-363.416	-456.596	767.695
3.14723	88.5609	516.303	-253.773	-293.67	-418.388	235.618
3.14786	13.9938	623.197	-166.438	-149.244	-377.385	-401.399
3.14848	-118.244	532.71	-193.281	247.908	-235.771	66.868
3.14911	-80.4593	553.509	-153.36	8.59987	-195.651	1030.07
3.14974	-42.0485	553.491	76.1801	-130.811	-262.49	540.462
3.15036	84.0251	287.322	270.132	44.7092	-195.744	525.288
3.15099	151.287	251.116	166.469	39.697	-59.404	447.118
3.15162	168.017	576.822	0.01523	-239.135	371.771	2.81952
3.15225	86.5609	498.491	-149.007	-464.155	218.565	-46.7883
3.15287	-45.5921	507.228	-25.852	-343.877	109.959	-97.0555
3.1535	74.7249	220.866	264.711	-52.678	27.0491	402.962
3.15413	50.5563	158.603	327.054	165.186	149.271	205.07
3.15475	156.537	404.46	178.375	-26.7405	-386.084	-65.1008
3.15538	523.627	328.447	220.211	65.2405	11.99	-96.7117
3.15601	435.155	279.116	57.7113	63.3923	391.424	80.8992
3.15664	317.494	321.79	268.734	41.4514	-6.64286	574.757
3.15726	346.92	91.3034	191.516	72.6579	-74.6462	202.93
3.15789	434.642	260.29	-188.774	28.8733	-19.2835	-294.024
3.15852	482.491	248.147	-164.601	169.939	142.455	351.962
3.15915	289.08	252.665	-444.297	-129.08	110.92	340.226
3.15977	33.7406	78.9284	-207.781	-179.795	-231.06	562.868
3.1604	150.509	-85.0846	-64.9066	67.4827	-622.588	478.195
3.16103	103.951	106.96	38.227	217.51	-342.56	269.962
3.16165	247.564	76.3216	-63.6723	-26.0954	-123.44	215.195
3.16228	161.366	-65.1966	-267.859	-0.25612	-172.435	523.274
3.16291	271.548	-34.2409	-362.164	-18.9158	-318.448	606.507
3.16354	389.295	41.1784	-583.945	-196.084	-142.052	702.899
3.16416	305.142	17.5404	-662.508	-189.478	-41.4085	764.257
3.16479	393.905	-47.0404	-413.195	-183.412	-287.131	427.305
3.16542	421.494	-177.928	-499.493	174.819	-137.002	689.913
3.16604	238.397	-208.603	-222.867	8.41575	-222.06	622.149
3.16667	-23.6781	-63.8346	-32.727	-180.541	-6.04911	85.0695
3.1673	-169.009	-27.6341	-22.8355	-240.74	255.073	388.899
3.16793	-261.217	-1.20962	69.7105	-464.744	43.3493	309.788
3.16855	-165.431	3.55337	-21.2105	-452.225	365.674	661.274
3.16918	-130.256	276.79	-236.008	-205.439	167.037	-89.3367
3.16981	53.8499	268.241	-29.8668	-292.764	-221.81	472.962
3.17043	444.048	-36.1471	30.0777	-77.5642	-411.713	530.163
3.17106	298.498	125.335	-38.8121	-206.623	-376.138	717.993
3.17169	359.103	44.9466	75.1012	-448.119	-424.799	825.351
3.17232	187.256	-26.6654	-234.757	-265.514	-240.81	598.243
3.17294	180.119	143.509	-351.625	-335.806	-259.112	-44.243
3.17357	143.959	-50.5091	-394.203	-326.201	-212.842	405.774
3.1742	85.7282	16.6341	-188.571	-362.556	-101.916	212.351
3.17483	161.483	-0.29038	-11.3434	-498.248	-158.263	147.087
3.17545	-48.3577	215.384	160.828	-457.986	-391.557	98.257
3.17608	-110.541	111.522	340.329	-402.162	-468.084	218.399
3.17671	30.5407	109.572	182.984	-293.877	-261.424	431.445
3.17733	35.0921	145.741	170.664	-317.373	-281.42	330.118
3.17796	38.4391	168.853	185.039	-287.525	-58.7132	712.601
3.17859	308.045	161.616	186.25	-357.795	-498.295	509.868
3.17922	237.955	256.697	-103.852	-297.111	-303.994	319.132
3.17984	202.428	105.585	22.8598	-424.983	-315.888	703.618
3.18047	344.97	266.572	250.336	-313.291	-71.76	968.57
3.1811	367.662	423.272	361.008	78.5564	-27.9821	788.868
3.18172	874.142	722.697	801.312	282.803	1248.32	1003.07
3.18235	1239.53	1555.68	1400.31	904.697	2694.15	1654.15
3.18298	2023.88	2447.7	2339.57	1783.41	3385.44	2435.44
3.18361	3222.65	3304.05	3180.18	3048.72	3201.17	4486.84
3.18423	3442.7	3034.7	3013.66	3265.83	3048.94	7035.29
3.18486	2568.95	2315.93	2425.59	2277.47	2482.85	5694.21
3.18549	1811.72	1518.63	1785.28	1151.71	1935.96	3506.04
3.18612	885.116	1185.3	1174.13	399.275	1000.24	1944.77
3.18674	508.9	722.665	920.539	-1.40013	685.943	1111.04
3.18737	295.397	437.835	445.961	21.8142	-90.24	136.43
3.188	161.97	346.54	84.8355	-136.814	-522.479	679.476
3.18862	73.7015	31.1784	-128.242	-349.444	-982.576	582.993
3.18925	118.025	136.447	-178.399	-367.009	-937.198	250.07
3.18988	-167.4	179.491	123.329	-196.662	-663.591	-354.163
3.19051	-272.577	100.384	47.1324	-174.314	-709.659	-237.305
3.19113	-301.486	223.022	57.8754	-218.592	-638.709	-399.476
3.19176	-199.42	142.29	201.828	-228.892	-40.2444	60.2258
3.19239	-261.361	-96.9466	-138.25	-423.248	-569.576	305.774
3.19301	-384.319	-200.96	-135.532	-301.142	-545.659	-119.524
3.19364	-325.658	-124.978	-44.3512	-212.147	-349.552	-513.57
3.19427	-171.053	11.7904	-163.079	-364.08	-817.299	-460.524
3.1949	-272.744	343.585	-338.757	-674.358	-925.834	-231.132
3.19552	-470.584	216.728	-394.586	-352.22	-997.166	-148.712
3.19615	-481.627	137.96	-308.703	-107.545	-885.091	-619.945
3.19678	-430.162	-25.0534	-289.993	-156.369	-1220.24	-797.149
3.19741	-263.603	235.178	-166.234	-290.498	-937.435	417.149
3.19803	-217.006	353.197	-34.6332	-480.064	-650.713	324.132
3.19866	-401.814	62.3659	-286.828	-518.99	-403.334	-236.163
3.19929	-403.678	-90.7096	-262.039	-357.142	-80.6897	-286.837
3.19991	-332.369	36.7409	-222.187	-216.178	-221.631	-146.257
3.20054	-154.78	130.509	-260.047	-360.861	-337.58	-13.493
3.20117	-201.056	325.928	-117.671	-394.811	-119.662	454.274
3.2018	-261.295	29.8841	37.4684	-583.556	119.451	131.445
3.20242	-270.494	78.2721	-263.304	-376.889	132.143	-295.476
3.20305	-381.217	-75.0534	-184.579	-487.931	238.006	-307.524
3.20368	-119.806	0.89712	-349.476	-411.686	62.7835	-524.632
3.2043	32.9938	46.4466	-522.875	-555.517	-63.346	-162.212
3.20493	-237.47	10.4909	-494.046	-622.811	2.44754	397.774
3.20556	-30.5062	17.8841	-430.594	-722.056	85.9275	666.57
3.20619	-343.603	147.553	-402.757	-639.615	85.8304	188.68
3.20681	-160.873	229.009	-198.532	-688.142	-228.283	148.382
3.20744	-115.572	287.46	-151.125	-623.584	-448.56	203.93
3.20807	-13.639	76.4466	-60.7973	-498.072	-212.573	-62.8367
3.20869	7.05306	-13.5716	-59.1637	-570.834	-546.654	129.305
3.20932	-63.0921	-102.991	-209.602	-434.814	-220.948	225.976
3.20995	-182.619	-70.7591	-363.39	-587.139	-249.084	-322.882
3.21058	-222.912	126.384	-329.86	-648.642	-543.901	-733.587
3.2112	-269.486	108.428	-366.468	-573.67	-355.756	-487.07
3.21183	-214.256	140.197	-195.61	-479.603	24.49	-558.18
3.21246	-277.369	246.241	-123.836	-378.139	-337.092	-251.163
3.21309	-117.834	12.4779	-254.868	-673.783	-658.494	-224.868
3.21371	-371.72	-115.759	-279.437	-605.545	-73.5368	-318.226
3.21434	-271.584	68.5716	-55.266	-522.845	-544.127	-181.43
3.21497	-79.1188	218.803	-28.1012	-362.459	-151.842	-217.038
3.21559	-83.5062	327.322	-53.8988	-248.463	-446.69	-95.2117
3.21622	-504.533	314.647	125.727	-378.491	-643.888	-214.038
3.21685	-244.748	312.009	-18.727	-411.408	-640.198	82.1945
3.21748	-377.072	121.991	-194.093	-452.045	-723.638	-103.413
3.2181	-237.686	23.7591	-33.5473	-667.252	-598.682	66.1008
3.21873	-128.181	-53.4779	27.5082	-505.78	-731.763	224.837
3.21936	-157.467	134.822	102.164	-215.033	-320.291	1.31952
3.21998	-532.869	331.678	36.391	-103.834	51.7757	284.212
3.22061	-344.03	398.197	-72.4066	-278.299	-46.1663	271.82
3.22124	-231.4	306.647	131.735	-443.131	388.729	155.993
3.22187	-120.217	154.79	190.421	-478.627	-189.276	-410.899
3.22249	-138.283	160.585	-167.367	-423.116	-79.0134	-469.163
3.22312	-164.264	306.29	-243.258	-283.08	235.334	-253.555
3.22375	-105.158	258.022	-204.007	-366.498	-318.029	352.149
3.22438	-168.881	228.322	26.0777	-225.908	-671.252	608.32
3.225	-340.173	112.991	-170.304	-174.631	-550.881	597.899
3.22563	-367.389	157.478	-189.922	-148.822	-551.565	623.288
3.22626	-434.181	290.428	-183.218	-303.131	-765.021	786.024
3.22688	-158.319	313.54	-422.766	-396.283	-901.19	788.757
3.22751	49.7406	252.585	-25.9762	-535.092	-511.756	477.805
3.22814	163.588	294.572	11.1637	-278.4	-359.104	429.351
3.22877	3.0765	254.303	-196.156	-329.92	-657.045	499.868
3.22939	16.2907	180.759	-367.805	-275.259	-761.198	312.788
3.23002	-57.7985	10.8971	-347.984	-354.811	-660.756	-48.757
3.23065	-57.2093	-108.178	-200.094	-232.424	23.5212	-66.5867
3.23127	25.6234	-109.197	-16.9215	-320.561	406.612	177.555
3.2319	63.6735	259.947	-116.657	-236.869	175.31	-106.18
3.23253	-51.1735	427.022	-199.312	-138.85	-291.49	-90.007
3.23316	80.111	192.978	-164.75	-128.51	-207.346	441.007
3.23378	257.241	31.0846	-156.281	-83.1155	-6.70089	1.83673
3.23441	-22.3265	-197.835	-141.25	-125.705	224.013	51.7258
3.23504	2.41243	-87.2591	-288.796	-136.53	163.799	671.337
3.23567	197.611	-22.3346	-328.016	-290.252	0.52902	552.257
3.23629	322.428	-74.2904	-310.484	-383.006	121.533	460.68
3.23692	174.009	-11.3659	-133.743	-22.8767	-199.455	385.195
3.23755	162.405	-114.384	-277.312	34.9079	164.182	444.555
3.23817	79.4548	-34.9909	-232.141	112.678	269.545	625.07
3.2388	119.967	12.1159	-253.961	-2.02175	504.713	251.212
3.23943	-83.0765	20.5716	9.49179	-139.072	422.638	417.07
3.24006	-127.275	115.053	119.344	-175.451	49.6038	100.993
3.24068	-0.17806	97.1341	-19.6098	-230.697	262.279	115.132
3.24131	93.2952	15.4284	-144.836	-153.381	125.854	571.868
3.24194	168.111	-8.11587	42.109	-137.299	221.787	204.226
3.24256	-17.9157	61.0534	52.2035	-47.2327	201.658	167.649
3.24319	252.025	192.54	-10.2738	-39.5408	32.3884	203.507
3.24382	35.8031	264.116	-24.4918	31.7517	462.01	-95.8195
3.24445	57.0798	374.54	65.9527	-180.369	498.021	49.4758
3.24507	208.194	-33.9154	-523.101	-252.811	-156.888	149.368
3.2457	-24.0296	141.509	-468.821	-198.642	-277.229	77.9758
3.24633	-100.509	11.3659	-631.086	-261.85	-544.357	-44.9758
3.24696	74.4469	137.665	-604.961	-82.0486	-171.791	326.007
3.24758	284.194	-66.4466	-321.109	-32.1936	170.846	215.305
3.24821	76.3844	-90.6471	-149.61	-48.5408	343.427	209.445
3.24884	-263.009	-40.0091	-322.671	-97.6467	338.635	-176.695
3.24946	-293.053	11.0091	-316.086	-214.416	313.92	144.788
3.25009	-286.416	22.9596	-232.179	-68.3186	372.573	556.18
3.25072	-103.662	63.6654	-27.9691	80.7717	-37.6819	361.976
3.25135	129.959	327.835	-13.0855	-62.0764	-262.217	476.618
3.25197	-200.42	275.478	-175.664	-161.994	456.052	540.726
[truncated: 7,889 more rows]

[truncated: 55 more sheets: Fig. 3b, Fig. 3d, Fig. 3e, Fig. 3f, Fig. 4a, Fig. 4b, Fig. 4c, Fig. 4d, Fig. 4e, Fig. 4f, Fig. 4g, Fig. 4h, Fig. 5a, Fig. 5b, Fig. 5c, Fig. 5d, Fig. 5e, Fig. 5f, Fig. 6b, Fig. 6c …]
